# Supplementary material for: Transcriptomic and volatile signatures associated with maize defense against corn leaf aphid
Source: BMC Plant Biol. 2021 Mar 16;21:138. doi: 10.1186/s12870-021-02910-0 (PMC7968207; doi:10.1186/s12870-021-02910-0)
Supplement: Supplementary file 1 — Additional file 1: Supplemental Table 1: DEGs expression level and cluster-geneID link. [file 12870_2021_2910_MOESM1_ESM.xlsx]

## Sheet: Sheet1
Supplemental Table 1: DEGs expression level, contrast analysis and cluster-geneID link.
								FPKM (L: leaves anr R: roots)									U: upregulated genes (log2(FC)>2 and p-value < 0.0.5) are highlighted in red and D: downregulated (log2(FC)<2 and p-value < 0.05) genes in green.
gene_short_name	Ath-geneID	geneName	Function	TF	TPS	Hormone	cluster	Mp708_0_R	Mp708_0_L	Mp708_24_R	Mp708_24_L	Tx601_0_R	Tx601_0_L	Tx601_24_R	Tx601_24L	sumFPKM	Tx601_24_R_VS_Tx601_0_R	Mp708_24_R_VS_Mp708_0_R	Mp708_24_L_VS_Mp708_0_L	Tx601_24_L_VS_Tx601_0_L
Zm00001d031168	AT2G21660	ATGRP7,CCR2,GR-RBP7,GRP7	cold, circadian rhythm, and rna binding 2	.	.	.	CLUSTER1	4927.73	2366.3	5018.02	3639.34	4626	2500.17	4740.56	3768.04	31586.2	FALSE	FALSE	FALSE	FALSE
Zm00001d044747	AT3G48140	.	B12D protein	.	.	.	CLUSTER1	1962.52	898.043	11716.1	1849.86	1141.6	617.707	7712.87	1409.05	27307.7	U	U	U	U
Zm00001d037715	.	.	0	.	.	.	CLUSTER1	2528.49	53.6074	8009.5	50.7314	2164.29	72.0399	7697.38	97.7007	20673.7	U	U	FALSE	FALSE
Zm00001d040292	AT4G15910	ATDI21,DI21	drought-induced 21	.	.	.	CLUSTER1	2845.89	508.819	5462.22	454.079	1456.37	696.307	7031.25	1552.27	20007.2	U	FALSE	FALSE	U
Zm00001d013568	AT4G39260	ATGRP8,CCR1,GR-RBP8,GRP8	cold, circadian rhythm, and RNA binding 1	.	.	.	CLUSTER1	1785.34	1174.78	3839.94	2577.42	1966.02	1137.05	3811.36	3060.18	19352.1	FALSE	U	U	U
Zm00001d012443	.	.	0	.	.	.	CLUSTER1	3653.83	492.196	8129.24	1081.74	1765.32	350.35	2908.83	617.348	18998.9	FALSE	U	U	FALSE
Zm00001d016625	.	.	0	.	.	.	CLUSTER1	2811.5	14.9324	8154.95	24.05	1390.86	9.89119	3479.33	7.46396	15893	U	U	FALSE	FALSE
Zm00001d025401	.	.	0	.	.	.	CLUSTER1	1317.18	1012.58	1943.3	1430.14	1755.2	1562.72	2375.86	1591.62	12988.6	FALSE	FALSE	FALSE	FALSE
Zm00001d014491	AT2G46600	.	Calcium-binding EF-hand family protein	.	.	.	CLUSTER1	1086.64	106.845	3079.5	729.802	1075.7	190.515	3088.31	611.903	9969.22	U	U	U	U
Zm00001d015327	AT4G05320	UBQ10	polyubiquitin 10	.	.	.	CLUSTER1	875.332	788.129	3027.49	795.832	599.986	592.716	1840.68	539.662	9059.83	U	U	FALSE	FALSE
Zm00001d021668	AT1G54290	.	Translation initiation factor SUI1 family protein	.	.	.	CLUSTER1	619.876	367.34	1978.5	766.961	677.925	507.866	2250.86	915.679	8085.01	U	U	U	FALSE
Zm00001d035440	AT3G62420	ATBZIP53,BZIP53	basic region/leucine zipper motif 53	bZIP	.	.	CLUSTER1	1319.54	361.828	2207.31	996.481	511.321	297.631	1552.63	624.445	7871.19	U	FALSE	U	U
Zm00001d046767	AT1G51200	.	A20/AN1-like zinc finger family protein	.	.	.	CLUSTER1	434.488	230.296	2182.64	1085.17	477.125	258.858	2136.03	958.963	7763.57	U	U	U	U
Zm00001d029546	AT3G09390	ATMT-1,ATMT-K,MT2A	metallothionein 2A	.	.	.	CLUSTER1	3238.25	1.50381	2441.18	1.90053	660.999	0.873382	1361.67	0.931453	7707.31	U	FALSE	FALSE	FALSE
Zm00001d053834	AT4G05320	UBQ10	polyubiquitin 10	.	.	.	CLUSTER1	1002.53	626.513	1450.44	739.513	1012.89	742.641	1308.04	550.917	7433.48	FALSE	FALSE	FALSE	FALSE
Zm00001d020926	AT3G12630	.	A20/AN1-like zinc finger family protein	.	.	.	CLUSTER1	705.509	287.88	1966.65	786.956	578.502	334.771	1609.19	707.182	6976.64	U	U	U	U
Zm00001d034145	AT1G27730	STZ,ZAT10	salt tolerance zinc finger	C2H2	.	.	CLUSTER1	813.201	71.1075	2395.57	143.788	706.979	167.721	2102.2	239.906	6640.47	U	U	U	FALSE
Zm00001d027929	AT1G72360	HRE1	Integrase-type DNA-binding superfamily protein	ERF	.	.	CLUSTER1	663.361	82.5049	1963.71	579.793	638.463	213.604	1562.57	893.565	6597.57	U	U	U	U
Zm00001d014957	AT3G16640	TCTP	translationally controlled tumor protein	.	.	.	CLUSTER1	665.95	685.929	831.177	1416.95	676.334	628.1	710.58	934.347	6549.37	FALSE	FALSE	U	FALSE
Zm00001d004309	AT3G53235	.	0	.	.	.	CLUSTER1	1331.45	2.2844	1784.21	3.36488	2768.08	9.7184	547.299	0.481454	6446.89	D	FALSE	FALSE	FALSE
Zm00001d018966	AT5G24090	ATCHIA,CHIA	chitinase A	.	.	.	CLUSTER1	595.767	21.7739	1898.77	84.4788	206.49	102.8	2747.39	358.078	6015.55	U	U	U	U
Zm00001d035543	.	.	0	.	.	.	CLUSTER1	873.316	373.269	1659.46	432.653	732.206	390.741	1225.53	322.365	6009.54	FALSE	FALSE	FALSE	FALSE
Zm00001d033210	AT3G44110	ATJ2,J2	DNAJ homologue 2	.	.	.	CLUSTER1	685.607	201.951	2046.14	786.981	472.773	132.851	1191.59	461.16	5979.05	U	U	U	U
Zm00001d035455	AT5G58620	.	zinc finger (CCCH-type) family protein	.	.	.	CLUSTER1	692.939	61.2205	2125.65	236.883	527.152	179.536	1715.13	409.242	5947.75	U	U	U	U
Zm00001d010171	AT1G01050	AtPPa1,PPa1	pyrophosphorylase 3	.	.	.	CLUSTER1	670.842	92.5954	3931.05	278.121	153.66	49.3475	427.352	98.8393	5701.81	U	U	U	U
Zm00001d006016	AT3G12630	.	A20/AN1-like zinc finger family protein	.	.	.	CLUSTER1	741.07	53.7196	2173.87	280.931	433.951	171.197	1347.34	471.379	5673.46	U	U	U	U
Zm00001d051872	AT4G00430	PIP1;4,PIP1E,TMP-C	plasma membrane intrinsic protein 1;4	.	.	.	CLUSTER1	1599.82	79.4516	1838.36	55.4389	823.805	16.5358	1192.44	24.5897	5630.44	FALSE	FALSE	FALSE	FALSE
Zm00001d045657	AT1G73540	atnudt21,NUDT21	nudix hydrolase homolog 21	.	.	.	CLUSTER1	715.385	108.426	1940.11	243.319	643.496	222.699	1285.24	314.78	5473.45	FALSE	U	U	FALSE
Zm00001d026662	AT3G11650	NHL2	NDR1/HIN1-like 2	.	.	.	CLUSTER1	631.245	98.9464	1831.16	316.509	604.509	197.075	1359.72	414.198	5453.36	U	U	U	U
Zm00001d029028	AT4G20780	CML42	calmodulin like 42	.	.	.	CLUSTER1	719.639	82.4284	1615.71	406.401	538.859	188.658	1292.31	338.042	5182.05	U	U	U	FALSE
Zm00001d048424	AT3G13460	ECT2	evolutionarily conserved C-terminal region 2	.	.	.	CLUSTER1	484.214	247.679	2341.14	886.026	174.978	108.8	644.167	214.384	5101.39	U	U	U	FALSE
Zm00001d027901	AT1G19180	JAZ1,TIFY10A	jasmonate-zim-domain protein 1	.	.	.	CLUSTER1	513.593	59.3579	1528.58	357.783	573.308	153.633	1442	389.176	5017.43	U	U	U	U
Zm00001d044769	AT3G48180	.	0	.	.	.	CLUSTER1	893.746	17.8847	2234.89	371.182	360.181	14.2995	1017.01	69.5476	4978.74	U	U	U	U
Zm00001d046574	AT5G35090	.	0	.	.	.	CLUSTER1	685.232	63.7601	1344.79	332.967	633.633	130.968	1240.07	423.684	4855.1	FALSE	FALSE	U	U
Zm00001d022416	AT2G41430	CID1,ERD15,LSR1	dehydration-induced protein (ERD15)	.	.	.	CLUSTER1	561.385	135.746	1639.42	516.971	392.141	96.8628	1230.94	250.276	4823.74	U	U	U	U
Zm00001d021955	.	.	0	.	.	.	CLUSTER1	477.621	111.046	1115.28	432.801	518.932	220.591	1215.77	468.178	4560.22	U	U	U	U
Zm00001d039524	AT5G12010	.	0	.	.	.	CLUSTER1	558.383	7.45511	1758.09	53.9627	487.004	56.9346	1519.03	101.13	4541.99	U	U	U	FALSE
Zm00001d039786	.	.	0	.	.	.	CLUSTER1	1261.72	7.97179	302.672	11.8917	2499.47	23.6554	368.803	4.75541	4480.94	D	D	FALSE	D
Zm00001d004700	AT5G05960	.	Bifunctional inhibitor/lipid-transfer protein/seed storage 2S albumin superfamily protein	.	.	.	CLUSTER1	1586.96	198.049	220.956	154.164	1148.9	286.596	646.405	227.912	4469.94	FALSE	D	FALSE	FALSE
Zm00001d011813	.	.	0	.	.	.	CLUSTER1	253.353	72.3391	393.884	277.176	1547.77	692.553	554.595	665.709	4457.38	D	FALSE	U	FALSE
Zm00001d012090	.	.	0	.	.	.	CLUSTER1	84.295	2.5841	503.753	30.9062	2135.2	66.6459	1116.18	469.614	4409.18	FALSE	U	U	U
Zm00001d010920	AT1G02500	AtSAM1,MAT1,SAM-1,SAM1	S-adenosylmethionine synthetase family protein	.	.	SAMS	CLUSTER1	1015.37	500.973	418.098	439.727	600.372	410.513	727.858	281.72	4394.63	FALSE	D	FALSE	FALSE
Zm00001d048165	AT2G41430	CID1,ERD15,LSR1	dehydration-induced protein (ERD15)	.	.	.	CLUSTER1	624.614	94.3051	1505.72	337.824	460.636	165.218	862.206	211.332	4261.86	FALSE	U	U	FALSE
Zm00001d047470	AT2G41430	CID1,ERD15,LSR1	dehydration-induced protein (ERD15)	.	.	.	CLUSTER1	476.662	170.932	1014.87	414.374	531.526	257.744	908.507	404.764	4179.38	FALSE	U	U	FALSE
Zm00001d026271	AT3G15210	ATERF-4,ATERF4,ERF4,RAP2.5	ethylene responsive element binding factor 4	ERF	.	.	CLUSTER1	468.14	36.6432	1079.32	84.2156	533.8	111.287	1616.84	202.556	4132.8	U	U	U	FALSE
Zm00001d024324	AT3G20310	ATERF-7,ATERF7,ERF7	ethylene response factor 7	ERF	.	.	CLUSTER1	372.157	20.7753	1187.65	93.9085	553.376	109.93	1549.35	233.074	4120.22	U	U	U	U
Zm00001d034760	AT2G27510	ATFD3,FD3	ferredoxin 3	.	.	.	CLUSTER1	1080	335.216	1019.51	251.422	529.496	157.351	464.522	118.559	3956.08	FALSE	FALSE	FALSE	FALSE
Zm00001d053593	.	.	0	.	.	.	CLUSTER1	828.395	308.814	853.371	290.441	658.391	240.097	534.655	196.926	3911.09	FALSE	FALSE	FALSE	FALSE
Zm00001d029387	AT1G02170	AMC1,ATMC1,ATMCPB1,LOL3,MCP1B	metacaspase 1	.	.	.	CLUSTER1	1400.04	55.3249	216.761	27.6424	1404.29	138.706	531.842	62.705	3837.31	D	D	D	D
Zm00001d021665	AT3G21570	.	0	.	.	.	CLUSTER1	567.624	30.5708	1685.66	141.655	315.584	67.0716	890.373	116.679	3815.22	U	U	U	FALSE
Zm00001d010618	AT3G08690	ATUBC11,UBC11	ubiquitin-conjugating enzyme 11	.	.	.	CLUSTER1	424.305	296.574	923.247	542.774	314.19	250.568	621.255	407.555	3780.47	FALSE	U	FALSE	FALSE
Zm00001d016446	AT4G39090	RD19,RD19A	Papain family cysteine protease	.	.	.	CLUSTER1	431.935	323.958	775.906	530.699	440.2	267.617	530.776	431.17	3732.26	FALSE	FALSE	FALSE	FALSE
Zm00001d035605	AT3G46130	ATMYB48,ATMYB48-1,ATMYB48-2,ATMYB48-3,MYB48	myb domain protein 48	MYB	.	.	CLUSTER1	270.766	19.7009	1399.7	68.6649	486.778	57.977	1229.56	148.254	3681.4	U	U	U	U
Zm00001d020552	AT2G23810	TET8	tetraspanin8	.	.	.	CLUSTER1	304.719	236.241	771.801	459.022	333.513	189.602	859.3	456.424	3610.62	U	U	FALSE	U
Zm00001d039648	AT1G52720	.	0	.	.	.	CLUSTER1	519.462	78.7288	1165.21	239.085	159.384	68.1818	1019	238.792	3487.84	U	U	U	U
Zm00001d001774	AT5G22250	.	Polynucleotidyl transferase, ribonuclease H-like superfamily protein	.	.	.	CLUSTER1	521.002	8.33823	1271.67	39.155	466.092	31.8821	1021.02	75.4128	3434.57	U	U	U	U
Zm00001d053394	.	.	0	.	.	.	CLUSTER1	1150.33	5.888	719.522	7.50152	746.053	90.4213	611.81	70.9862	3402.51	FALSE	FALSE	FALSE	FALSE
Zm00001d042056	AT1G76640	.	Calcium-binding EF-hand family protein	.	.	.	CLUSTER1	483.813	6.51555	1768.94	28.0238	222.267	5.67847	852.661	12.0207	3379.92	U	U	U	U
Zm00001d026563	AT3G15210	ATERF-4,ATERF4,ERF4,RAP2.5	ethylene responsive element binding factor 4	.	.	.	CLUSTER1	311.993	23.9209	1051.08	89.3908	415.969	109.774	1145.6	225.65	3373.38	U	U	U	U
Zm00001d052229	AT1G78080	RAP2.4	related to AP2 4	ERF	.	.	CLUSTER1	359.728	316.176	843.571	325.856	350.493	340.055	495.618	337.004	3368.5	FALSE	U	FALSE	FALSE
Zm00001d028750	AT3G47340	ASN1,AT-ASN1,DIN6	glutamine-dependent asparagine synthase 1	.	.	.	CLUSTER1	1212.12	179.275	332.167	712.604	129.108	32.2701	183.997	583.647	3365.19	FALSE	D	U	U
Zm00001d027988	.	.	0	.	.	.	CLUSTER1	338.268	50.1566	878.583	213.057	314.795	97.2047	1045.6	351.275	3288.94	U	U	U	U
Zm00001d002451	AT3G03150	.	0	.	.	.	CLUSTER1	370.083	323.682	782.537	431.852	299.086	350.927	449.227	230.814	3238.21	FALSE	U	FALSE	FALSE
Zm00001d008756	AT3G62160	.	HXXXD-type acyl-transferase family protein	.	.	.	CLUSTER1	489.945	66.5965	1126.66	155.025	267.096	92.4997	745.689	194.302	3137.81	U	U	U	U
Zm00001d022569	AT5G01740	.	Nuclear transport factor 2 (NTF2) family protein	.	.	.	CLUSTER1	494.547	88.0458	998.755	393.893	315.644	68.8821	523.552	164.627	3047.95	FALSE	U	U	U
Zm00001d010956	AT5G58620	.	zinc finger (CCCH-type) family protein	C3H	.	.	CLUSTER1	404.765	14.0327	1226.52	53.6361	309.81	60.7184	866.443	93.4676	3029.39	U	U	U	FALSE
Zm00001d043525	AT5G56550	ATOXS3,OXS3	oxidative stress 3	.	.	.	CLUSTER1	374.022	86.6838	1157.4	288.65	217.225	84.6862	592.318	204.133	3005.12	U	U	U	U
Zm00001d038061	AT1G24620	.	EF hand calcium-binding protein family	.	.	.	CLUSTER1	296.023	11.911	1186.89	161.952	171.754	17.9873	982.676	169.788	2998.98	U	U	U	U
Zm00001d045460	.	.	0	.	.	.	CLUSTER1	257.558	45.8532	836.119	146.669	350.485	111.515	953.489	249.528	2951.22	U	U	U	U
Zm00001d031833	AT4G24570	DIC2	dicarboxylate carrier 2	.	.	.	CLUSTER1	500.797	110.384	1048.44	150.012	352.996	136.25	509.723	136.104	2944.71	FALSE	U	FALSE	FALSE
Zm00001d022513	AT5G12110	.	Glutathione S-transferase, C-terminal-like;Translation elongation factor EF1B/ribosomal protein S6	.	.	.	CLUSTER1	358.817	230.003	452.971	506.405	379.703	246.551	314.332	428.839	2917.62	FALSE	FALSE	U	FALSE
Zm00001d009700	AT2G46140	.	Late embryogenesis abundant protein	.	.	.	CLUSTER1	594.376	201.827	711.491	284.616	301.736	205.201	465.719	130.524	2895.49	FALSE	FALSE	FALSE	FALSE
Zm00001d018884	AT2G02760	ATUBC2,UBC2	ubiquiting-conjugating enzyme 2	.	.	.	CLUSTER1	299.425	214.729	581.613	236.497	378.243	359.254	511.269	303.669	2884.7	FALSE	FALSE	FALSE	FALSE
Zm00001d021208	AT4G25470	ATCBF2,CBF2,DREB1C,FTQ4	C-repeat/DRE binding factor 2	ERF	.	.	CLUSTER1	324.42	4.22349	911.839	40.7882	511.633	12.4734	1000.01	42.4636	2847.85	FALSE	U	U	U
Zm00001d049364	AT3G20310	ATERF-7,ATERF7,ERF7	ethylene response factor 7	ERF	.	.	CLUSTER1	331.753	23.3068	1195.83	112.088	246.824	56.6503	730.194	103.45	2800.1	U	U	U	FALSE
Zm00001d033633	AT2G32150	.	Haloacid dehalogenase-like hydrolase (HAD) superfamily protein	.	.	.	CLUSTER1	485.524	71.9258	1094.7	316.091	213.062	35.3282	488.109	92.9695	2797.71	U	U	U	U
Zm00001d022130	AT1G72510	.	Protein of unknown function (DUF1677)	.	.	.	CLUSTER1	277.783	65.2802	688.155	308.396	273.092	105.717	694.54	370.568	2783.53	U	U	U	U
Zm00001d020872	.	.	0	.	.	.	CLUSTER1	329.301	323.926	481.563	201.45	299.629	267.183	618.9	253.175	2775.13	U	FALSE	FALSE	FALSE
Zm00001d042453	AT2G36460	.	Aldolase superfamily protein	.	.	.	CLUSTER1	574.328	175.083	462.732	104.578	669.16	172.96	492.499	121.346	2772.69	FALSE	FALSE	FALSE	FALSE
Zm00001d009985	AT1G24620	.	EF hand calcium-binding protein family	.	.	.	CLUSTER1	185.489	7.9631	906.78	108.742	296.841	19.602	1135.13	76.5854	2737.13	U	U	U	U
Zm00001d020910	.	.	0	.	.	.	CLUSTER1	872.576	146.657	118.899	131.576	418.218	215.63	586.808	194.456	2684.82	FALSE	D	FALSE	FALSE
Zm00001d000339	AT5G44210	ATERF-9,ATERF9,ERF9	erf domain protein 9	ERF	.	.	CLUSTER1	355.49	47.6797	1020.99	166.168	270.274	67.9377	630.132	109.157	2667.83	U	U	U	FALSE
Zm00001d018744	.	.	0	.	.	.	CLUSTER1	343.773	1.29752	94.9337	2.19247	1617.4	2.06315	540.295	0.976739	2602.93	D	D	FALSE	FALSE
Zm00001d002006	AT1G80660	AHA1,HA1,OST2,PMA	H(+)-ATPase 1	.	.	.	CLUSTER1	433.015	234.695	536.725	154.623	361.285	329.061	297.302	251.858	2598.56	FALSE	FALSE	FALSE	FALSE
Zm00001d015515	AT1G80840	ATWRKY40,WRKY40	WRKY DNA-binding protein 40	WRKY	.	.	CLUSTER1	321.442	29.8089	840.578	145.648	234.699	70.2024	720.122	233.472	2595.97	U	U	U	U
Zm00001d010534	AT3G46460	ATUBC7,UBC7	ubiquitin carrier protein 7	.	.	.	CLUSTER1	214.074	131.426	649.067	315.659	232.982	141.41	621.813	284.639	2591.07	U	U	U	U
Zm00001d013208	AT1G27730	STZ,ZAT10	salt tolerance zinc finger	C2H2	.	.	CLUSTER1	423.538	17.0387	1061.93	65.145	300.63	49.3784	579.203	81.8961	2578.76	FALSE	U	U	FALSE
Zm00001d044035	AT3G58610	.	ketol-acid reductoisomerase	.	.	.	CLUSTER1	342.142	112.448	674.658	281.252	267.339	104.638	544.004	219.294	2545.77	U	FALSE	U	U
Zm00001d035756	AT5G06860	ATPGIP1,PGIP1	polygalacturonase inhibiting protein 1	.	.	.	CLUSTER1	755.969	4.14976	408.976	0.285784	965.872	2.07714	367.898	0.554515	2505.78	D	FALSE	D	D
Zm00001d029075	AT5G58380	CIPK10,PKS2,SIP1,SNRK3.8	SOS3-interacting protein 1	.	.	.	CLUSTER1	271.92	99.6734	891.326	207.74	188.028	113.261	563.842	154.511	2490.3	U	U	U	FALSE
Zm00001d004936	AT3G45180	.	Ubiquitin-like superfamily protein	.	.	.	CLUSTER1	418.509	96.8292	724.167	182.939	242.752	113.095	482.702	175.787	2436.78	FALSE	FALSE	FALSE	FALSE
Zm00001d018081	AT1G78080	RAP2.4	related to AP2 4	ERF	.	.	CLUSTER1	181.633	116.99	422.77	130.037	440.453	184.141	747.746	187.44	2411.21	FALSE	U	FALSE	FALSE
Zm00001d036737	AT5G35090	.	0	.	.	.	CLUSTER1	396.745	23.4448	713.563	54.9162	360.367	71.0806	675.298	115.43	2410.84	FALSE	FALSE	U	FALSE
Zm00001d009487	AT3G03280	.	0	.	.	.	CLUSTER1	215.557	27.4467	723.799	141.007	275.326	106.542	703.093	195.407	2388.18	U	U	U	FALSE
Zm00001d019034	AT3G51030	ATTRX H1,ATTRX1,TRX1	thioredoxin H-type 1	.	.	.	CLUSTER1	259.558	367.412	330.607	132.116	501.372	278.243	399.887	118.961	2388.16	FALSE	FALSE	D	D
Zm00001d006213	AT5G02560	HTA12	histone H2A 12	.	.	.	CLUSTER1	390.463	142.909	235.139	203.297	598.56	217.176	318.167	259.918	2365.63	FALSE	FALSE	FALSE	FALSE
Zm00001d001766	.	.	0	.	.	.	CLUSTER1	325.765	24.721	869.772	63.0029	235.911	45.2164	689.779	87.1719	2341.34	U	U	U	FALSE
Zm00001d045042	AT3G43190	ATSUS4,SUS4	sucrose synthase 4	.	.	.	CLUSTER1	828.344	90.0849	453.96	91.0702	384.366	47.2275	347.968	83.4514	2326.47	FALSE	FALSE	FALSE	FALSE
Zm00001d046599	AT1G17730	CHMP1B,VPS46.1	vacuolar protein sorting 46.1	.	.	.	CLUSTER1	287.782	232.496	425.646	245.501	255.764	199.316	476.671	192.352	2315.53	FALSE	FALSE	FALSE	FALSE
Zm00001d019457	AT4G15610	.	Uncharacterised protein family (UPF0497)	.	.	.	CLUSTER1	131.634	5.93173	1049.14	75.0199	146.68	9.8039	752.176	123.075	2293.46	U	U	U	U
Zm00001d035037	AT4G10260	.	pfkB-like carbohydrate kinase family protein	.	.	.	CLUSTER1	316.378	188.25	315.959	95.4896	519.057	285.851	389.261	182.569	2292.81	FALSE	FALSE	FALSE	FALSE
Zm00001d038594	AT1G54290	.	Translation initiation factor SUI1 family protein	.	.	.	CLUSTER1	380.753	192.138	445.249	205.634	374.942	198.589	288.222	184.245	2269.77	FALSE	FALSE	FALSE	FALSE
Zm00001d050899	AT1G14870	PCR2	PLANT CADMIUM RESISTANCE 2	.	.	.	CLUSTER1	239.962	5.56543	872.91	33.5303	139.76	8.53588	927.548	30.9848	2258.8	U	U	U	U
Zm00001d023677	AT5G50800	.	Nodulin MtN3 family protein	.	.	.	CLUSTER1	95.8807	80.192	1181.63	123.061	77.8376	111.19	305.244	261.658	2236.69	U	U	FALSE	U
Zm00001d010388	.	.	0	.	.	.	CLUSTER1	381.012	6.10708	775.872	42.3643	244.356	25.9853	688.782	60.1279	2224.61	U	U	U	U
Zm00001d002364	AT3G20310	ATERF-7,ATERF7,ERF7	ethylene response factor 7	ERF	.	.	CLUSTER1	366.703	16.2248	779.993	59.2148	261.883	53.1807	537.357	97.2024	2171.76	U	U	U	FALSE
Zm00001d042096	AT3G09270	ATGSTU8,GSTU8	glutathione S-transferase TAU 8	.	.	.	CLUSTER1	822.541	11.9487	316.407	4.28561	518.376	4.07582	488.645	4.18415	2170.46	FALSE	D	D	FALSE
Zm00001d042963	.	.	0	.	.	.	CLUSTER1	126.935	45.8244	343.274	52.6041	402.08	138.583	803.423	229.781	2142.5	FALSE	U	FALSE	FALSE
Zm00001d023994	AT2G44450	BGLU12	beta glucosidase 12	.	.	.	CLUSTER1	651.379	11.4125	515.921	40.8621	411.428	1.49708	490.81	10.3782	2133.69	FALSE	FALSE	U	U
Zm00001d010650	AT2G27030	ACAM-2,CAM5	calmodulin 5	.	.	.	CLUSTER1	312.158	227.904	270.987	170.613	419.068	221.502	276.4	181.358	2079.99	FALSE	FALSE	FALSE	FALSE
Zm00001d012321	AT2G40000	ATHSPRO2,HSPRO2	ortholog of sugar beet HS1 PRO-1 2	.	.	.	CLUSTER1	228.793	6.86132	1034.93	59.3107	124.549	11.1392	532.618	66.1267	2064.33	U	U	U	U
Zm00001d042108	AT1G24620	.	EF hand calcium-binding protein family	.	.	.	CLUSTER1	196.501	41.2031	527.337	136.352	234.557	130.241	662.901	124.829	2053.92	U	U	U	FALSE
Zm00001d033389	AT4G37710	.	VQ motif-containing protein	.	.	.	CLUSTER1	337.737	18.148	784.553	127.359	171.742	23.568	437.161	116.21	2016.48	U	U	U	U
Zm00001d003006	AT2G37170	PIP2;2,PIP2B	plasma membrane intrinsic protein 2	.	.	.	CLUSTER1	579.593	0.654113	300.229	1.50877	716.943	0.811424	400.651	0.309492	2000.7	FALSE	FALSE	FALSE	FALSE
Zm00001d033050	AT3G43440	JAZ11,TIFY3A	jasmonate-zim-domain protein 11	.	.	.	CLUSTER1	247.32	1.78543	697.866	34.4192	215.725	15.6153	688.005	88.1486	1988.88	U	U	U	U
Zm00001d029444	AT1G02820	.	Late embryogenesis abundant 3 (LEA3) family protein	.	.	.	CLUSTER1	251.839	162.468	372.045	175.084	276.055	293.25	254.965	193.285	1978.99	FALSE	FALSE	FALSE	FALSE
Zm00001d028601	AT5G02230	.	Haloacid dehalogenase-like hydrolase (HAD) superfamily protein	.	.	.	CLUSTER1	288.318	130.791	331.257	341.671	242.267	138.799	298.521	183.772	1955.4	FALSE	FALSE	U	FALSE
Zm00001d019191	AT1G10630	ARF1A1C	Ras-related small GTP-binding family protein	.	.	.	CLUSTER1	286.696	203.62	337.901	222.789	291.814	157.212	287.903	167.149	1955.08	FALSE	FALSE	FALSE	FALSE
Zm00001d053746	AT1G80840	ATWRKY40,WRKY40	WRKY DNA-binding protein 40	.	.	.	CLUSTER1	232.203	3.52669	805.777	63.785	162.027	17.8448	607.046	61.6143	1953.82	U	U	U	U
Zm00001d002069	.	.	0	.	.	.	CLUSTER1	315.237	168.12	262.767	102.239	150.337	204.154	494.684	249.177	1946.71	U	FALSE	FALSE	FALSE
Zm00001d018738	AT5G57625	.	CAP (Cysteine-rich secretory proteins, Antigen 5, and Pathogenesis-related 1 protein) superfamily protein	.	.	.	CLUSTER1	268.781	3.15581	404.49	14.7208	323.303	1.63078	906.913	21.9839	1944.98	U	FALSE	U	U
Zm00001d034601	AT5G08790	anac081,ATAF2	NAC (No Apical Meristem) domain transcriptional regulator superfamily protein	NAC	.	.	CLUSTER1	242.38	43.5968	653.791	194.529	133.312	93.931	340.647	241.049	1943.24	U	U	U	U
Zm00001d029968	AT4G09320	NDPK1	Nucleoside diphosphate kinase family protein	.	.	.	CLUSTER1	323.848	209.512	176.61	246.073	359.123	195.876	226.699	202.096	1939.84	FALSE	FALSE	FALSE	FALSE
Zm00001d033623	AT1G55020	ATLOX1,LOX1	lipoxygenase 1	.	.	OPDA	CLUSTER1	402.681	69.6324	428.712	19.5206	230.902	89.8737	646.983	44.7148	1933.02	U	FALSE	D	D
Zm00001d031796	AT3G16770	ATEBP,EBP,ERF72,RAP2.3	ethylene-responsive element binding protein	ERF	.	.	CLUSTER1	237.094	0.731052	624.777	22.2915	266.249	5.8977	739.058	36.5043	1932.6	U	U	U	U
Zm00001d042214	AT1G09070	(AT)SRC2,SRC2	soybean gene regulated by cold-2	.	.	.	CLUSTER1	311.592	11.0675	881.313	39.3507	159.147	28.2164	439.249	61.9921	1931.93	U	U	U	U
Zm00001d046137	.	.	0	.	.	.	CLUSTER1	384.503	0.216633	1047.46	0.27921	48.5865	0.129466	441.712	0	1922.89	U	U	FALSE	FALSE
Zm00001d045475	AT4G40030	.	Histone superfamily protein	.	.	.	CLUSTER1	261.691	172.584	372.875	161.659	278.652	203.745	307.14	159.786	1918.13	FALSE	FALSE	FALSE	FALSE
Zm00001d001907	AT3G20310	ATERF-7,ATERF7,ERF7	ethylene response factor 7	.	.	.	CLUSTER1	253.23	8.19018	670.009	44.9495	171.014	11.1391	697.5	47.6834	1903.72	U	U	U	U
Zm00001d047758	AT2G43790	ATMAPK3,ATMPK3,MPK3	mitogen-activated protein kinase 3	.	.	.	CLUSTER1	239.718	36.0104	551.831	134.041	209.599	49.0252	546.079	131.915	1898.22	U	U	U	U
Zm00001d027756	AT4G14710	ATARD2	RmlC-like cupins superfamily protein	.	.	.	CLUSTER1	526.467	171.056	119.19	112.783	349.053	190.348	272.567	138.608	1880.07	FALSE	D	FALSE	FALSE
Zm00001d032295	AT1G78080	RAP2.4	related to AP2 4	ERF	.	.	CLUSTER1	221.144	74.3889	362.308	89.7789	239.468	130.058	610.723	139.909	1867.78	U	FALSE	FALSE	FALSE
Zm00001d051362	AT5G47450	ATTIP2;3,DELTA-TIP3,TIP2;3	tonoplast intrinsic protein 2;3	.	.	.	CLUSTER1	498.998	40.0719	463.684	119.243	308.889	42.881	292.236	94.189	1860.19	FALSE	FALSE	U	U
Zm00001d038795	AT2G43780	.	0	.	.	.	CLUSTER1	187.498	124.972	302.302	165.355	264.523	182.274	417.008	214.634	1858.57	FALSE	FALSE	FALSE	FALSE
Zm00001d038471	AT5G01830	.	ARM repeat superfamily protein	.	.	.	CLUSTER1	212.478	11.6318	656.143	72.0429	205.405	27.7951	565.316	69.933	1820.74	U	U	U	U
Zm00001d052530	AT2G27690	CYP94C1	cytochrome P450, family 94, subfamily C, polypeptide 1	.	.	.	CLUSTER1	311.916	7.771	732.907	59.5603	136.571	7.99451	495.259	65.6104	1817.59	U	U	U	U
Zm00001d022089	.	.	0	.	.	.	CLUSTER1	387.54	13.2397	551.251	20.484	468.506	5.97844	357.498	1.41897	1805.92	FALSE	FALSE	FALSE	D
Zm00001d036904	AT1G07920	.	GTP binding Elongation factor Tu family protein	.	.	.	CLUSTER1	346.922	201.423	240.458	185.121	342.611	151.248	199.039	135.138	1801.96	FALSE	FALSE	FALSE	FALSE
Zm00001d021775	AT3G19930	ATSTP4,STP4	sugar transporter 4	.	.	.	CLUSTER1	314.657	40.3987	482.472	147.564	64.2958	57.8347	479.79	196.559	1783.57	U	FALSE	U	U
Zm00001d030373	AT2G36530	ENO2,LOS2	Enolase	.	.	.	CLUSTER1	379.253	159.75	226.865	111.079	371.962	156.574	248.097	126.692	1780.27	FALSE	FALSE	FALSE	FALSE
Zm00001d019358	AT3G48140	.	B12D protein	.	.	.	CLUSTER1	184.423	33.6522	336.545	33.8792	324.918	78.6486	612.955	146.632	1751.65	FALSE	FALSE	FALSE	FALSE
Zm00001d003247	AT5G03860	MLS	0	.	.	.	CLUSTER1	683.396	19.14	414.613	45.4473	212.399	12.6945	314.54	45.7216	1747.95	FALSE	FALSE	U	U
Zm00001d031677	AT5G61820	.	0	.	.	.	CLUSTER1	395.748	7.62455	646.015	13.6208	209.366	21.4125	391.201	60.5274	1745.52	FALSE	FALSE	FALSE	U
Zm00001d049179	AT4G35150	.	O-methyltransferase family protein	.	.	.	CLUSTER1	590.056	39.1025	54.707	3.49879	750.831	138.04	134.333	25.6374	1736.21	D	D	D	D
Zm00001d011710	AT2G19570	AT-CDA1,CDA1,DESZ	cytidine deaminase 1	.	.	.	CLUSTER1	369.596	48.4027	537.749	72.0697	142.099	47.645	404.789	100.383	1722.73	U	FALSE	FALSE	U
Zm00001d005766	AT3G29000	.	Calcium-binding EF-hand family protein	.	.	.	CLUSTER1	181.006	11.5905	691.684	38.6967	231.215	65.1312	369.962	108.192	1697.48	FALSE	U	U	FALSE
Zm00001d016558	AT1G58370	ATXYN1,RXF12	glycosyl hydrolase family 10 protein / carbohydrate-binding domain-containing protein	.	.	.	CLUSTER1	246.659	1.18711	996.586	4.68664	33.3592	0.363459	403.78	5.34489	1691.97	U	U	U	U
Zm00001d015905	AT4G10850	.	Nodulin MtN3 family protein	.	.	.	CLUSTER1	366.668	90.6873	278.042	59.611	499.533	135.998	198.785	58.7614	1688.09	D	FALSE	FALSE	D
Zm00001d004310	.	.	0	.	.	.	CLUSTER1	247.396	21.0788	420.97	25.4673	556.725	74.1573	317.836	18.9667	1682.6	FALSE	FALSE	FALSE	D
Zm00001d052060	AT1G60140	ATTPS10,TPS10	trehalose phosphate synthase	.	.	.	CLUSTER1	181.023	80.5861	496.435	195.866	72.9986	79.0869	359.556	214.722	1680.27	U	U	U	U
Zm00001d028968	AT4G13830	J20	DNAJ-like 20	.	.	.	CLUSTER1	280.734	16.5918	718.908	43.4647	211.607	13.0883	342.347	27.2558	1654	FALSE	U	U	U
Zm00001d026490	AT1G80660	AHA2,HA2,PMA2	H(+)-ATPase 2	.	.	.	CLUSTER1	226.758	112.848	296.278	120.452	281.765	191.736	225.092	190.874	1645.8	FALSE	FALSE	FALSE	FALSE
Zm00001d024522	AT5G57150	.	basic helix-loop-helix (bHLH) DNA-binding superfamily protein	bHLH	.	.	CLUSTER1	252.324	1.24141	605.567	132.072	128.342	5.88142	340.322	168.999	1634.75	U	U	U	U
Zm00001d044300	AT5G12010	.	0	.	.	.	CLUSTER1	185.039	14.3598	553.518	92.8728	132.531	63.2833	448.395	140.49	1630.49	U	U	U	U
Zm00001d013834	AT2G46620	.	P-loop containing nucleoside triphosphate hydrolases superfamily protein	.	.	.	CLUSTER1	210.431	16.8372	599.781	69.2598	160.957	34.09	457.721	66.5831	1615.66	U	U	U	FALSE
Zm00001d005193	AT5G01750	.	Protein of unknown function (DUF567)	.	.	.	CLUSTER1	127.082	55.431	609.229	146.254	90.539	60.2897	399.627	123.064	1611.52	U	U	U	U
Zm00001d032620	AT5G36970	NHL25	NDR1/HIN1-like 25	.	.	.	CLUSTER1	276.805	8.9757	491.992	16.2099	278.98	12.7647	509.071	14.0744	1608.87	FALSE	FALSE	FALSE	FALSE
Zm00001d030304	AT4G36010	.	0	.	.	.	CLUSTER1	267.029	0.840582	712.218	24.321	120.258	1.37462	465.025	15.4771	1606.54	U	U	U	FALSE
Zm00001d051468	AT3G61460	BRH1	brassinosteroid-responsive RING-H2	.	.	.	CLUSTER1	245.155	9.6167	685.471	40.6382	128.244	10.9117	433.992	51.8068	1605.84	U	U	U	U
Zm00001d035475	AT3G45300	ATIVD,IVD,IVDH	isovaleryl-CoA-dehydrogenase	.	.	.	CLUSTER1	236.918	64.9954	470.032	145.45	81.3853	58.4347	413.077	123.728	1594.02	U	FALSE	U	U
Zm00001d033925	AT5G10860	.	Cystathionine beta-synthase (CBS) family protein	.	.	.	CLUSTER1	246.41	166.911	191.763	249.262	308.508	89.7095	182.439	155.49	1590.49	FALSE	FALSE	FALSE	FALSE
Zm00001d006711	.	.	0	.	.	.	CLUSTER1	119.562	42.3078	249.919	114.34	254.872	120.625	458.462	215.759	1575.85	FALSE	U	U	FALSE
Zm00001d008587	AT5G38200	.	Class I glutamine amidotransferase-like superfamily protein	.	.	.	CLUSTER1	262.883	38.394	519.867	115.627	78.7432	13.8522	485.972	47.3701	1562.71	U	FALSE	U	U
Zm00001d048020	AT2G16060	AHB1,ARATH GLB1,ATGLB1,GLB1,HB1,NSHB1	hemoglobin 1	.	.	.	CLUSTER1	1143.38	17.886	83.521	3.08815	197.536	11.4964	95.1328	3.90924	1555.95	D	D	D	D
Zm00001d051174	AT2G37170	PIP2;2,PIP2B	plasma membrane intrinsic protein 2	.	.	.	CLUSTER1	290.061	41.7303	161.013	42.9793	384.125	119.782	307.21	200.154	1547.05	FALSE	FALSE	FALSE	FALSE
Zm00001d002601	AT2G18050	HIS1-3	histone H1-3	.	.	.	CLUSTER1	255.759	119.937	369.816	209.864	205.588	89.9709	191.672	104.389	1547	FALSE	FALSE	FALSE	FALSE
Zm00001d053995	AT1G70420	.	Protein of unknown function (DUF1645)	.	.	.	CLUSTER1	250.982	12.3489	525.89	118.416	179.106	62.4986	278.305	115.448	1542.99	FALSE	U	U	FALSE
Zm00001d029597	AT5G21090	.	Leucine-rich repeat (LRR) family protein	.	.	.	CLUSTER1	250.754	102.88	345.2	113.868	205.146	114.753	288.107	105.654	1526.36	FALSE	FALSE	FALSE	FALSE
Zm00001d018487	AT2G33150	KAT2,PED1,PKT3	peroxisomal 3-ketoacyl-CoA thiolase 3	.	.	.	CLUSTER1	191.957	143.625	267.878	169.436	137.337	121.003	315.498	177.021	1523.76	U	FALSE	FALSE	FALSE
Zm00001d045305	AT2G33990	iqd9	IQ-domain 9	.	.	.	CLUSTER1	206.58	84.0067	417.138	106.315	194.52	91.1534	324.914	98.7924	1523.42	FALSE	U	FALSE	FALSE
Zm00001d036370	AT3G12500	ATHCHIB,B-CHI,CHI-B,HCHIB,PR-3,PR3	basic chitinase	.	.	.	CLUSTER1	404.655	17.964	561.303	72.7329	63.425	14.0612	243.95	142.821	1520.91	U	FALSE	U	U
Zm00001d042811	AT2G40000	ATHSPRO2,HSPRO2	ortholog of sugar beet HS1 PRO-1 2	.	.	.	CLUSTER1	116.601	18.2604	568.335	98.8272	72.1226	37.7504	519.379	89.5969	1520.87	U	U	U	U
Zm00001d009594	AT1G11910	APA1,ATAPA1	aspartic proteinase A1	.	.	.	CLUSTER1	169.801	80.1674	370.533	127.239	171.323	86.7499	403.275	111.231	1520.32	U	U	FALSE	FALSE
Zm00001d012557	AT3G22320	ATRPABC24.3,NRPB5,NRPD5,RPB5A	Eukaryotic rpb5 RNA polymerase subunit family protein	.	.	.	CLUSTER1	206.136	84.7823	512.61	155.788	139.385	90.901	213.135	116.109	1518.85	FALSE	U	FALSE	FALSE
Zm00001d036441	AT3G02790	.	zinc finger (C2H2 type) family protein	.	.	.	CLUSTER1	222.337	140.655	309.277	141.462	163.413	168.535	236.122	130.686	1512.49	FALSE	FALSE	FALSE	FALSE
Zm00001d014253	AT1G74950	JAZ2,TIFY10B	TIFY domain/Divergent CCT motif family protein	.	.	.	CLUSTER1	180.744	1.83638	411.758	57.694	194.354	15.4839	547.207	99.6194	1508.7	U	U	U	U
Zm00001d030725	AT3G09440	AT-HSC70-1,HSC70,HSC70-1,HSP70-1	Heat shock protein 70 (Hsp 70) family protein	.	.	.	CLUSTER1	172.23	69.146	132.074	108.207	249.429	92.3302	527.676	155.439	1506.53	U	FALSE	FALSE	FALSE
Zm00001d005791	AT3G53730	.	Histone superfamily protein	.	.	.	CLUSTER1	315.296	152.079	171.024	158.98	280.589	132.366	162.391	129.749	1502.47	FALSE	FALSE	FALSE	FALSE
Zm00001d035899	AT3G61490	.	Pectin lyase-like superfamily protein	.	.	.	CLUSTER1	347.716	58.4387	227.533	25.8744	347.545	69.4545	373.785	42.9883	1493.33	FALSE	FALSE	D	FALSE
Zm00001d038755	AT4G14440	ATECI3,ECI3,HCD1	3-hydroxyacyl-CoA dehydratase 1	.	.	.	CLUSTER1	215.296	104.421	417.706	112.693	145.67	120.073	234.168	124.925	1474.95	FALSE	FALSE	FALSE	FALSE
Zm00001d006010	.	.	0	.	.	.	CLUSTER1	795.168	58.4271	39.7898	36.39	236.814	39.1182	224.332	36.7774	1466.82	FALSE	D	FALSE	FALSE
Zm00001d014007	AT5G03230	.	Protein of unknown function, DUF584	.	.	.	CLUSTER1	223.009	25.4125	497.002	55.4305	165.833	27.8156	408.907	52.3763	1455.79	U	U	U	FALSE
Zm00001d017457	AT4G16820	PLA-I{beta]2	alpha/beta-Hydrolases superfamily protein	.	.	.	CLUSTER1	172.291	19.1487	521.291	26.98	171.564	33.1564	458.578	46.7936	1449.8	U	U	FALSE	FALSE
Zm00001d024839	AT3G62760	ATGSTF13	Glutathione S-transferase family protein	.	.	.	CLUSTER1	644.747	8.5941	59.0207	4.91918	623.306	4.06552	92.779	2.67214	1440.1	D	D	FALSE	FALSE
Zm00001d013669	AT3G44110	ATJ2,J2	DNAJ homologue 2	.	.	.	CLUSTER1	188.623	65.3816	385.464	133.249	149.385	56.02	330.316	125.028	1433.47	U	U	U	U
Zm00001d035367	AT5G27760	.	Hypoxia-responsive family protein	.	.	.	CLUSTER1	243.935	82.2143	387.137	77.7098	195.027	98.1078	280.509	65.1957	1429.84	FALSE	FALSE	FALSE	FALSE
Zm00001d035604	AT5G59780	ATMYB59,ATMYB59-1,ATMYB59-2,ATMYB59-3,MYB59	myb domain protein 59	MYB	.	.	CLUSTER1	156.943	3.96956	796.966	8.48031	157.179	8.12214	292.04	5.53339	1429.23	FALSE	U	U	FALSE
Zm00001d043205	AT5G44210	ATERF-9,ATERF9,ERF9	erf domain protein 9	ERF	.	.	CLUSTER1	224.111	95.1275	341.085	83.1292	176.753	84.9227	327.249	93.9667	1426.34	FALSE	FALSE	FALSE	FALSE
Zm00001d032475	AT2G46690	.	SAUR-like auxin-responsive protein family	.	.	.	CLUSTER1	82.2386	17.9506	124.988	20.5868	339.63	41.0031	745.72	53.8846	1426	U	FALSE	FALSE	FALSE
Zm00001d005892	AT4G34410	RRTF1	redox responsive transcription factor 1	ERF	.	.	CLUSTER1	198.619	0.593214	346.203	7.34296	271.645	2.40221	570.853	27.3946	1425.05	U	FALSE	U	U
Zm00001d048263	AT1G74950	JAZ2,TIFY10B	TIFY domain/Divergent CCT motif family protein	.	.	.	CLUSTER1	128.223	4.29393	239.843	38.4431	267.757	27.8615	607.887	105.943	1420.25	U	FALSE	U	U
Zm00001d018973	AT5G43700	ATAUX2-11,IAA4	AUX/IAA transcriptional regulator family protein	.	.	.	CLUSTER1	213.169	22.5056	345.234	78.2561	166.283	39.966	456.759	91.6832	1413.86	U	FALSE	U	U
Zm00001d011412	AT5G41685	.	Mitochondrial outer membrane translocase complex, subunit Tom7	.	.	.	CLUSTER1	263.186	126.617	161.553	139.27	284.911	125.8	192.581	116.24	1410.16	FALSE	FALSE	FALSE	FALSE
Zm00001d047117	AT5G46900	.	Bifunctional inhibitor/lipid-transfer protein/seed storage 2S albumin superfamily protein	.	.	.	CLUSTER1	170.47	35.2331	4.64512	7.65848	758.542	1.12043	429.167	0.367556	1407.2	FALSE	D	D	FALSE
Zm00001d016401	.	.	0	.	.	.	CLUSTER1	263.445	3.20955	566.693	27.4094	119.853	7.73427	378.595	29.3189	1396.26	U	U	U	U
Zm00001d003127	AT2G39460	ATRPL23A,RPL23A,RPL23AA	ribosomal protein L23AB	.	.	.	CLUSTER1	236.188	137.511	141.549	140.319	301.605	166.028	154.637	116.008	1393.84	FALSE	FALSE	FALSE	FALSE
Zm00001d034497	.	.	0	.	.	.	CLUSTER1	152.579	90.6703	314.075	68.3435	151.872	78.3883	433.809	93.2746	1383.01	U	U	FALSE	FALSE
Zm00001d033624	AT1G55020	ATLOX1,LOX1	lipoxygenase 1	.	.	OPDA	CLUSTER1	251.226	7.99581	475.696	39.8592	94.8723	15.1738	445.949	42.6931	1373.47	U	FALSE	U	U
Zm00001d027731	AT3G13460	ECT2	evolutionarily conserved C-terminal region 2	.	.	.	CLUSTER1	136.031	34.7189	362.533	81.0867	145.803	44.6218	422.22	142.007	1369.02	U	U	U	U
Zm00001d016719	AT5G64660	ATCMPG2,CMPG2	CYS, MET, PRO, and GLY protein 2	.	.	.	CLUSTER1	182.121	9.65071	643.774	94.6934	56.5246	16.2621	252.178	111.896	1367.1	U	U	U	U
Zm00001d046591	AT1G15690	ATAVP3,AtVHP1;1,AVP-3,AVP1	Inorganic H pyrophosphatase family protein	.	.	.	CLUSTER1	230.74	22.8304	595.417	13.5087	86.6967	27.7939	369.569	19.18	1365.74	U	U	FALSE	FALSE
Zm00001d051403	AT4G00430	PIP1;4,PIP1E,TMP-C	plasma membrane intrinsic protein 1;4	.	.	.	CLUSTER1	212.526	150.377	130.748	120.439	429.36	66.2761	178.957	71.3997	1360.08	D	FALSE	FALSE	FALSE
Zm00001d039865	AT3G55440	ATCTIMC,CYTOTPI,TPI	triosephosphate isomerase	.	.	.	CLUSTER1	345.226	163.356	157.772	102.611	273.609	114.454	123.207	76.6378	1356.87	D	D	FALSE	FALSE
Zm00001d021816	.	.	0	.	.	.	CLUSTER1	138.912	6.61568	478.403	44.1397	154.103	14.0789	462.017	55.4619	1353.73	U	U	U	U
Zm00001d034420	AT3G03910	GDH1	glutamate dehydrogenase 1	.	.	.	CLUSTER1	172.543	91.9977	160.619	273.536	295.819	76.6565	171.531	97.9986	1340.7	FALSE	FALSE	U	FALSE
Zm00001d013245	AT3G29360	.	UDP-glucose 6-dehydrogenase family protein	.	.	.	CLUSTER1	332.238	106.246	235.488	64.7409	290.605	36.1827	240.148	21.5657	1327.21	FALSE	FALSE	FALSE	FALSE
Zm00001d006008	AT5G56000	AtHsp90.2,ERD8,HSP81-2,HSP90.2	HEAT SHOCK PROTEIN 81.4	.	.	.	CLUSTER1	235.723	116.279	182.675	111.134	230.504	111.286	217.112	120.672	1325.39	FALSE	FALSE	FALSE	FALSE
Zm00001d028201	AT2G34250	.	SecY protein transport family protein	.	.	.	CLUSTER1	184.634	80.6906	299.588	139.395	134.415	77.6849	267.407	141.345	1325.16	FALSE	FALSE	FALSE	FALSE
Zm00001d040519	AT3G62020	GLP10	germin-like protein 10	.	.	.	CLUSTER1	567.985	55.3805	203.588	55.4386	234.034	19.525	156.619	24.5346	1317.1	FALSE	D	FALSE	FALSE
Zm00001d018134	AT5G64350	ATFKBP12,FKBP12	FK506-binding protein 12	.	.	.	CLUSTER1	289.229	104.198	152.249	99.6886	278.452	132.974	149.377	103.514	1309.68	FALSE	FALSE	FALSE	FALSE
Zm00001d033174	AT3G02230	ATRGP1,RGP1	reversibly glycosylated polypeptide 2	.	.	.	CLUSTER1	297.092	88.0272	249.114	77.7217	252.008	75.4583	203.884	66.3577	1309.66	FALSE	FALSE	FALSE	FALSE
Zm00001d019750	AT5G23950	.	Calcium-dependent lipid-binding (CaLB domain) family protein	.	.	.	CLUSTER1	229.934	59.1057	332.629	60.2996	157.259	58.954	305.867	86.2274	1290.28	FALSE	FALSE	FALSE	FALSE
Zm00001d018388	.	.	0	.	.	.	CLUSTER1	121.642	61.4132	299.626	158.47	120.995	97.3587	246.255	181.078	1286.84	U	U	U	FALSE
Zm00001d037573	AT3G17020	.	Adenine nucleotide alpha hydrolases-like superfamily protein	.	.	.	CLUSTER1	244.473	119.236	190.671	110.406	207.465	101.76	181.629	109.582	1265.22	FALSE	FALSE	FALSE	FALSE
Zm00001d001862	.	.	0	.	.	.	CLUSTER1	142.952	14.0483	326.098	93.5251	137.66	51.6983	403.997	94.8839	1264.86	U	U	U	FALSE
Zm00001d036001	AT1G01820	PEX11C	peroxin 11c	.	.	.	CLUSTER1	213.667	51.3653	443.066	67.2368	110.274	69.7919	229.608	79.3491	1264.36	U	U	FALSE	FALSE
Zm00001d012899	AT1G14870	PCR2	PLANT CADMIUM RESISTANCE 2	.	.	.	CLUSTER1	136.881	0.894494	423.317	10.639	191.558	16.482	420.613	62.7575	1263.14	U	U	U	U
Zm00001d049409	AT2G05710	ACO3	aconitase 3	.	.	.	CLUSTER1	246.475	104.141	230.08	74.1679	224.257	108.091	197.728	77.1095	1262.05	FALSE	FALSE	FALSE	FALSE
Zm00001d034188	AT3G50830	ATCOR413-PM2,COR413-PM2	cold-regulated 413-plasma membrane 2	.	.	.	CLUSTER1	181.68	41.8174	347.499	68.3099	162.771	50.9933	343.763	60.6769	1257.51	U	FALSE	FALSE	FALSE
Zm00001d040619	AT4G02090	.	0	.	.	.	CLUSTER1	187.111	2.83722	423.559	9.45189	182.145	9.24631	416.606	19.8368	1250.79	U	U	U	U
Zm00001d004138	AT5G66110	.	Heavy metal transport/detoxification superfamily protein	.	.	.	CLUSTER1	141.482	54.308	307.857	200.147	113.994	65.2186	232.121	134.891	1250.02	U	U	U	U
Zm00001d018445	AT3G23430	ATPHO1,PHO1	phosphate 1	.	.	.	CLUSTER1	231.469	8.44002	229.61	8.85562	425.143	21.5074	318.785	4.97401	1248.78	FALSE	FALSE	FALSE	D
Zm00001d045361	.	.	0	.	.	.	CLUSTER1	296.354	39.9758	422.271	74.9412	79.0518	8.84489	311.002	12.4119	1244.85	U	FALSE	FALSE	FALSE
Zm00001d002897	AT1G71695	.	Peroxidase superfamily protein	.	.	.	CLUSTER1	198.412	0.0791142	402.526	0.363959	131.664	0.271322	507.598	0.198117	1241.11	U	U	FALSE	FALSE
Zm00001d023510	AT4G38470	.	ACT-like protein tyrosine kinase family protein	.	.	.	CLUSTER1	121.29	34.6689	278.743	51.0938	186.082	61.3405	428.765	78.2502	1240.23	U	U	FALSE	FALSE
Zm00001d021006	AT5G21940	.	0	.	.	.	CLUSTER1	120.06	43.5184	329.655	150.965	94.5583	59.3734	276.659	153.919	1228.71	U	U	U	U
Zm00001d020251	AT5G56980	.	0	.	.	.	CLUSTER1	151.146	3.11741	330.417	41.8101	133.205	12.9677	462.306	91.3842	1226.35	U	U	U	U
Zm00001d001943	AT1G55120	AtcwINV3,ATFRUCT5,FRUCT5	beta-fructofuranosidase 5	.	.	.	CLUSTER1	178.699	0.174902	365.699	1.34668	116.597	0.455902	559.116	2.70624	1224.79	U	U	U	U
Zm00001d011297	AT5G47390	.	myb-like transcription factor family protein	MYB_related	.	.	CLUSTER1	123.833	67.2222	355.926	60.9508	132.205	140.686	269.341	72.153	1222.32	U	U	FALSE	FALSE
Zm00001d052457	AT3G57330	ACA11	autoinhibited Ca2+-ATPase 11	.	.	.	CLUSTER1	137.723	91.2479	293.684	127.406	92.6575	118.353	245.685	112.415	1219.17	U	U	FALSE	FALSE
Zm00001d053090	AT3G02520	GF14 NU,GRF7	general regulatory factor 7	.	.	.	CLUSTER1	229.608	122.095	165.069	100.243	196.824	110.873	174.252	108.624	1207.59	FALSE	FALSE	FALSE	FALSE
Zm00001d009858	AT2G30490	ATC4H,C4H,CYP73A5,REF3	0	.	.	.	CLUSTER1	202.581	153.744	159.277	130.737	178.297	111.575	193.499	76.0785	1205.79	FALSE	FALSE	FALSE	FALSE
Zm00001d038585	AT3G15210	ATERF-4,ATERF4,ERF4,RAP2.5	ethylene responsive element binding factor 4	ERF	.	.	CLUSTER1	94.5276	27.9544	258.07	52.1724	212.511	96.5449	342.176	121.549	1205.51	FALSE	U	FALSE	FALSE
Zm00001d003504	AT4G24380	.	0	.	.	.	CLUSTER1	190.286	13.2099	248.255	37.5975	220.455	35.4552	393.591	66.262	1205.11	FALSE	FALSE	U	FALSE
Zm00001d023830	AT2G47710	.	Adenine nucleotide alpha hydrolases-like superfamily protein	.	.	.	CLUSTER1	286.098	126.876	114.597	77.2738	270.038	124.225	117.551	85.5716	1202.23	D	D	FALSE	FALSE
Zm00001d022327	AT5G23530	AtCXE18,CXE18	carboxyesterase 18	.	.	.	CLUSTER1	117.824	2.99211	123.667	7.47543	225.785	39.4817	585.656	90.3724	1193.25	U	FALSE	U	U
Zm00001d036541	AT1G47128	RD21,RD21A	Granulin repeat cysteine protease family protein	.	.	.	CLUSTER1	166.753	29.9103	369.562	51.1369	152.631	19.5811	364.417	37.1499	1191.14	U	U	FALSE	FALSE
Zm00001d036480	AT3G13920	EIF4A1,RH4,TIF4A1	eukaryotic translation initiation factor 4A1	.	.	.	CLUSTER1	160.908	107.503	169.01	121.497	187.285	103.204	220.647	117.676	1187.73	FALSE	FALSE	FALSE	FALSE
Zm00001d038453	AT3G08860	PYD4	PYRIMIDINE 4	.	.	.	CLUSTER1	210.066	43.2459	149.97	62.3983	259.357	21.5885	369.989	58.3131	1174.93	FALSE	FALSE	FALSE	U
Zm00001d035038	AT4G10260	.	pfkB-like carbohydrate kinase family protein	.	.	.	CLUSTER1	171.218	96.1321	260.291	69.6509	194.192	98.2001	222.081	49.2717	1161.04	FALSE	FALSE	FALSE	FALSE
Zm00001d014224	AT1G72820	.	Mitochondrial substrate carrier family protein	.	.	.	CLUSTER1	118.843	74.9827	230.515	125.809	74.8175	97.5094	274.449	163.73	1160.66	U	FALSE	FALSE	FALSE
Zm00001d033747	AT5G37600	ATGLN1;1,ATGSR1,GLN1;1,GSR 1	glutamine synthase clone R1	.	.	.	CLUSTER1	322.893	30.0536	326.481	16.4975	72.0552	50.8748	231.84	109.856	1160.55	U	FALSE	FALSE	U
Zm00001d021802	AT5G54310	AGD5,NEV	ARF-GAP domain 5	.	.	.	CLUSTER1	113.238	76.5459	309.435	184.392	91.4024	56.4801	219.356	105.579	1156.43	U	U	U	FALSE
Zm00001d038381	AT5G02560	HTA12	histone H2A 12	.	.	.	CLUSTER1	148.909	87.4429	242.107	102.32	183.323	82.4498	209.318	97.7488	1153.62	FALSE	FALSE	FALSE	FALSE
Zm00001d036959	AT1G09640	.	Translation elongation factor EF1B, gamma chain	.	.	.	CLUSTER1	147.152	73.7358	101.645	43.2884	261.41	137.69	195.336	188.582	1148.84	FALSE	FALSE	FALSE	FALSE
Zm00001d014883	AT5G16450	.	Ribonuclease E inhibitor RraA/Dimethylmenaquinone methyltransferase	.	.	.	CLUSTER1	165.51	110.847	219.057	111.17	121.619	106.493	179.731	128.937	1143.36	FALSE	FALSE	FALSE	FALSE
Zm00001d032605	AT5G08370	AGAL1,AtAGAL1	alpha-galactosidase 1	.	.	.	CLUSTER1	142.77	112.308	104.721	90.564	182.733	116.178	317.465	74.8759	1141.61	FALSE	FALSE	FALSE	FALSE
Zm00001d001856	AT5G18400	.	Cytokine-induced anti-apoptosis inhibitor 1, Fe-S biogenesis	.	.	.	CLUSTER1	167.622	69.8152	270.718	96.8699	114.441	120.55	155.977	129.689	1125.68	FALSE	FALSE	FALSE	FALSE
Zm00001d010399	AT2G38470	ATWRKY33,WRKY33	WRKY DNA-binding protein 33	WRKY	.	.	CLUSTER1	153.152	7.5223	362.949	49.6813	124.286	46.7851	256.169	122.119	1122.66	U	U	U	U
Zm00001d026177	AT5G47450	ATTIP2;3,DELTA-TIP3,TIP2;3	tonoplast intrinsic protein 2;3	.	.	.	CLUSTER1	443.466	0.508362	85.723	0.432507	379.836	0.794631	209.025	1.35328	1121.14	FALSE	D	FALSE	FALSE
Zm00001d009328	AT2G41640	.	Glycosyltransferase family 61 protein	.	.	.	CLUSTER1	131.816	4.91874	420.767	41.6902	94.1724	19.6371	339.412	67.1008	1119.51	U	U	U	U
Zm00001d010227	AT5G09330	anac082,NAC082,VNI1	NAC domain containing protein 82	NAC	.	.	CLUSTER1	181.869	124.062	192.571	117.006	156.812	111.785	139.092	91.1158	1114.31	FALSE	FALSE	FALSE	FALSE
Zm00001d004006	AT3G48530	KING1	SNF1-related protein kinase regulatory subunit gamma 1	.	.	.	CLUSTER1	184.73	67.2218	217.739	179.356	110.531	61.8114	178.096	112.431	1111.92	FALSE	FALSE	U	FALSE
Zm00001d038224	AT1G21410	SKP2A	F-box/RNI-like superfamily protein	.	.	.	CLUSTER1	109.588	110.974	343.049	122.834	66.5116	98.8911	186.861	72.5209	1111.23	U	U	FALSE	FALSE
Zm00001d002295	AT5G39190	ATGER2,GER2,GLP2A	germin-like protein 2	.	.	.	CLUSTER1	261.169	0.200764	282.022	0.696436	203.306	1.79088	351.435	1.93691	1102.56	FALSE	FALSE	U	FALSE
Zm00001d022451	AT2G30360	CIPK11,PKS5,SIP4,SNRK3.22	SOS3-interacting protein 4	.	.	.	CLUSTER1	215.358	9.78111	420.394	40.3551	124.551	32.6549	205.671	51.8487	1100.61	FALSE	FALSE	U	FALSE
Zm00001d024996	.	.	0	.	.	.	CLUSTER1	560.847	5.65104	149.4	40.5456	146.443	9.24042	144.05	41.3611	1097.54	FALSE	D	U	U
Zm00001d048959	AT3G04090	SIP1;1,SIP1A	small and basic intrinsic protein 1A	.	.	.	CLUSTER1	106.265	57.0283	404.803	75.9081	77.4653	59.1753	244.73	71.6158	1096.99	U	U	FALSE	FALSE
Zm00001d020921	AT5G47560	ATSDAT,ATTDT,TDT	tonoplast dicarboxylate transporter	.	.	.	CLUSTER1	153.899	1.13695	477.583	7.90899	30.9551	8.3941	370.714	45.6073	1096.2	U	U	U	U
Zm00001d008312	.	.	0	.	.	.	CLUSTER1	320.709	61.1745	187.389	32.9237	300.076	10.3767	175.226	7.45585	1095.33	FALSE	FALSE	FALSE	FALSE
Zm00001d004753	AT1G65870	.	Disease resistance-responsive (dirigent-like protein) family protein	.	.	.	CLUSTER1	305.526	104.205	61.1794	42.4529	246.396	97.9791	199.758	36.1426	1093.64	FALSE	D	D	D
Zm00001d030110	AT1G32230	ATP8,CEO,CEO1,RCD1	WWE protein-protein interaction domain protein family	.	.	.	CLUSTER1	116.341	95.6631	244.317	138.722	97.9604	98.9938	187.129	112.488	1091.61	FALSE	U	FALSE	FALSE
Zm00001d016130	AT5G45910	.	GDSL-like Lipase/Acylhydrolase superfamily protein	.	.	.	CLUSTER1	167.126	105.27	320.737	71.5385	116.051	69.2592	177.687	62.4786	1090.15	FALSE	FALSE	FALSE	FALSE
Zm00001d005251	AT5G54500	FQR1	flavodoxin-like quinone reductase 1	.	.	.	CLUSTER1	384.175	0.130339	9.07352	0.464313	566.692	0.41839	123.611	0.334193	1084.9	D	D	FALSE	FALSE
Zm00001d034807	AT2G44060	.	0	.	.	.	CLUSTER1	220.485	92.8751	126.926	75.9387	204.943	121.538	171.015	68.143	1081.86	FALSE	FALSE	FALSE	FALSE
Zm00001d033931	AT1G77120	ADH,ADH1,ATADH,ATADH1	alcohol dehydrogenase 1	.	.	.	CLUSTER1	650.332	45.8084	46.7092	19.1952	234.317	22.0826	51.664	10.0175	1080.13	D	D	D	D
Zm00001d042887	AT3G23160	.	Protein of unknown function (DUF668)	.	.	.	CLUSTER1	172.069	4.64144	350.258	16.5087	148.221	16.4111	335.128	33.0784	1076.32	U	U	U	U
Zm00001d047757	AT1G07890	APX1,ATAPX01,ATAPX1,CS1,MEE6	ascorbate peroxidase 1	.	.	.	CLUSTER1	364.788	60.4443	161.218	35.6812	245.38	57.0482	111.547	36.3071	1072.41	D	D	FALSE	FALSE
Zm00001d048533	.	.	0	.	.	.	CLUSTER1	72.8755	43.0031	141.714	101.546	194.477	60.5126	351.397	97.4872	1063.01	FALSE	FALSE	U	FALSE
Zm00001d045470	AT4G34710	ADC2,ATADC2,SPE2	arginine decarboxylase 2	.	.	.	CLUSTER1	266.857	53.294	205.432	35.365	204.279	61.5377	193.079	40.8138	1060.66	FALSE	FALSE	FALSE	FALSE
Zm00001d019045	AT5G02560	HTA12	histone H2A 12	.	.	.	CLUSTER1	317.618	90.4433	74.2138	46.2832	353.674	59.3222	89.9192	28.628	1060.1	D	D	FALSE	D
Zm00001d028260	AT5G37600	ATGLN1;1,ATGSR1,GLN1;1,GSR 1	0	.	.	.	CLUSTER1	333.916	11.1429	92.0509	9.95789	339.581	33.5993	213.462	24.8922	1058.6	FALSE	D	FALSE	FALSE
Zm00001d020267	AT4G39780	.	Integrase-type DNA-binding superfamily protein	ERF	.	.	CLUSTER1	172.223	85.2413	205.321	109.666	115.306	92.83	146.587	130.523	1057.7	FALSE	FALSE	FALSE	FALSE
Zm00001d039043	AT1G11910	APA1,ATAPA1	aspartic proteinase A1	.	.	.	CLUSTER1	111.349	81.4348	156.525	89.7941	162.856	110.608	234.727	106.351	1053.64	FALSE	FALSE	FALSE	FALSE
Zm00001d038376	AT5G59300	ATUBC7,UBC7	ubiquitin carrier protein 7	.	.	.	CLUSTER1	149.481	85.1994	185.707	92.8227	144.734	108.652	177.486	106.909	1050.99	FALSE	FALSE	FALSE	FALSE
Zm00001d049060	.	.	0	.	.	.	CLUSTER1	266.4	13.0225	474.66	23.4735	87.7378	6.16209	160.876	14.154	1046.49	FALSE	FALSE	FALSE	U
Zm00001d019091	AT1G04760	ATVAMP726,VAMP726	vesicle-associated membrane protein 726	.	.	.	CLUSTER1	110.597	92.7163	305.219	151.502	83.8261	65.3895	160.816	75.2191	1045.29	FALSE	U	FALSE	FALSE
Zm00001d017991	AT1G19020	.	0	.	.	.	CLUSTER1	212.512	19.3705	256.611	70.4464	125.171	28.8819	270.403	53.6849	1037.08	U	FALSE	U	FALSE
Zm00001d020636	AT3G45310	AALP,ALP,SAG2	aleurain-like protease	.	.	.	CLUSTER1	200.657	57.1806	92.069	71.1698	298.848	71.2294	134.545	104.299	1030	D	D	FALSE	FALSE
Zm00001d032239	AT1G14900	HMGA	high mobility group A	.	.	.	CLUSTER1	169.412	40.788	279.861	57.811	143.986	57.8264	210.439	65.6351	1025.76	FALSE	FALSE	FALSE	FALSE
Zm00001d020137	AT4G23810	ATWRKY53,WRKY53	WRKY family transcription factor	WRKY	.	.	CLUSTER1	155.527	11.952	267.14	55.3003	148.7	33.7715	292.812	56.5605	1021.76	FALSE	FALSE	U	FALSE
Zm00001d044985	AT1G60440	ATCOAA,ATPANK1,PANK1	pantothenate kinase 2	.	.	.	CLUSTER1	140.511	36.6161	332.193	146.875	50.4262	34.6289	178.07	98.8788	1018.2	U	U	U	U
Zm00001d021207	AT4G25470	ATCBF2,CBF2,DREB1C,FTQ4	C-repeat/DRE binding factor 2	ERF	.	.	CLUSTER1	142.989	3.88434	340.578	52.6658	141.526	9.82251	274.341	48.8864	1014.69	FALSE	U	U	U
Zm00001d012103	AT2G36460	.	Aldolase superfamily protein	.	.	.	CLUSTER1	242.683	91.7345	121.65	51.3762	242.83	79.7738	121.717	58.7127	1010.48	FALSE	FALSE	FALSE	FALSE
Zm00001d003463	.	.	0	.	.	.	CLUSTER1	185.673	6.36273	398.035	14.8514	118.507	15.2568	249.949	17.8903	1006.53	U	U	U	FALSE
Zm00001d052796	AT1G78300	14-3-3OMEGA,GF14 OMEGA,GRF2	general regulatory factor 2	.	.	.	CLUSTER1	150.94	80.7379	194.357	99.8357	118.28	72.6792	189.371	95.6636	1001.86	FALSE	FALSE	FALSE	FALSE
Zm00001d013005	AT1G55530	.	RING/U-box superfamily protein	.	.	.	CLUSTER1	97.0946	49.9429	283.512	104.561	77.7899	53.5797	238.537	91.225	996.242	U	U	U	FALSE
Zm00001d011965	AT5G13420	.	Aldolase-type TIM barrel family protein	.	.	.	CLUSTER1	288.523	109.375	146.405	52.4337	162.805	92.8357	101.248	38.9891	992.615	FALSE	FALSE	D	D
Zm00001d038165	AT5G27320	ATGID1C,GID1C	alpha/beta-Hydrolases superfamily protein	.	.	.	CLUSTER1	117.885	44.6283	238.261	88.4039	76.9709	72.1207	213.271	133.962	985.503	U	U	FALSE	FALSE
Zm00001d025011	AT1G64720	CP5	Polyketide cyclase/dehydrase and lipid transport superfamily protein	.	.	.	CLUSTER1	105.549	25.8868	293.736	70.6854	93.1868	36.7053	260.819	92.8023	979.371	U	U	U	U
Zm00001d042609	AT1G01720	ANAC002,ATAF1	NAC (No Apical Meristem) domain transcriptional regulator superfamily protein	NAC	.	.	CLUSTER1	143.418	24.5183	291.349	39.7747	131.161	50.3449	225.672	68.3936	974.632	FALSE	U	FALSE	FALSE
Zm00001d018090	AT5G10230	ANN7,ANNAT7	annexin 7	.	.	.	CLUSTER1	275.481	106.166	91.9199	51.7211	208.815	36.8365	181.872	21.6496	974.461	FALSE	D	D	FALSE
Zm00001d017591	AT5G52020	.	Integrase-type DNA-binding superfamily protein	ERF	.	.	CLUSTER1	192.976	9.13986	443.017	36.6076	55.5351	3.44866	218.635	12.0191	971.378	U	U	U	U
Zm00001d045665	AT5G38470	RAD23D	Rad23 UV excision repair protein family	.	.	.	CLUSTER1	100.495	80.6447	169.904	120.149	94.093	88.864	179.856	131.955	965.961	FALSE	FALSE	FALSE	FALSE
Zm00001d008189	AT1G11910	APA1,ATAPA1	aspartic proteinase A1	.	.	.	CLUSTER1	115.283	99.1111	190.949	123.018	98.6248	73.517	168.437	97.0167	965.957	FALSE	FALSE	FALSE	FALSE
Zm00001d016724	.	.	0	.	.	.	CLUSTER1	248.661	0.338144	295.556	0.317347	239.336	0.13343	179.184	0	963.526	FALSE	FALSE	FALSE	FALSE
Zm00001d043217	AT1G54290	.	Translation initiation factor SUI1 family protein	.	.	.	CLUSTER1	112.263	110.076	183.057	111.427	129.347	110.563	116.29	80.7821	953.805	FALSE	FALSE	FALSE	FALSE
Zm00001d002159	AT4G10270	.	Wound-responsive family protein	.	.	.	CLUSTER1	65.2589	14.6388	127.969	24.5583	254.378	63.6703	279.739	122.998	953.21	FALSE	FALSE	FALSE	FALSE
Zm00001d048903	AT5G24090	ATCHIA,CHIA	chitinase A	.	.	.	CLUSTER1	464.118	1.26458	163.909	2.28792	146.513	0.662224	173.688	0.759768	953.202	FALSE	D	FALSE	FALSE
Zm00001d042572	.	.	0	.	.	.	CLUSTER1	142.836	6.64319	369.966	38.867	110.262	17.5915	193.546	71.2557	950.967	FALSE	U	U	U
Zm00001d049598	AT4G21450	ATMAMI,MAMI	PapD-like superfamily protein	.	.	.	CLUSTER1	124.347	66.8249	222.211	98.1744	132.398	58.1133	169.748	76.7861	948.603	FALSE	FALSE	FALSE	FALSE
Zm00001d043988	AT5G24090	ATCHIA,CHIA	chitinase A	.	.	.	CLUSTER1	175.259	79.0204	63.7293	174.187	73.6255	30.5659	117.118	230.515	944.02	FALSE	D	U	U
Zm00001d019283	AT1G56340	AtCRT1a,CRT1,CRT1a	calreticulin 1a	.	.	.	CLUSTER1	302.794	79.7116	33.2461	29.7617	347.101	54.9865	68.0921	23.96	939.653	D	D	D	D
Zm00001d021224	AT3G61060	AtPP2-A13,PP2-A13	phloem protein 2-A13	.	.	.	CLUSTER1	105.613	34.4048	264.207	86.8026	114.212	40.1634	221.61	70.7125	937.725	FALSE	U	U	FALSE
Zm00001d045051	AT1G72310	ATL3	RING/U-box superfamily protein	.	.	.	CLUSTER1	84.6337	1.17026	193.759	8.9924	172.045	40.6252	353.407	83.0272	937.66	U	U	U	U
Zm00001d053862	AT5G66170	STR18	sulfurtransferase 18	.	.	.	CLUSTER1	225.017	3.24865	238.458	7.2541	166.94	3.60289	289.695	3.12213	937.338	FALSE	FALSE	FALSE	FALSE
Zm00001d021205	AT5G51990	CBF4,DREB1D	C-repeat-binding factor 4	ERF	.	.	CLUSTER1	123.52	0.47167	334.006	13.4914	124.439	1.33615	324.215	15.5292	937.008	U	U	U	U
Zm00001d052841	.	.	0	.	.	.	CLUSTER1	163.641	121.847	100.684	36.3932	229.919	101.65	165.362	16.4417	935.938	FALSE	FALSE	FALSE	D
Zm00001d052653	AT5G47910	ATRBOHC,RBOHC,RHD2	respiratory burst oxidase homologue D	.	.	.	CLUSTER1	133.542	15.5577	284.921	84.2902	80.2633	27.179	237.929	72.2393	935.921	U	U	U	U
Zm00001d034505	AT1G04760	ATVAMP725,VAMP725	vesicle-associated membrane protein 725	.	.	.	CLUSTER1	113.496	63.2774	230.583	108.565	113.445	52.9417	179.723	73.6232	935.654	FALSE	U	FALSE	FALSE
Zm00001d028360	AT1G59960	.	NAD(P)-linked oxidoreductase superfamily protein	.	.	.	CLUSTER1	432.219	33.0176	74.5547	34.645	156.622	27.8542	148.443	24.6532	932.009	FALSE	D	FALSE	FALSE
Zm00001d011451	AT5G62770	.	Protein of unknown function (DUF1645)	.	.	.	CLUSTER1	82.5891	1.99891	171.715	5.21181	199.333	20.0759	412.454	38.5676	931.945	U	U	U	FALSE
Zm00001d053859	AT3G15210	ATERF-4,ATERF4,ERF4,RAP2.5	ethylene responsive element binding factor 4	ERF	.	.	CLUSTER1	107.932	32.7784	248.082	112.432	76.4818	50.4307	204.534	86.3731	919.044	U	U	U	FALSE
Zm00001d010201	AT4G09460	AtMYB6,MYB6	myb domain protein 6	MYB	.	.	CLUSTER1	49.5236	32.832	151.239	52.6362	99.3142	21.2406	461.413	47.3693	915.568	U	U	FALSE	U
Zm00001d015091	AT5G47120	ATBI-1,ATBI1,BI-1,BI1	BAX inhibitor 1	.	.	.	CLUSTER1	118.437	46.2567	139.41	212.11	88.3567	47.8102	93.6195	169.126	915.126	FALSE	FALSE	U	U
Zm00001d020383	AT4G23400	PIP1;5,PIP1D	plasma membrane intrinsic protein 1;5	.	.	.	CLUSTER1	233.183	0.737554	354.773	3.03322	86.9761	0.194776	233.023	1.08362	913.004	U	FALSE	U	FALSE
Zm00001d032536	AT2G23790	.	Protein of unknown function (DUF607)	.	.	.	CLUSTER1	110.192	60.9414	183.582	90.4897	90.2922	38.6663	272.527	61.3254	908.016	U	FALSE	FALSE	FALSE
Zm00001d021995	AT5G67420	ASL39,LBD37	LOB domain-containing protein 37	.	.	.	CLUSTER1	141.879	2.49	395.888	3.42056	74.4901	5.13756	273.583	10.6167	907.505	U	U	FALSE	U
Zm00001d015956	AT5G19440	.	NAD(P)-binding Rossmann-fold superfamily protein	.	.	.	CLUSTER1	185.54	114.542	96.2444	85.522	148.374	103.896	101.74	71.5342	907.393	FALSE	FALSE	FALSE	FALSE
Zm00001d028392	AT2G16700	ADF5,ATADF5	actin depolymerizing factor 5	.	.	.	CLUSTER1	122.532	61.232	119.31	49.5964	151.203	87.0695	231.956	82.749	905.648	FALSE	FALSE	FALSE	FALSE
Zm00001d031158	AT4G11650	ATOSM34,OSM34	osmotin 34	.	.	.	CLUSTER1	115.528	11.4161	32.0579	64.7284	108.955	68.6132	172.114	330.153	903.566	FALSE	D	U	U
Zm00001d046474	.	.	0	.	.	.	CLUSTER1	478.427	14.4169	78.533	15.0089	204.257	34.8878	57.0171	17.895	900.443	D	D	FALSE	FALSE
Zm00001d011649	AT3G16520	UGT88A1	UDP-glucosyl transferase 88A1	.	.	.	CLUSTER1	210.334	46.47	266.022	64.5701	97.9099	26.9438	153.146	31.0925	896.488	FALSE	FALSE	FALSE	FALSE
Zm00001d040215	AT4G13830	J20	DNAJ-like 20	.	.	.	CLUSTER1	79.128	49.1055	337.766	58.2765	69.5727	25.0839	240.034	35.938	894.905	U	U	FALSE	FALSE
Zm00001d038543	AT2G27030	ACAM-2,CAM5	calmodulin 5	.	.	.	CLUSTER1	139.827	84.5892	135.486	63.8913	184.065	84.7867	127.101	72.89	892.636	FALSE	FALSE	FALSE	FALSE
Zm00001d020954	AT5G42820	ATU2AF35B,U2AF35B	Zinc finger C-x8-C-x5-C-x3-H type family protein	.	.	.	CLUSTER1	93.3741	52.9735	170.327	65.8948	133.145	78.8326	209.893	81.6564	886.096	FALSE	FALSE	FALSE	FALSE
Zm00001d033385	AT3G50760	GATL2	galacturonosyltransferase-like 2	.	.	.	CLUSTER1	128.575	0.918859	275.054	5.32698	142.495	15.5753	287.139	28.8021	883.886	U	U	U	FALSE
Zm00001d014493	AT4G10270	.	Wound-responsive family protein	.	.	.	CLUSTER1	158.589	1.58517	33.7438	4.10343	496.247	10.7121	167.675	8.8787	881.534	D	D	FALSE	FALSE
Zm00001d051056	AT3G25570	.	Adenosylmethionine decarboxylase family protein	.	.	.	CLUSTER1	138.891	44.9449	282.931	61.82	77.0665	59.9073	153.979	61.5579	881.098	FALSE	U	FALSE	FALSE
Zm00001d032285	AT2G26110	.	Protein of unknown function (DUF761)	.	.	.	CLUSTER1	131.788	6.88011	293.182	13.768	84.8601	17.9527	293.983	36.7464	879.16	U	U	U	U
Zm00001d014658	AT1G10210	ATMPK1,MPK1	mitogen-activated protein kinase 1	.	.	.	CLUSTER1	132.027	38.7083	199.771	47.9121	106.809	18.6355	296.368	38.8805	879.111	U	FALSE	FALSE	U
Zm00001d018799	AT1G30270	ATCIPK23,CIPK23,LKS1,SnRK3.23	CBL-interacting protein kinase 23	.	.	.	CLUSTER1	228.282	33.7295	197.568	48.0543	141.048	34.7686	153.033	40.3711	876.855	FALSE	FALSE	FALSE	FALSE
Zm00001d038972	AT1G53025	ATUBC24,PHO2,UBC24	Ubiquitin-conjugating enzyme family protein	.	.	.	CLUSTER1	126.521	61.925	175.181	65.9253	184.051	61.111	138.491	63.2439	876.449	FALSE	FALSE	FALSE	FALSE
Zm00001d020272	AT4G39770	.	Haloacid dehalogenase-like hydrolase (HAD) superfamily protein	.	.	.	CLUSTER1	109.746	5.82719	210.621	50.9995	110.808	12.5805	309.317	65.0615	874.961	U	FALSE	U	U
Zm00001d029333	AT4G17910	.	transferases, transferring acyl groups	.	.	.	CLUSTER1	25.6314	9.32848	563.557	18.4659	10.4279	8.8172	223.641	14.8399	874.709	U	U	FALSE	FALSE
Zm00001d001915	AT1G01490	.	Heavy metal transport/detoxification superfamily protein	.	.	.	CLUSTER1	77.2693	61.2126	154.945	86.4032	122.901	66.2919	222.026	81.3394	872.388	FALSE	U	FALSE	FALSE
Zm00001d012909	AT2G26740	ATSEH,SEH	alpha/beta-Hydrolases superfamily protein	.	.	.	CLUSTER1	115.331	31.0745	124.725	36.6755	128.445	138.336	135.168	159.416	869.171	FALSE	FALSE	FALSE	FALSE
Zm00001d051336	AT1G02130	ARA-5,ARA5,ATRAB1B,ATRABD2A,RA-5,RABD2A	RAS 5	.	.	.	CLUSTER1	107.003	89.3684	164.102	119.516	101.914	68.4931	123.891	90.7503	865.038	FALSE	FALSE	FALSE	FALSE
Zm00001d035243	AT5G49630	AAP6	amino acid permease 6	.	.	.	CLUSTER1	144.606	7.7788	348.606	5.46456	192.81	20.5666	136.915	7.18641	863.933	FALSE	U	FALSE	D
Zm00001d016567	AT3G48660	.	Protein of unknown function (DUF 3339)	.	.	.	CLUSTER1	311.092	73.8002	184.354	33.7621	132.22	52.1545	63.1594	12.5655	863.108	D	FALSE	D	D
Zm00001d002326	AT3G22200	GABA-T,HER1,POP2	Pyridoxal phosphate (PLP)-dependent transferases superfamily protein	.	.	.	CLUSTER1	126.307	35.3971	284.451	65.1882	77.6566	48.273	156.991	67.5254	861.789	U	U	FALSE	FALSE
Zm00001d011086	AT5G09810	ACT7	actin 7	.	.	.	CLUSTER1	105.39	63.6363	143.747	83.2794	151.795	53.5297	179.283	79.1154	859.776	FALSE	FALSE	FALSE	FALSE
Zm00001d043382	AT5G11520	ASP3,YLS4	aspartate aminotransferase 3	.	.	.	CLUSTER1	235.077	61.6937	158.634	47.9749	140.028	32.982	149.586	32.7828	858.758	FALSE	FALSE	FALSE	FALSE
Zm00001d012527	AT5G08790	anac081,ATAF2	NAC (No Apical Meristem) domain transcriptional regulator superfamily protein	NAC	.	.	CLUSTER1	136.903	8.54696	322.077	54.1381	42.5365	17.1453	225.728	50.2546	857.329	U	U	U	U
Zm00001d038291	AT2G27510	ATFD3,FD3	ferredoxin 3	.	.	.	CLUSTER1	219.552	41.1892	69.9566	18.8811	174.539	158.592	144.843	27.3741	854.927	FALSE	D	D	D
Zm00001d022435	AT2G46380	.	Protein of unknown function (DUF3133)	.	.	.	CLUSTER1	86.1255	1.23613	292.615	19.6087	69.0658	8.86179	317.614	52.4454	847.572	U	U	U	U
Zm00001d018627	AT1G11260	ATSTP1,STP1	sugar transporter 1	.	.	.	CLUSTER1	120.21	4.75474	280.292	26.1721	128.054	2.67578	266.088	19.232	847.479	U	U	U	U
Zm00001d012228	AT4G15093	.	catalytic LigB subunit of aromatic ring-opening dioxygenase family	.	.	.	CLUSTER1	167.613	52.9907	148.551	52.034	163.243	62.1795	158.262	41.9187	846.792	FALSE	FALSE	FALSE	FALSE
Zm00001d028273	AT1G18350	ATMKK7,BUD1,MKK7	MAP kinase kinase 7	.	.	.	CLUSTER1	140.105	16.4324	323.175	54.3176	58.592	33.5398	151.587	68.2869	846.036	U	U	U	U
Zm00001d010798	AT5G56550	ATOXS3,OXS3	oxidative stress 3	.	.	.	CLUSTER1	90.6785	22.4035	260.056	71.9906	60.2914	26.2279	240.236	72.2478	844.132	U	U	U	U
Zm00001d018461	AT3G07090	.	PPPDE putative thiol peptidase family protein	.	.	.	CLUSTER1	66.0173	28.6538	161.728	136.242	102.877	57.9214	174.997	114.938	843.375	FALSE	U	U	FALSE
Zm00001d020580	AT3G45980	H2B,HTB9	Histone superfamily protein	.	.	.	CLUSTER1	193.405	92.6534	61.3272	69.6014	210.426	73.8547	72.8932	66.7828	840.944	D	D	FALSE	FALSE
Zm00001d017984	AT1G70090	GATL9,LGT8	glucosyl transferase family 8	.	.	.	CLUSTER1	174.009	23.4817	242.996	53.8431	114.418	29.9862	150.615	50.3914	839.74	FALSE	FALSE	U	FALSE
Zm00001d021615	AT1G02305	.	Cysteine proteinases superfamily protein	.	.	.	CLUSTER1	218.086	44.3368	155.076	54.9055	144.218	52.5637	100.508	69.975	839.669	FALSE	FALSE	FALSE	FALSE
Zm00001d028752	AT2G30020	.	Protein phosphatase 2C family protein	.	.	.	CLUSTER1	178.598	5.07697	302.958	20.0642	117.451	14.5528	165.073	34.5978	838.372	FALSE	FALSE	U	U
Zm00001d014669	AT2G19110	ATHMA2,HMA2	heavy metal atpase 2	.	.	.	CLUSTER1	183.234	17.7131	176.819	10.3748	217.241	16.166	203.87	11.1727	836.591	FALSE	FALSE	FALSE	FALSE
Zm00001d021160	.	.	0	.	.	.	CLUSTER1	201.771	0.422727	265.945	6.27781	143.475	9.89114	189.452	18.8541	836.089	FALSE	FALSE	FALSE	FALSE
Zm00001d051511	AT4G17900	.	PLATZ transcription factor family protein	.	.	.	CLUSTER1	59.7362	7.40165	102.437	18.8414	150.459	81.807	261.291	152.948	834.921	FALSE	FALSE	U	FALSE
Zm00001d038780	AT5G56550	ATOXS3,OXS3	oxidative stress 3	.	.	.	CLUSTER1	112.81	15.8215	245.936	55.6191	91.5645	12.7839	239.439	59.2423	833.216	U	U	U	U
Zm00001d004728	.	.	0	.	.	.	CLUSTER1	253.129	0.264787	163.779	0.94097	144.109	0.121872	270.081	0.0905139	832.516	FALSE	FALSE	U	FALSE
Zm00001d038997	.	.	0	.	.	.	CLUSTER1	355.436	0	373.38	0	18.7027	1.80335	73.9935	1.72776	825.043	U	FALSE	FALSE	FALSE
Zm00001d026573	AT1G49820	ATMTK,MTK	S-methyl-5-thioribose kinase	.	.	.	CLUSTER1	162.744	43.9857	40.008	54.6108	116.534	116.35	125.169	164.958	824.359	FALSE	D	FALSE	FALSE
Zm00001d032386	AT1G76550	.	Phosphofructokinase family protein	.	.	.	CLUSTER1	210.741	39.3917	158.217	34.5918	163.399	37.9205	144.551	34.082	822.894	FALSE	FALSE	FALSE	FALSE
Zm00001d021422	AT5G59970	.	Histone superfamily protein	.	.	.	CLUSTER1	150.89	83.6978	70.8815	47.7305	238.864	78.0202	103.571	49.2086	822.864	D	D	FALSE	FALSE
Zm00001d018454	AT3G24170	ATGR1,GR1	glutathione-disulfide reductase	.	.	.	CLUSTER1	228.505	75.0767	59.4004	52.5228	164.763	84.0564	96.4106	61.6526	822.388	FALSE	D	FALSE	FALSE
Zm00001d044495	AT4G32940	GAMMA-VPE,GAMMAVPE	gamma vacuolar processing enzyme	.	.	.	CLUSTER1	61.4204	47.6886	80.3517	44.1488	286.46	62.5944	167.78	70.0245	820.468	FALSE	FALSE	FALSE	FALSE
Zm00001d030895	AT1G27450	APT1,ATAPT1	adenine phosphoribosyl transferase 1	.	.	.	CLUSTER1	274.444	45.4893	110.741	51.0995	126.399	39.018	139.531	32.2934	819.015	FALSE	D	FALSE	FALSE
Zm00001d010804	AT1G67250	.	Proteasome maturation factor UMP1	.	.	.	CLUSTER1	98.7703	79.2281	94.3962	73.0306	121.862	99.1792	155.274	96.5722	818.313	FALSE	FALSE	FALSE	FALSE
Zm00001d052122	AT2G31945	.	0	.	.	.	CLUSTER1	116.331	7.45157	240.753	73.5649	105.76	14.2371	197.46	62.3259	817.883	FALSE	U	U	U
Zm00001d024371	AT4G29905	.	0	.	.	.	CLUSTER1	139.58	2.4532	344.606	36.4873	43.2841	3.62182	220.097	27.0023	817.132	U	U	U	U
Zm00001d016948	.	.	0	.	.	.	CLUSTER1	213.512	5.13386	330.314	70.7532	43.3475	5.34325	108.562	39.9646	816.93	U	FALSE	U	U
Zm00001d003271	AT5G61640	ATMSRA1,PMSR1	peptidemethionine sulfoxide reductase 1	.	.	.	CLUSTER1	145.826	19.4204	98.3247	29.7746	202.962	40.5897	235.895	44.0425	816.835	FALSE	FALSE	FALSE	FALSE
Zm00001d038382	.	.	0	.	.	.	CLUSTER1	237.553	0.213823	126.603	0.718487	228.895	0.222753	219.167	0.157	813.53	FALSE	FALSE	FALSE	FALSE
Zm00001d048101	AT5G07950	.	0	.	.	.	CLUSTER1	85.8469	41.9067	229.302	113.516	70.4396	36.9187	159.579	74.6654	812.174	U	U	U	U
Zm00001d018195	AT1G21890	.	nodulin MtN21 /EamA-like transporter family protein	.	.	.	CLUSTER1	210.363	0.165645	99.6521	0.725688	281.968	0.97077	217.138	0.545661	811.529	FALSE	D	U	FALSE
Zm00001d033049	AT3G43440	JAZ11,TIFY3A	jasmonate-zim-domain protein 11	.	.	.	CLUSTER1	157.386	1.4289	293.557	19.6326	106.771	12.0347	186.107	33.7004	810.618	FALSE	FALSE	U	U
Zm00001d028963	AT3G56490	HINT1,HIT3	HIS triad family protein 3	.	.	.	CLUSTER1	157	78.1066	94.4216	73.5098	138.074	83.6515	112.985	72.2568	810.005	FALSE	FALSE	FALSE	FALSE
Zm00001d048203	AT4G33500	.	Protein phosphatase 2C family protein	.	.	.	CLUSTER1	84.4568	48.93	216.008	129.489	52.5318	44.5871	177.418	53.6742	807.095	U	U	U	FALSE
Zm00001d020694	AT1G06870	.	Peptidase S24/S26A/S26B/S26C family protein	.	.	.	CLUSTER1	103.2	55.9006	209.104	84.6018	89.2646	55.09	150.699	56.9245	804.785	FALSE	U	FALSE	FALSE
Zm00001d041352	AT1G27450	APT1,ATAPT1	adenine phosphoribosyl transferase 1	.	.	.	CLUSTER1	122.898	39.6721	110.966	57.6716	164.803	44.0146	203.724	52.5857	796.335	FALSE	FALSE	FALSE	FALSE
Zm00001d033479	AT4G40042	.	Microsomal signal peptidase 12 kDa subunit (SPC12)	.	.	.	CLUSTER1	104.965	70.466	100.003	74.9394	153.01	76.7374	143.486	71.7484	795.355	FALSE	FALSE	FALSE	FALSE
Zm00001d024755	AT1G48210	.	Protein kinase superfamily protein	.	.	.	CLUSTER1	110.133	34.8169	182.473	52.9256	92.5587	36.6321	226.09	54.9671	790.596	U	FALSE	FALSE	FALSE
Zm00001d011766	AT1G10590	.	Nucleic acid-binding, OB-fold-like protein	.	.	.	CLUSTER1	140.949	86.359	81.1815	71.837	151.925	84.9596	100.174	67.3317	784.717	FALSE	FALSE	FALSE	FALSE
Zm00001d026018	AT4G35310	ATCPK5,CPK5	calmodulin-domain protein kinase 5	.	.	.	CLUSTER1	102.573	22.7413	251.975	88.5741	58.4845	39.5318	145.92	74.8257	784.625	U	U	U	FALSE
Zm00001d045478	AT2G18050	HIS1-3	histone H1-3	.	.	.	CLUSTER1	73.695	70.6666	131.289	52.1408	174.017	55.2812	167.862	56.8666	781.818	FALSE	FALSE	FALSE	FALSE
Zm00001d027293	AT4G30600	.	signal recognition particle receptor alpha subunit family protein	.	.	.	CLUSTER1	81.6855	63.579	154.953	93.9646	80.327	67.5575	149.619	88.37	780.056	FALSE	FALSE	FALSE	FALSE
Zm00001d017152	AT3G54420	ATCHITIV,ATEP3,CHIV,EP3	homolog of carrot EP3-3 chitinase	.	.	.	CLUSTER1	111.912	33.3169	121.989	31.4697	93.1424	61.9805	254.396	70.5694	778.776	U	FALSE	FALSE	FALSE
Zm00001d011486	AT1G30820	emb2742	CTP synthase family protein	.	.	.	CLUSTER1	110.631	38.4576	86.6019	228.376	48.051	26.1389	107.384	132.499	778.139	U	FALSE	U	U
Zm00001d017485	AT5G47450	ATTIP2;3,DELTA-TIP3,TIP2;3	0	.	.	.	CLUSTER1	329.775	2.90786	16.9577	2.95586	347.374	1.4971	71.9303	0.388927	773.787	D	D	FALSE	D
Zm00001d029974	AT2G44730	.	Alcohol dehydrogenase transcription factor Myb/SANT-like family protein	Trihelix	.	.	CLUSTER1	121.323	23.5028	236.904	47.1002	78.4741	29.2062	187.804	48.1335	772.448	U	FALSE	U	FALSE
Zm00001d043043	AT5G01830	.	ARM repeat superfamily protein	.	.	.	CLUSTER1	111.653	18.4155	304.27	41.4922	69.545	20.8775	171.649	32.9676	770.87	U	U	U	FALSE
Zm00001d013296	AT4G14680	APS3	Pseudouridine synthase/archaeosine transglycosylase-like family protein	.	.	.	CLUSTER1	251.768	21.4093	102.264	8.56831	180.665	57.2713	131.688	15.9076	769.542	FALSE	D	D	D
Zm00001d005698	AT3G28210	PMZ,SAP12	zinc finger (AN1-like) family protein	.	.	.	CLUSTER1	220.912	19.7478	161.378	19.735	136.093	15.8272	168.661	24.0275	766.382	FALSE	FALSE	FALSE	FALSE
Zm00001d041569	AT5G14030	.	translocon-associated protein beta (TRAPB) family protein	.	.	.	CLUSTER1	128.029	75.4648	109.568	74.8061	140.664	73.7455	94.5769	68.7815	765.636	FALSE	FALSE	FALSE	FALSE
Zm00001d021414	AT1G20823	.	RING/U-box superfamily protein	.	.	.	CLUSTER1	136.844	8.64955	259.642	45.4514	63.3441	20.5645	158.24	69.6377	762.373	U	FALSE	U	U
Zm00001d012091	.	.	0	.	.	.	CLUSTER1	54.467	0.271558	281.839	4.53367	151.419	2.02727	210.648	57.1458	762.351	FALSE	U	U	U
Zm00001d040399	AT2G39040	.	Peroxidase superfamily protein	.	.	.	CLUSTER1	125.672	21.2539	194.846	70.4704	144.178	16.1742	159.832	28.16	760.587	FALSE	FALSE	U	FALSE
Zm00001d004972	AT3G10190	.	Calcium-binding EF-hand family protein	.	.	.	CLUSTER1	129.978	9.38303	284.358	24.0932	80.3832	9.93012	192.938	29.1422	760.206	U	U	U	U
Zm00001d024245	AT1G11840	ATGLX1,GLX1	glyoxalase I homolog	.	.	.	CLUSTER1	144.907	79.4506	83.4434	66.1943	154.958	72.0434	97.7977	60.0405	758.835	FALSE	FALSE	FALSE	FALSE
Zm00001d034991	AT1G31130	.	0	.	.	.	CLUSTER1	91.2323	76.7425	174.579	75.0628	66.7654	73.63	125.761	74.397	758.17	FALSE	FALSE	FALSE	FALSE
Zm00001d022637	AT4G38660	.	Pathogenesis-related thaumatin superfamily protein	.	.	.	CLUSTER1	179.06	33.9782	182.952	49.8347	109.961	51.8171	102.124	48.129	757.856	FALSE	FALSE	FALSE	FALSE
Zm00001d012276	AT1G09200	.	Histone superfamily protein	.	.	.	CLUSTER1	244.022	12.6173	30.6025	6.45553	327.676	11.6751	115.991	6.01948	755.059	D	D	FALSE	FALSE
Zm00001d038351	AT3G53990	.	Adenine nucleotide alpha hydrolases-like superfamily protein	.	.	.	CLUSTER1	208.429	48.4189	138.241	24.9379	119.246	40.0386	139.413	36.1525	754.877	FALSE	FALSE	FALSE	FALSE
Zm00001d025984	AT5G07440	GDH2	glutamate dehydrogenase 2	.	.	.	CLUSTER1	173.503	15.8443	264.677	35.0373	32.2856	10.4021	181.02	42.0846	754.854	U	FALSE	U	U
Zm00001d019505	AT5G61210	ATSNAP33,ATSNAP33B,SNAP33,SNP33	soluble N-ethylmaleimide-sensitive factor adaptor protein 33	.	.	.	CLUSTER1	102.25	6.18278	240.07	21.4503	88.687	10.1888	247.786	38.0086	754.623	U	U	U	U
Zm00001d038380	AT3G46060	ARA-3,ARA3,ATRAB8A,ATRABE1C,RAB8A	RAB GTPase homolog 8A	.	.	.	CLUSTER1	121.81	78.9566	126.835	76.149	126.594	61.6124	101.947	60.6758	754.58	FALSE	FALSE	FALSE	FALSE
Zm00001d005879	AT2G31945	.	0	.	.	.	CLUSTER1	22.5906	1.40524	32.6765	0.78943	84.9701	15.2346	496.503	99.9573	754.127	U	FALSE	FALSE	U
Zm00001d042724	AT1G25280	AtTLP10,TLP10	tubby like protein 10	.	.	.	CLUSTER1	133.787	34.3489	221.295	56.0793	87.2643	33.3397	143.621	37.4437	747.179	FALSE	FALSE	FALSE	FALSE
Zm00001d038023	AT2G38470	ATWRKY33,WRKY33	WRKY DNA-binding protein 33	WRKY	.	.	CLUSTER1	79.2581	6.3633	268.348	27.3285	90.6703	29.0906	204.424	40.8023	746.285	U	U	U	FALSE
Zm00001d049954	AT3G52880	ATMDAR1,MDAR1	monodehydroascorbate reductase 1	.	.	.	CLUSTER1	182.698	19.7021	125.096	14.1164	173.657	47.9627	158.149	24.3837	745.765	FALSE	FALSE	FALSE	FALSE
Zm00001d035055	AT4G33420	.	Peroxidase superfamily protein	.	.	.	CLUSTER1	177.544	1.06288	384.651	1.80613	87.4015	0.956952	91.1449	0.658373	745.226	FALSE	U	FALSE	FALSE
Zm00001d032298	AT4G39770	.	Haloacid dehalogenase-like hydrolase (HAD) superfamily protein	.	.	.	CLUSTER1	124.338	32.8667	153.017	33.9604	86.764	53.3506	175.376	84.7324	744.405	U	FALSE	FALSE	FALSE
Zm00001d036650	AT4G39720	.	VQ motif-containing protein	.	.	.	CLUSTER1	91.5258	21.8501	232.909	86.4227	51.1093	46.9703	128.32	84.5937	743.701	U	U	U	FALSE
Zm00001d002141	AT3G56860	UBA2A	0	.	.	.	CLUSTER1	144.98	84.3683	114.931	76.0419	113.974	67.6479	76.1424	65.039	743.125	FALSE	FALSE	FALSE	FALSE
Zm00001d045210	.	.	0	.	.	.	CLUSTER1	162.707	12.2772	331.371	64.5391	42.9401	16.2147	83.8037	28.4681	742.321	FALSE	U	U	FALSE
Zm00001d038862	AT3G53450	.	Putative lysine decarboxylase family protein	.	.	.	CLUSTER1	64.6511	38.8723	105.718	39.9994	125.278	68.4922	176.84	121.447	741.298	FALSE	FALSE	FALSE	FALSE
Zm00001d017502	AT5G51460	ATTPPA	Haloacid dehalogenase-like hydrolase (HAD) superfamily protein	.	.	.	CLUSTER1	254.242	37.7255	127.319	51.0743	83.9578	25.667	117.746	41.8378	739.569	FALSE	FALSE	FALSE	FALSE
Zm00001d030028	AT1G32640	ATMYC2,JAI1,JIN1,MYC2,RD22BP1,ZBF1	Basic helix-loop-helix (bHLH) DNA-binding family protein	bHLH	.	.	CLUSTER1	83.2255	31.364	238.975	67.5967	53.5009	41.0353	152.96	70.7052	739.363	U	U	U	FALSE
Zm00001d023694	AT1G21400	.	Thiamin diphosphate-binding fold (THDP-binding) superfamily protein	.	.	.	CLUSTER1	103.273	39.8638	50.2146	128.676	73.1469	38.8704	190.764	112.497	737.306	U	D	U	U
Zm00001d036003	AT4G25480	ATCBF3,CBF3,DREB1A	dehydration response element B1A	ERF	.	.	CLUSTER1	176.496	1.52104	297.218	24.558	45.7021	2.20963	166.368	21.9979	736.071	U	FALSE	U	U
Zm00001d020780	AT2G29420	ATGSTU7,GST25,GSTU7	glutathione S-transferase tau 7	.	.	.	CLUSTER1	316.082	4.376	98.3826	8.21903	133.58	11.7738	139.231	23.5901	735.235	FALSE	D	FALSE	U
Zm00001d039011	AT1G28480	GRX480,roxy19	Thioredoxin superfamily protein	.	.	.	CLUSTER1	87.4852	10.5647	229.218	11.0728	84.4941	9.89014	277.506	24.8355	735.066	U	U	FALSE	U
Zm00001d049099	AT1G21750	ATPDI5,ATPDIL1-1,PDI5,PDIL1-1	PDI-like 1-2	.	.	.	CLUSTER1	193.862	56.4328	90.0535	59.7719	158.568	38.5924	86.6854	50.5056	734.472	FALSE	D	FALSE	FALSE
Zm00001d013220	AT3G12620	.	Protein phosphatase 2C family protein	.	.	.	CLUSTER1	111.589	5.61664	227.727	29.3628	94.0299	8.63113	229.232	28.0604	734.249	U	U	U	U
Zm00001d032578	AT5G60200	TMO6	TARGET OF MONOPTEROS 6	Dof	.	.	CLUSTER1	111.795	15.2242	125.999	16.9304	90.3785	15.9747	338.648	18.4199	733.37	U	FALSE	FALSE	FALSE
Zm00001d048191	AT3G25290	.	Auxin-responsive family protein	.	.	.	CLUSTER1	219.751	25.4783	283.244	14.7591	76.3609	9.47791	87.3429	15.615	732.029	FALSE	FALSE	FALSE	FALSE
Zm00001d026398	AT5G10030	OBF4,TGA4	0	bZIP	.	.	CLUSTER1	119.153	36.6507	160.617	42.7085	199.696	47.9519	81.9383	42.8884	731.604	D	FALSE	FALSE	FALSE
Zm00001d002889	AT2G46860	AtPPa3,PPa3	pyrophosphorylase 3	.	.	.	CLUSTER1	131.848	85.7421	59.0248	66.0989	150.488	91.9609	83.4885	62.914	731.565	FALSE	D	FALSE	FALSE
Zm00001d003707	AT5G66390	.	Peroxidase superfamily protein	.	.	.	CLUSTER1	237.642	0.146204	93.5066	0.407765	204.263	0.414896	193.551	0.476346	730.408	FALSE	D	FALSE	FALSE
Zm00001d006169	AT5G51990	CBF4,DREB1D	C-repeat-binding factor 4	ERF	.	.	CLUSTER1	136.512	0.323331	294.945	8.07861	75.3249	0.264707	199.486	8.64627	723.581	U	U	U	FALSE
Zm00001d037246	AT3G12760	.	0	.	.	.	CLUSTER1	101.459	49.5915	134.975	90.1171	80.876	52.9786	134.919	77.7104	722.627	FALSE	FALSE	FALSE	FALSE
Zm00001d004768	AT5G24318	.	O-Glycosyl hydrolases family 17 protein	.	.	.	CLUSTER1	172.021	56.8196	107.211	60.7842	93.0752	64.9409	108.566	58.7774	722.195	FALSE	FALSE	FALSE	FALSE
Zm00001d049191	AT5G53850	.	haloacid dehalogenase-like hydrolase family protein	.	.	.	CLUSTER1	223.617	32.2181	61.1986	38.2963	117.159	54.3675	142.345	52.3921	721.594	FALSE	D	FALSE	FALSE
Zm00001d043344	AT3G62760	ATGSTF13	Glutathione S-transferase family protein	.	.	.	CLUSTER1	255.068	0	177.962	0.533801	144.869	0.122931	138.602	0.388395	717.546	FALSE	FALSE	U	FALSE
Zm00001d042437	AT5G14420	RGLG2	RING domain ligase2	.	.	.	CLUSTER1	80.767	21.7565	245.665	66.52	47.573	25.6142	148.29	80.7134	716.899	U	U	U	U
Zm00001d011919	AT3G16510	.	Calcium-dependent lipid-binding (CaLB domain) family protein	.	.	.	CLUSTER1	117.355	18.8728	208.557	21.9259	117.591	37.1335	159.77	32.3348	713.54	FALSE	FALSE	FALSE	FALSE
Zm00001d013092	AT2G02760	ATUBC2,UBC2	ubiquiting-conjugating enzyme 2	.	.	.	CLUSTER1	96.3574	73.3126	136.851	64.0593	87.0473	87.3591	94.8914	68.4852	708.363	FALSE	FALSE	FALSE	FALSE
Zm00001d021119	AT1G02850	BGLU11	beta glucosidase 11	.	.	.	CLUSTER1	218.621	27.405	148.872	26.6124	111.134	47.709	85.7902	41.1569	707.3	FALSE	FALSE	FALSE	FALSE
Zm00001d007633	AT1G27330	.	Ribosome associated membrane protein RAMP4	.	.	.	CLUSTER1	139.085	69.96	142.387	51.0817	104.147	57.7974	96.4481	46.0023	706.909	FALSE	FALSE	FALSE	FALSE
Zm00001d040048	AT2G01300	.	0	.	.	.	CLUSTER1	126.986	3.28175	183.9	3.75095	168.521	5.91394	204.075	8.3829	704.812	FALSE	FALSE	FALSE	FALSE
Zm00001d001979	AT5G16510	.	Alpha-1,4-glucan-protein synthase family protein	.	.	.	CLUSTER1	108.938	60.2678	113.996	70.8229	129.037	35.9305	139.004	46.4894	704.486	FALSE	FALSE	FALSE	FALSE
Zm00001d014732	AT2G29960	ATCYP5,CYP19-4,CYP5	rotamase CYP 7	.	.	.	CLUSTER1	127.442	91.401	82.8301	62.4434	131.747	60.9178	85.3173	62.122	704.221	FALSE	FALSE	FALSE	FALSE
Zm00001d051761	AT1G49050	.	Eukaryotic aspartyl protease family protein	.	.	.	CLUSTER1	77.4934	54.5996	164.581	81.0118	81.6579	43.8874	138.203	61.9639	703.398	FALSE	U	FALSE	FALSE
Zm00001d034501	AT3G28580	.	P-loop containing nucleoside triphosphate hydrolases superfamily protein	.	.	.	CLUSTER1	186.679	8.02128	179.351	8.52552	98.6572	19.8478	187.964	13.2935	702.339	FALSE	FALSE	FALSE	FALSE
Zm00001d029272	AT1G56700	DEI1,PAS1	FKBP-type peptidyl-prolyl cis-trans isomerase family protein	.	.	.	CLUSTER1	104.713	54.9283	137.792	65.091	76.6679	67.6456	115.613	75.434	697.885	FALSE	FALSE	FALSE	FALSE
Zm00001d008923	AT2G31090	.	0	.	.	.	CLUSTER1	71.447	25.8904	152.596	59.3631	85.4881	39.4837	179.266	83.9504	697.485	U	U	U	U
Zm00001d012746	AT1G29280	ATWRKY65,WRKY65	WRKY DNA-binding protein 65	WRKY	.	.	CLUSTER1	86.4897	17.9576	188.877	29.4628	99.2315	44.6124	168.424	61.2746	696.33	FALSE	U	FALSE	FALSE
Zm00001d010538	AT3G46060	ARA-3,ARA3,ATRAB8A,ATRABE1C,RAB8A	RAB GTPase homolog 8C	.	.	.	CLUSTER1	106.109	56.6728	130.819	65.1383	127.374	46.8746	110.466	52.5898	696.043	FALSE	FALSE	FALSE	FALSE
Zm00001d037547	AT4G11290	.	Peroxidase superfamily protein	.	.	.	CLUSTER1	118.645	15.2084	107.374	43.2296	145.076	10.3649	245.663	10.3635	695.924	FALSE	FALSE	U	FALSE
Zm00001d042443	AT3G48360	ATBT2,BT2	BTB and TAZ domain protein 2	.	.	.	CLUSTER1	125.885	59.9681	216.916	11.2307	57.8023	78.735	111.622	32.6985	694.858	FALSE	FALSE	D	D
Zm00001d041456	AT1G29150	ATS9,RPN6	non-ATPase subunit 9	.	.	.	CLUSTER1	108.684	65.9216	129.48	71.5	102.274	53.1009	107.574	55.5645	694.099	FALSE	FALSE	FALSE	FALSE
Zm00001d038448	AT2G38360	PRA1.B4	0	.	.	.	CLUSTER1	83.2241	38.6649	208.681	98.8012	55.7152	24.012	125.334	58.601	693.033	U	U	U	U
Zm00001d042826	AT2G39980	.	HXXXD-type acyl-transferase family protein	.	.	.	CLUSTER1	192.235	6.73618	267.241	4.51405	92.1174	13.4017	100.818	15.9457	693.009	FALSE	FALSE	FALSE	FALSE
Zm00001d002820	AT3G43660	.	Vacuolar iron transporter (VIT) family protein	.	.	.	CLUSTER1	216.651	18.4606	141.049	20.4312	148.597	43.818	79.8178	22.7455	691.57	FALSE	FALSE	FALSE	FALSE
Zm00001d015025	AT1G20560	AAE1	acyl activating enzyme 1	.	.	.	CLUSTER1	51.2601	2.61805	65.3775	6.15255	155.668	21.8875	319.198	67.5273	689.689	U	FALSE	U	U
Zm00001d037346	AT2G28290	CHR3,SYD	P-loop containing nucleoside triphosphate hydrolases superfamily protein	.	.	.	CLUSTER1	83.7882	54.0945	150.778	71.0412	64.2448	50.2863	139.399	74.4272	688.059	U	FALSE	FALSE	FALSE
Zm00001d003830	AT1G08250	ADT6	arogenate dehydratase 6	.	.	.	CLUSTER1	127.06	35.2283	134.316	58.7817	95.6867	42.4011	135.935	58.6172	688.026	FALSE	FALSE	FALSE	FALSE
Zm00001d021891	AT5G19780	TUA5	tubulin alpha-5	.	.	.	CLUSTER1	145.626	73.3318	55.2886	86.3836	162.148	54.1355	51.7363	58.567	687.217	D	D	FALSE	FALSE
Zm00001d052093	AT3G14200	.	Chaperone DnaJ-domain superfamily protein	.	.	.	CLUSTER1	75.988	54.4178	117.943	82.2178	77.5471	65.1636	121.173	92.7143	687.165	FALSE	FALSE	FALSE	FALSE
Zm00001d012770	AT1G56070	LOS1	Ribosomal protein S5/Elongation factor G/III/V family protein	.	.	.	CLUSTER1	118.029	71.8537	105.576	79.5189	107.27	54.338	77.6406	70.2647	684.491	FALSE	FALSE	FALSE	FALSE
Zm00001d008816	AT4G26270	PFK3	phosphofructokinase 3	.	.	.	CLUSTER1	104.674	17.9849	201.56	54.0645	72.2641	34.0479	118.629	79.1739	682.398	FALSE	FALSE	U	U
Zm00001d051885	AT2G45980	ATFBR1,ATFIB1,FBR1,FIB1,SKIP7	fibrillarin 2	.	.	.	CLUSTER1	121.482	56.1142	58.4973	55.0225	152.174	71.9196	104.8	62.3625	682.372	FALSE	D	FALSE	FALSE
Zm00001d048583	AT3G54110	ATPUMP1,ATUCP1,PUMP1,UCP,UCP1	plant uncoupling mitochondrial protein 1	.	.	.	CLUSTER1	84.0963	30.4013	216.026	51.2865	60.9259	35.3304	158.757	45.0666	681.89	U	U	FALSE	FALSE
Zm00001d021627	AT1G11700	.	Protein of unknown function, DUF584	.	.	.	CLUSTER1	107.845	12.5953	315.079	53.8012	25.5781	9.94277	123.47	32.2566	680.568	U	U	U	U
Zm00001d017951	AT1G14860	atnudt18,NUDT18	nudix hydrolase homolog 18	.	.	.	CLUSTER1	87.2055	70.8674	109.338	64.3975	106.096	66.4641	127.051	48.7378	680.157	FALSE	FALSE	FALSE	FALSE
Zm00001d009603	AT1G75220	.	Major facilitator superfamily protein	.	.	.	CLUSTER1	76.1489	27.6066	222.69	18.2094	96.8475	42.6598	178.524	17.3446	680.031	FALSE	U	FALSE	D
Zm00001d019497	AT3G23640	HGL1	heteroglycan glucosidase 1	.	.	.	CLUSTER1	61.9273	0.409041	53.9079	0.449258	171.459	0.430755	389.735	0.368632	678.687	U	FALSE	FALSE	FALSE
Zm00001d017378	AT4G03510	ATRMA1,RMA1	RING membrane-anchor 1	.	.	.	CLUSTER1	64.2641	19.8035	211.714	35.2594	48.1543	32.8916	213.563	53.001	678.651	U	U	FALSE	FALSE
Zm00001d021677	AT2G03200	.	Eukaryotic aspartyl protease family protein	.	.	.	CLUSTER1	97.8789	0.502151	251.506	3.37163	77.6304	1.41129	242.101	2.82404	677.225	U	U	U	FALSE
Zm00001d048949	AT3G04720	HEL,PR-4,PR4	pathogenesis-related 4	.	.	.	CLUSTER1	180.417	6.54628	90.1023	64.9077	161.172	7.67623	98.0046	66.8744	675.701	FALSE	D	U	U
Zm00001d008268	AT3G12490	ATCYS6,ATCYSB,CYSB	cystatin B	.	.	.	CLUSTER1	136.51	85.2823	97.0657	55.8648	105.734	42.586	117.449	35.1263	675.618	FALSE	FALSE	FALSE	FALSE
Zm00001d040244	AT1G78780	.	pathogenesis-related family protein	.	.	.	CLUSTER1	131.288	10.9606	38.079	6.53421	253.411	22.3813	206.474	6.28772	675.416	FALSE	D	FALSE	D
Zm00001d047955	AT1G20100	.	0	.	.	.	CLUSTER1	98.5266	15.9837	197.92	53.9272	64.4237	26.0211	160.227	54.2258	671.255	U	U	U	U
Zm00001d013809	AT3G21690	.	MATE efflux family protein	.	.	.	CLUSTER1	197.88	55.2385	47.7532	52.3019	141.571	46.5451	78.6799	50.7215	670.691	FALSE	D	FALSE	FALSE
Zm00001d027355	AT1G63120	ATRBL2,RBL2	RHOMBOID-like 2	.	.	.	CLUSTER1	159.72	5.18155	152.413	31.0583	138.501	5.18697	163.807	13.5185	669.386	FALSE	FALSE	U	U
Zm00001d028574	AT1G07430	HAI2	highly ABA-induced PP2C gene 2	.	.	.	CLUSTER1	117.373	4.88804	220.969	27.7872	58.7959	2.56082	201.485	31.617	665.476	U	FALSE	U	U
Zm00001d033995	AT2G25690	.	Protein of unknown function (DUF581)	.	.	.	CLUSTER1	83.8375	36.0004	173.646	34.2823	116.211	60.3245	137.951	23.123	665.376	FALSE	U	FALSE	D
Zm00001d035770	AT3G24100	.	Uncharacterised protein family SERF	.	.	.	CLUSTER1	114.67	50.3293	129.944	43.7968	116.725	49.1156	116.472	43.374	664.427	FALSE	FALSE	FALSE	FALSE
Zm00001d029778	AT2G23240	.	Plant EC metallothionein-like protein, family 15	.	.	.	CLUSTER1	61.3992	2.8502	354.006	25.1423	29.1462	2.42266	168.492	19.8401	663.299	U	U	U	U
Zm00001d004401	AT3G05950	.	RmlC-like cupins superfamily protein	.	.	.	CLUSTER1	404.473	0.164702	218.579	0.621862	12.7928	0.0876136	26.2173	0	662.936	U	FALSE	U	FALSE
Zm00001d038357	AT5G54680	bHLH105,ILR3	basic helix-loop-helix (bHLH) DNA-binding superfamily protein	bHLH	.	.	CLUSTER1	97.3785	37.857	127.961	42.7716	113.293	68.7096	129.568	42.8534	660.392	FALSE	FALSE	FALSE	FALSE
Zm00001d009578	AT1G17080	.	Ribosomal protein L18ae family	.	.	.	CLUSTER1	73.3804	28.3864	173.845	108.854	46.6692	25.9018	124.946	78.0949	660.078	U	U	U	U
Zm00001d017120	AT5G50960	ATNBP35,NBP35	nucleotide binding protein 35	.	.	.	CLUSTER1	66.6871	19.0361	107.083	32.9394	83.4141	32.9443	256.528	60.7993	659.431	U	FALSE	FALSE	FALSE
Zm00001d027899	AT3G43440	JAZ11,TIFY3A	jasmonate-zim-domain protein 11	.	.	.	CLUSTER1	132.66	7.18016	216.484	44.5536	72.7521	8.67534	155.319	19.5478	657.172	U	FALSE	U	U
Zm00001d010282	AT2G40960	.	Single-stranded nucleic acid binding R3H protein	.	.	.	CLUSTER1	73.1082	50.9647	156.763	87.6945	56.2198	55.876	105.119	70.7513	656.497	FALSE	U	FALSE	FALSE
Zm00001d031747	AT3G55620	emb1624	Translation initiation factor IF6	.	.	.	CLUSTER1	73.8248	42.3174	87.1709	48.926	96.8504	66.5286	170.271	67.6574	653.546	FALSE	FALSE	FALSE	FALSE
Zm00001d013751	AT3G02230	ATRGP1,RGP1	reversibly glycosylated polypeptide 2	.	.	.	CLUSTER1	166.397	40.74	70.6843	19.9697	207.068	23.9972	100.3	23.9542	653.11	D	D	D	FALSE
Zm00001d035039	AT1G10280	.	Core-2/I-branching beta-1,6-N-acetylglucosaminyltransferase family protein	.	.	.	CLUSTER1	74.9374	15.8643	203.394	48.2133	69.5936	25.8735	158.879	53.3128	650.068	U	U	U	U
Zm00001d015856	AT2G44350	ATCS,CSY4	Citrate synthase family protein	.	.	.	CLUSTER1	128.935	74.2231	59.4761	43.2854	124.054	85.3148	74.7278	59.6726	649.689	FALSE	D	FALSE	FALSE
Zm00001d043795	AT1G10360	ATGSTU15,GSTU15	glutathione S-transferase TAU 18	.	.	.	CLUSTER1	171.173	16.4201	82.7069	23.3422	172.544	20.8192	131.451	30.9063	649.363	FALSE	D	FALSE	FALSE
Zm00001d032447	.	.	0	.	.	.	CLUSTER1	86.4778	4.94286	403.01	14.2341	39.5464	3.25091	93.5579	4.07257	649.093	U	U	U	FALSE
Zm00001d004729	.	.	0	.	.	.	CLUSTER1	114.531	0.0990138	166.329	0.519173	106.02	0.12495	259.969	0.14088	647.733	U	FALSE	FALSE	FALSE
Zm00001d035139	AT5G63190	.	MA3 domain-containing protein	.	.	.	CLUSTER1	76.7535	31.4042	148.207	70.9992	34.6268	33.8826	158.071	91.6045	645.549	U	FALSE	U	U
Zm00001d032265	AT4G11070	AtWRKY41,WRKY41	WRKY family transcription factor	WRKY	.	.	CLUSTER1	42.5481	0.97217	141.783	7.18982	102.22	30.1218	270.352	50.0859	645.273	U	U	U	FALSE
Zm00001d043942	AT1G29965	.	Ribosomal protein L18ae/LX family protein	.	.	.	CLUSTER1	107.568	68.7849	58.4318	65.2073	135.637	89.6685	62.828	56.9539	645.079	D	FALSE	FALSE	FALSE
Zm00001d002489	AT4G17900	.	PLATZ transcription factor family protein	.	.	.	CLUSTER1	91.2841	41.3584	178.049	76.1725	59.767	37.0978	110.778	50.5274	645.034	FALSE	FALSE	FALSE	FALSE
Zm00001d038696	.	.	0	.	.	.	CLUSTER1	175.033	1.10534	348.707	0.635492	11.1967	7.30311	72.9667	26.9025	643.85	U	FALSE	FALSE	U
Zm00001d005687	AT1G23870	ATTPS10,TPS10	trehalose-phosphatase/synthase 9	.	.	.	CLUSTER1	106.54	28.3136	189.249	33.6444	69.5002	31.357	153.092	31.1251	642.821	U	FALSE	FALSE	FALSE
Zm00001d039241	AT1G62280	SLAH1	SLAC1 homologue 1	.	.	.	CLUSTER1	76.7708	0.41869	253.791	0.407164	103.408	1.01515	199.84	4.77956	640.43	FALSE	U	FALSE	U
Zm00001d037962	AT1G79750	ATNADP-ME3,NADP-ME3	NADP-malic enzyme 3	.	.	.	CLUSTER1	68.3916	55.0472	155.21	84.7648	62.3529	39.8765	115.22	57.7666	638.63	FALSE	U	FALSE	FALSE
Zm00001d043422	AT2G42360	.	RING/U-box superfamily protein	.	.	.	CLUSTER1	135.849	26.9401	184.024	38.1487	107.316	26.7473	93.0679	26.5279	638.621	FALSE	FALSE	FALSE	FALSE
Zm00001d032070	AT3G45980	H2B,HTB9	Histone superfamily protein	.	.	.	CLUSTER1	238.908	33.876	30.8438	14.8115	245.991	15.246	47.6359	10.5508	637.863	D	D	D	FALSE
Zm00001d007830	AT4G18670	.	Leucine-rich repeat (LRR) family protein	.	.	.	CLUSTER1	91.4049	24.484	59.1335	81.2657	115.047	32.0718	127.625	106.443	637.475	FALSE	FALSE	U	U
Zm00001d005713	AT1G68090	ANN5,ANNAT5	annexin 5	.	.	.	CLUSTER1	61.0594	56.0044	114.596	68.4866	83.9899	57.9204	130.733	64.332	637.122	FALSE	FALSE	FALSE	FALSE
Zm00001d006708	AT5G55530	.	Calcium-dependent lipid-binding (CaLB domain) family protein	.	.	.	CLUSTER1	70.9492	36.6728	118.522	48.444	71.7767	52.8117	172.746	64.971	636.893	U	FALSE	FALSE	FALSE
Zm00001d006602	AT5G54310	AGD5,NEV	ARF-GAP domain 5	.	.	.	CLUSTER1	84.1982	47.683	135.244	90.2644	59.0623	50.0781	92.5388	77.8106	636.879	FALSE	FALSE	FALSE	FALSE
Zm00001d027557	AT1G10370	ATGSTU17,ERD9,GST30,GST30B	Glutathione S-transferase family protein	.	.	.	CLUSTER1	125.359	1.00319	59.6748	1.59697	264.036	6.25045	175.563	3.18119	636.665	FALSE	D	FALSE	FALSE
Zm00001d042025	AT1G77710	.	0	.	.	.	CLUSTER1	149.717	67.4419	51.3187	43.1394	128.698	79.6553	67.229	49.1503	636.35	FALSE	D	FALSE	FALSE
Zm00001d029359	AT4G35160	.	O-methyltransferase family protein	.	.	.	CLUSTER1	176.88	12.1512	137.516	10.5038	107.687	10.723	173.896	6.37522	635.732	FALSE	FALSE	FALSE	FALSE
Zm00001d029173	AT3G12390	.	Nascent polypeptide-associated complex (NAC), alpha subunit family protein	.	.	.	CLUSTER1	111.636	46.2734	93.1167	50.16	130.055	50.8939	99.7396	51.8505	633.725	FALSE	FALSE	FALSE	FALSE
Zm00001d025132	AT2G04520	.	Nucleic acid-binding, OB-fold-like protein	.	.	.	CLUSTER1	115.712	67.3026	71.477	49.2609	107.81	86.597	72.5485	62.7874	633.495	FALSE	FALSE	FALSE	FALSE
Zm00001d049830	AT3G12390	.	Nascent polypeptide-associated complex (NAC), alpha subunit family protein	.	.	.	CLUSTER1	123.431	62.6639	82.2766	64.4045	130.321	54.1378	68.526	47.1614	632.922	FALSE	FALSE	FALSE	FALSE
Zm00001d017240	AT5G40370	.	Glutaredoxin family protein	.	.	.	CLUSTER1	139.099	19.6169	51.5833	8.11557	152.119	126.025	91.4262	44.4565	632.441	FALSE	D	D	D
Zm00001d039264	AT5G57850	.	D-aminoacid aminotransferase-like PLP-dependent enzymes superfamily protein	.	.	.	CLUSTER1	188.3	10.8949	70.5622	5.23277	225.935	38.7982	73.7195	17.2155	630.658	D	D	D	D
Zm00001d047554	AT5G18270	ANAC087	Arabidopsis NAC domain containing protein 87	NAC	.	.	CLUSTER1	127.686	8.17912	223.65	14.3046	90.7542	11.1117	135.869	18.3079	629.863	FALSE	FALSE	FALSE	FALSE
Zm00001d021952	AT5G55530	.	Calcium-dependent lipid-binding (CaLB domain) family protein	.	.	.	CLUSTER1	92.0157	16.3533	224.675	44.9994	53.3422	21.457	129.184	46.0548	628.081	U	U	U	U
Zm00001d034365	AT3G11820	AT-SYR1,ATSYP121,ATSYR1,PEN1,SYP121,SYR1	syntaxin of plants 121	.	.	.	CLUSTER1	69.1972	12.2656	154.68	72.7101	64.1978	26.145	145.807	81.5855	626.588	U	U	U	U
Zm00001d015186	AT3G18180	.	Glycosyltransferase family 61 protein	.	.	.	CLUSTER1	75.3817	18.6235	150.826	67.8277	69.6918	25.5055	149.076	68.2334	625.166	U	U	U	U
Zm00001d016166	AT1G53310	ATPEPC1,ATPPC1,PEPC1,PPC1	phosphoenolpyruvate carboxylase 3	.	.	.	CLUSTER1	309.442	38.9117	46.3838	12.4731	141.613	15.3483	52.6817	7.87406	624.728	D	D	D	FALSE
Zm00001d017119	AT5G40760	G6PD6	glucose-6-phosphate dehydrogenase 6	.	.	.	CLUSTER1	125.377	68.3153	70.7939	53.6581	96.7449	69.4864	79.801	58.4627	622.639	FALSE	FALSE	FALSE	FALSE
Zm00001d020835	AT1G69020	.	O-fucosyltransferase family protein	.	.	.	CLUSTER1	80.8706	15.6225	155.011	38.5227	156.194	21.7929	131.573	22.4037	621.99	FALSE	FALSE	U	FALSE
Zm00001d031621	AT4G34840	ATMTAN1,ATMTN1,MTAN1,MTN1	methylthioadenosine nucleosidase 1	.	.	.	CLUSTER1	212.814	51.6699	26.7739	32.2326	104.885	65.144	83.6614	43.6481	620.829	FALSE	D	FALSE	FALSE
Zm00001d011076	AT5G59550	.	zinc finger (C3HC4-type RING finger) family protein	.	.	.	CLUSTER1	57.6203	10.4403	151.163	33.7986	68.963	42.027	176.094	80.127	620.233	U	U	U	FALSE
Zm00001d017547	AT1G20440	AtCOR47,COR47,RD17	cold-regulated 47	.	.	.	CLUSTER1	141.669	40.9792	40.2454	19.7459	104.288	37.3501	224.677	11.1853	620.14	U	D	D	D
Zm00001d040594	AT1G48000	AtMYB112,MYB112	myb domain protein 112	MYB	.	.	CLUSTER1	19.5886	0.0264005	28.0328	0.235829	164.453	0.711175	403.393	2.75365	619.194	U	FALSE	FALSE	U
Zm00001d017682	AT4G17900	.	PLATZ transcription factor family protein	.	.	.	CLUSTER1	107.87	7.64326	223.336	18.9274	57.9336	20.2541	142.427	37.3146	615.706	U	U	U	FALSE
Zm00001d033402	.	.	0	.	.	.	CLUSTER1	48.357	59.6889	189.284	77.8117	45.6495	38.8183	120.093	34.567	614.269	U	U	FALSE	FALSE
Zm00001d049540	AT1G33060	ANAC014,NAC014	NAC 014	NAC	.	.	CLUSTER1	80.6866	22.2401	171.916	46.7397	72.1752	24.0555	152.502	41.5955	611.911	U	U	U	FALSE
Zm00001d001988	AT4G31750	WIN2	HOPW1-1-interacting 2	.	.	.	CLUSTER1	78.7138	55.0818	126.923	59.6733	76.4979	59.6735	94.5645	58.4269	609.555	FALSE	FALSE	FALSE	FALSE
Zm00001d012939	.	.	0	.	.	.	CLUSTER1	78.8218	13.9415	187.074	65.3046	45.1998	24.7973	147.093	47.3096	609.542	U	U	U	FALSE
Zm00001d041173	AT5G44640	BGLU13	beta glucosidase 13	.	.	.	CLUSTER1	196.377	0.940605	19.8079	0.987694	272.39	0.166599	118.738	0.105954	609.514	D	D	FALSE	FALSE
Zm00001d029371	AT5G10100	.	Haloacid dehalogenase-like hydrolase (HAD) superfamily protein	.	.	.	CLUSTER1	131.249	23.0013	88.9736	70.753	78.9159	20.0898	143.184	52.0131	608.18	FALSE	FALSE	U	U
Zm00001d042463	AT1G67710	ARR11	response regulator 11	ARR-B	.	.	CLUSTER1	135.279	24.832	166.482	44.4786	73.0057	16.5625	117.809	29.2985	607.747	FALSE	FALSE	FALSE	FALSE
Zm00001d009938	AT3G23600	.	alpha/beta-Hydrolases superfamily protein	.	.	.	CLUSTER1	234.525	4.48085	70.2306	2.41637	219.422	12.9192	57.018	6.46103	607.473	D	D	FALSE	FALSE
Zm00001d044285	AT4G33000	ATCBL10,CBL10,SCABP8	calcineurin B-like protein 10	.	.	.	CLUSTER1	67.2084	55.7361	132.901	69.6912	63.8454	52.5187	102.461	62.7496	607.111	FALSE	FALSE	FALSE	FALSE
Zm00001d031222	AT5G40010	AATP1	AAA-ATPase 1	.	.	.	CLUSTER1	99.0305	11.3436	98.5729	11.5397	111.807	40.2787	214.415	19.2133	606.201	FALSE	FALSE	FALSE	D
Zm00001d032822	.	.	0	.	.	.	CLUSTER1	286.402	0.0247608	22.6471	0.354571	271.241	0.150801	24.1432	0.101176	605.065	D	D	FALSE	FALSE
Zm00001d047883	AT5G16080	AtCXE17,CXE17	carboxyesterase 17	.	.	.	CLUSTER1	70.7161	11.1921	155.098	27.7441	69.7578	17.6856	222.36	29.2948	603.849	U	U	U	FALSE
Zm00001d047639	AT1G56423	ATNAS2,NAS2	nicotianamine synthase 2	.	.	.	CLUSTER1	446.735	0.454704	43.8868	1.02784	38.522	0	73.0545	0	603.681	FALSE	D	FALSE	FALSE
Zm00001d031344	.	.	0	.	.	.	CLUSTER1	379.003	6.58758	10.634	9.96516	131.328	4.57516	56.2052	4.30763	602.606	D	D	FALSE	FALSE
Zm00001d016373	AT4G33090	APM1,ATAPM1	aminopeptidase M1	.	.	.	CLUSTER1	104.234	51.5269	71.2141	64.9897	81.6412	55.845	87.9962	84.2582	601.705	FALSE	FALSE	FALSE	FALSE
Zm00001d039916	AT2G01190	.	Octicosapeptide/Phox/Bem1p family protein	.	.	.	CLUSTER1	79.7134	42.2191	111.678	62.0858	60.1592	52.193	114.921	78.3196	601.289	FALSE	FALSE	FALSE	FALSE
Zm00001d037318	AT5G16370	AAE5	acyl activating enzyme 5	.	.	.	CLUSTER1	84.9768	9.82664	246.158	24.9379	14.4752	8.79534	167.841	44.0237	601.035	U	U	U	U
Zm00001d005944	AT2G14095	.	0	.	.	.	CLUSTER1	67.7271	46.5788	160.836	86.9837	55.6262	33.8198	101.707	47.1795	600.458	FALSE	U	FALSE	FALSE
Zm00001d018037	AT4G10380	NIP5;1,NLM6,NLM8	NOD26-like intrinsic protein 5;1	.	.	.	CLUSTER1	162.777	16.7922	179.852	11.8663	95.6227	40.8254	64.8034	27.8035	600.342	FALSE	FALSE	FALSE	FALSE
Zm00001d009749	AT1G76720	.	eukaryotic translation initiation factor 2 (eIF-2) family protein	.	.	.	CLUSTER1	53.5005	29.2736	276.966	30.6263	44.7198	38.3872	86.2993	39.3928	599.165	FALSE	U	FALSE	FALSE
Zm00001d017096	AT3G53570	AFC1,AME2,FC1	FUS3-complementing gene 2	.	.	.	CLUSTER1	71.5501	48.0181	96.8575	49.9628	99.1358	67.893	101.209	63.4809	598.107	FALSE	FALSE	FALSE	FALSE
Zm00001d028167	AT5G47530	.	Auxin-responsive family protein	.	.	.	CLUSTER1	113.926	1.82337	250.458	6.19742	81.7045	2.78322	138.507	2.67667	598.076	FALSE	U	U	FALSE
Zm00001d012052	AT4G13850	ATGRP2,GR-RBP2,GRP2	glycine-rich RNA-binding protein 2	.	.	.	CLUSTER1	159.378	20.2394	52.8666	21.2741	214.833	30.2617	63.5457	35.347	597.745	D	D	FALSE	FALSE
Zm00001d016410	AT5G19960	.	RNA-binding (RRM/RBD/RNP motifs) family protein	.	.	.	CLUSTER1	65.1954	32.1307	159.583	57.8751	64.8419	35.8531	118.242	63.1766	596.898	FALSE	U	FALSE	FALSE
Zm00001d039110	AT1G18530	.	EF hand calcium-binding protein family	.	.	.	CLUSTER1	93.2082	10.4074	220.93	57.9206	46.1866	22.1723	98.2456	47.2431	596.314	U	U	U	U
Zm00001d003533	AT1G17420	LOX3	lipoxygenase 3	.	.	OPDA	CLUSTER1	125.854	13.1833	186.767	46.9121	54.0075	19.7296	107.643	41.8352	595.932	FALSE	FALSE	U	U
Zm00001d013249	AT3G05010	.	Protein of unknown function, transmembrane-40	.	.	.	CLUSTER1	37.2889	40.2887	66.499	63.5364	126.872	45.5374	171.69	43.1231	594.836	FALSE	FALSE	FALSE	FALSE
Zm00001d014625	AT3G28580	.	P-loop containing nucleoside triphosphate hydrolases superfamily protein	.	.	.	CLUSTER1	136.334	16.7038	89.7848	26.7808	114.173	23.0029	153.78	33.7103	594.27	FALSE	FALSE	FALSE	FALSE
Zm00001d021901	AT4G11650	ATOSM34,OSM34	osmotin 34	.	.	.	CLUSTER1	125.192	31.7034	139.951	45.1533	29.5998	24.9379	126.829	70.4036	593.77	U	FALSE	FALSE	U
Zm00001d008679	AT1G06890	.	nodulin MtN21 /EamA-like transporter family protein	.	.	.	CLUSTER1	42.2994	51.6357	48.6574	59.0261	90.8966	48.6306	173.207	79.3401	593.693	FALSE	FALSE	FALSE	FALSE
Zm00001d037949	AT3G05640	.	Protein phosphatase 2C family protein	.	.	.	CLUSTER1	136.895	34.1786	148.093	46.1767	86.0174	25.2062	82.6083	33.6241	592.799	FALSE	FALSE	FALSE	FALSE
Zm00001d052480	AT4G15550	IAGLU	indole-3-acetate beta-D-glucosyltransferase	.	.	.	CLUSTER1	138.268	51.4533	124.446	84.7973	61.0781	28.9677	72.2647	30.1267	591.402	FALSE	FALSE	FALSE	FALSE
Zm00001d011418	AT3G14690	CYP72A15	cytochrome P450, family 72, subfamily A, polypeptide 15	.	.	.	CLUSTER1	72.5981	37.709	130.018	66.6447	46.9445	46.0302	128.551	61.8264	590.322	U	FALSE	FALSE	FALSE
Zm00001d034130	AT5G43150	.	0	.	.	.	CLUSTER1	104.326	6.31718	163.975	14.5764	73.372	7.96169	193.676	25.9683	590.173	U	FALSE	U	U
Zm00001d013596	AT2G32020	.	Acyl-CoA N-acyltransferases (NAT) superfamily protein	.	.	.	CLUSTER1	67.8496	4.36432	203.238	9.75999	38.0413	9.62962	224.92	30.7118	588.515	U	U	U	U
Zm00001d035542	.	.	0	.	.	.	CLUSTER1	104.327	8.55676	267.637	26.6633	36.596	6.32798	120.067	18.0517	588.227	U	U	U	U
Zm00001d042184	AT3G02360	.	6-phosphogluconate dehydrogenase family protein	.	.	.	CLUSTER1	153.019	64.659	62.7558	41.9077	118.063	40.7178	74.9905	28.3538	584.467	FALSE	D	FALSE	FALSE
Zm00001d034129	AT3G49960	.	Peroxidase superfamily protein	.	.	.	CLUSTER1	69.0739	30.1813	93.9588	52.4921	65.9581	22.1972	191.061	55.5514	580.474	U	FALSE	FALSE	U
Zm00001d018809	AT1G78380	ATGSTU19,GST8,GSTU19	glutathione S-transferase TAU 19	.	.	.	CLUSTER1	149.464	34.0383	20.4175	15.8075	248.523	19.0415	81.7933	11.3468	580.432	D	D	D	FALSE
Zm00001d018857	AT5G06570	.	alpha/beta-Hydrolases superfamily protein	.	.	.	CLUSTER1	153.277	18.3627	192.45	43.3024	50.6863	2.6905	112.854	6.26154	579.884	U	FALSE	U	U
Zm00001d029457	AT1G60420	.	DC1 domain-containing protein	.	.	.	CLUSTER1	98.6634	60.8903	73.5149	46.476	66.1121	33.147	151.64	48.9744	579.418	U	FALSE	FALSE	FALSE
Zm00001d048463	AT1G47330	.	CBS domain-containing protein with a domain of unknown function (DUF21)	.	.	.	CLUSTER1	150.404	11.0245	181.218	15.9603	98.1274	6.57139	108.526	6.38233	578.214	FALSE	FALSE	FALSE	FALSE
Zm00001d000112	AT1G77450	anac032,NAC032	NAC (No Apical Meristem) domain transcriptional regulator superfamily protein	NAC	.	.	CLUSTER1	87.4161	7.63515	126.502	19.7153	113.448	22.5302	130.833	69.2095	577.289	FALSE	FALSE	U	U
Zm00001d003084	AT5G01350	.	0	.	.	.	CLUSTER1	76.2185	47.2978	84.8629	44.5788	100.118	65.7273	95.9145	61.8626	576.58	FALSE	FALSE	FALSE	FALSE
Zm00001d047522	AT3G52850	ATELP,ATELP1,ATVSR1,BP-80,BP80,BP80-1;1,BP80B,GFS1,VSR1,VSR1;1	vacuolar sorting receptor homolog 1	.	.	.	CLUSTER1	73.632	36.468	118.406	58.0167	65.4455	36.4555	132.986	54.7894	576.199	U	FALSE	FALSE	FALSE
Zm00001d040562	AT1G02520	ABCB4,ATPGP4,MDR4,PGP4	ATP synthase alpha/beta family protein	.	.	.	CLUSTER1	94.1576	31.2118	101.139	31.2889	111.339	25.3077	156.701	24.5724	575.717	FALSE	FALSE	FALSE	FALSE
Zm00001d019534	AT5G09640	SCPL19,SNG2	serine carboxypeptidase-like 19	.	.	.	CLUSTER1	74.125	27.1667	162.948	76.085	42.5961	35.2771	90.7081	65.8916	574.798	U	U	U	FALSE
Zm00001d002632	AT2G29050	ATRBL1,RBL1	RHOMBOID-like 1	.	.	.	CLUSTER1	63.53	32.7904	73.7575	31.8672	117.231	21.0957	206.604	27.6109	574.487	FALSE	FALSE	FALSE	FALSE
Zm00001d028606	AT5G02100	ORP3A,UNE18	Oxysterol-binding family protein	.	.	.	CLUSTER1	78.9716	48.4206	98.8999	67.7408	78.1396	51.1164	92.8118	57.9738	574.074	FALSE	FALSE	FALSE	FALSE
Zm00001d034345	AT4G05390	ATRFNR1,RFNR1	root FNR 1	.	.	.	CLUSTER1	149.962	25.3072	27.063	9.5141	136.236	137.013	68.5368	19.189	572.821	FALSE	D	D	D
Zm00001d018725	AT2G19000	.	0	.	.	.	CLUSTER1	83.2497	3.3609	279.335	9.93962	31.3428	4.76662	148.784	9.82327	570.602	U	U	U	FALSE
Zm00001d002161	AT4G10270	.	Wound-responsive family protein	.	.	.	CLUSTER1	47.0466	1.4187	72.5925	4.46072	156.992	9.14831	260.748	16.9661	569.373	FALSE	FALSE	U	FALSE
Zm00001d019565	AT2G37170	PIP2;2,PIP2B	plasma membrane intrinsic protein 2	.	.	.	CLUSTER1	232.693	1.45218	35.0105	1.17051	217.031	1.85313	77.9221	1.31435	568.447	D	D	FALSE	FALSE
Zm00001d028826	AT4G16120	ATSEB1,COBL7,SEB1	COBRA-like protein-7 precursor	.	.	.	CLUSTER1	72.3553	3.41276	116.808	13.7256	95.3146	7.72724	226.079	32.4597	567.882	U	FALSE	U	U
Zm00001d008669	AT3G53730	.	Histone superfamily protein	.	.	.	CLUSTER1	127.569	42.4403	27.2174	30.7177	183.387	55.6539	62.7748	37.9645	567.725	D	D	FALSE	FALSE
Zm00001d021591	AT5G60200	TMO6	TARGET OF MONOPTEROS 6	.	.	.	CLUSTER1	88.4569	11.0624	213.182	14.0828	59.7584	10.7533	154.932	15.4265	567.654	U	U	FALSE	FALSE
Zm00001d017592	AT4G25470	ATCBF2,CBF2,DREB1C,FTQ4	C-repeat/DRE binding factor 2	ERF	.	.	CLUSTER1	44.9035	1.065	164.985	26.4858	69.8283	7.91346	224.45	26.4885	566.12	U	U	U	U
Zm00001d040766	AT2G47470	ATPDI11,ATPDIL2-1,MEE30,PDI11,UNE5	thioredoxin family protein	.	.	.	CLUSTER1	130.581	64.9374	58.5392	37.675	127.825	47.6998	60.479	37.2653	565.002	D	D	FALSE	FALSE
Zm00001d027861	AT4G39660	AGT2	alanine:glyoxylate aminotransferase 2	.	.	.	CLUSTER1	71.2633	49.0175	48.5306	97.5631	80.3246	32.7814	109.503	74.9908	563.974	FALSE	FALSE	FALSE	U
Zm00001d049557	AT1G03330	.	Small nuclear ribonucleoprotein family protein	.	.	.	CLUSTER1	66.1629	46.5966	114.491	69.0835	63.2685	43.6247	101.901	58.723	563.851	FALSE	FALSE	FALSE	FALSE
Zm00001d026191	AT4G17500	ATERF-1,ERF-1	ethylene responsive element binding factor 1	ERF	.	.	CLUSTER1	57.6045	13.6495	114.289	34.6621	111.359	36.6759	131.492	64.0591	563.791	FALSE	FALSE	U	FALSE
Zm00001d051661	AT5G13070	.	MSF1-like family protein	.	.	.	CLUSTER1	82.8391	40.3227	108.794	37.6574	89.1822	40.9912	109.285	54.5929	563.664	FALSE	FALSE	FALSE	FALSE
Zm00001d007194	AT2G27030	ACAM-2,CAM5	calmodulin 5	.	.	.	CLUSTER1	98.1369	56.2377	46.9113	34.5028	147.832	58.8707	72.4182	47.3826	562.292	D	D	FALSE	FALSE
Zm00001d013185	AT5G42650	AOS,CYP74A,DDE2	allene oxide synthase	.	.	AOS	CLUSTER1	85.7267	24.3117	203.144	17.2338	52.4807	20.0207	138.043	18.3557	559.316	U	U	FALSE	FALSE
Zm00001d023779	AT5G65940	CHY1	beta-hydroxyisobutyryl-CoA hydrolase 1	.	.	.	CLUSTER1	201.63	1.52298	51.8317	1.03748	114.364	1.95815	184.635	2.21984	559.199	FALSE	D	FALSE	FALSE
Zm00001d033981	AT4G14680	APS3	Pseudouridine synthase/archaeosine transglycosylase-like family protein	.	.	.	CLUSTER1	177.43	16.8176	101.404	6.15005	124.405	27.0682	96.7527	8.62355	558.651	FALSE	FALSE	D	D
Zm00001d031909	AT5G25610	ATRD22,RD22	BURP domain-containing protein	.	.	.	CLUSTER1	59.0251	0.180655	3.75831	0.633394	361.874	0.242779	132.001	0.283191	557.998	D	D	U	FALSE
Zm00001d015090	AT4G12080	AHL1,ATAHL1	AT-hook motif nuclear-localized protein 1	.	.	.	CLUSTER1	89.2399	50.2497	145.108	45.379	73.5728	26.1907	95.27	32.0072	557.017	FALSE	FALSE	FALSE	FALSE
Zm00001d052458	AT3G10300	.	Calcium-binding EF-hand family protein	.	.	.	CLUSTER1	54.3364	71.1993	68.3353	57.2286	61.3705	46.1643	130.345	67.1886	556.168	U	FALSE	FALSE	FALSE
Zm00001d052205	AT4G08950	EXO	Phosphate-responsive 1 family protein	.	.	.	CLUSTER1	50.5639	6.39005	137.373	49.7897	48.9392	3.38577	234.295	25.0553	555.792	U	U	U	U
Zm00001d031257	AT2G32300	UCC1	uclacyanin 1	.	.	.	CLUSTER1	120.468	1.80729	79.6953	2.2086	200.134	5.177	142.649	3.11069	555.25	FALSE	FALSE	FALSE	FALSE
Zm00001d040667	AT2G47650	ATUXS2,AUD1,UXS2	UDP-xylose synthase 4	.	.	.	CLUSTER1	107.17	24.1681	100.209	24.4858	99.0959	24.568	143.944	30.7399	554.381	FALSE	FALSE	FALSE	FALSE
Zm00001d029673	AT3G53000	AtPP2-A13,PP2-A13	phloem protein 2-A13	.	.	.	CLUSTER1	45.0314	27.7515	86.3341	215.348	22.2458	23.6039	50.9157	81.9346	553.165	U	FALSE	U	U
Zm00001d042536	AT1G06020	.	pfkB-like carbohydrate kinase family protein	.	.	.	CLUSTER1	131.552	22.8235	75.6805	37.6615	99.4478	20.6816	127.113	38.0746	553.035	FALSE	FALSE	FALSE	FALSE
Zm00001d020470	AT5G11000	.	Plant protein of unknown function (DUF868)	.	.	.	CLUSTER1	98.3071	12.112	157.352	31.3697	68.0694	9.24771	151.883	23.6303	551.971	U	FALSE	U	U
Zm00001d050961	AT1G12990	.	beta-1,4-N-acetylglucosaminyltransferase family protein	.	.	.	CLUSTER1	92.9792	22.9713	154.242	41.6127	60.7238	15.2876	126.222	36.4904	550.529	U	FALSE	FALSE	U
Zm00001d049716	AT5G63620	.	GroES-like zinc-binding alcohol dehydrogenase family protein	.	.	.	CLUSTER1	79.3888	0.276952	300.362	0.295112	27.7783	0.308727	141.858	0.175302	550.443	U	U	FALSE	FALSE
Zm00001d025278	AT1G29400	AML1,ML1	MEI2-like protein 1	.	.	.	CLUSTER1	72.9954	34.6341	135.456	61.296	38.438	25.865	138.033	42.7923	549.51	U	FALSE	FALSE	FALSE
Zm00001d026597	AT1G01550	BPS1	Protein of unknown function (DUF793)	.	.	.	CLUSTER1	127.931	7.57615	216.039	55.2869	23.914	14.7389	62.6132	40.3255	548.425	U	FALSE	U	U
Zm00001d027680	AT4G14420	.	HR-like lesion-inducing protein-related	.	.	.	CLUSTER1	120.095	53.7392	80.7223	41.3777	117.57	21.507	82.3831	31.0209	548.415	FALSE	FALSE	FALSE	FALSE
Zm00001d021629	AT3G21690	.	MATE efflux family protein	.	.	.	CLUSTER1	88.8184	29.2524	52.7824	19.1382	104.494	26.9727	213.766	13.1509	548.375	U	FALSE	FALSE	D
Zm00001d013193	AT2G15890	MEE14	maternal effect embryo arrest 14	.	.	.	CLUSTER1	71.162	19.2874	180.897	38.8703	63.6392	25.7777	92.5874	55.7198	547.941	FALSE	U	U	U
Zm00001d005344	AT1G03430	AHP5	histidine-containing phosphotransfer factor 5	.	.	.	CLUSTER1	86.6027	46.7582	75.7497	53.3631	95.9092	56.4944	78.953	51.421	545.251	FALSE	FALSE	FALSE	FALSE
Zm00001d011958	AT4G19880	.	Glutathione S-transferase family protein	.	.	.	CLUSTER1	156.764	24.3517	103.455	18.4017	104.475	24.3124	94.5743	18.1073	544.441	FALSE	FALSE	FALSE	FALSE
Zm00001d049496	AT5G45550	.	Mob1/phocein family protein	.	.	.	CLUSTER1	69.0757	54.3373	72.093	59.5034	85.5912	47.1684	98.7269	57.8855	544.381	FALSE	FALSE	FALSE	FALSE
Zm00001d048208	AT1G78080	RAP2.4	related to AP2 4	ERF	.	.	CLUSTER1	57.3571	3.20758	224.497	6.71141	22.2293	8.54033	208.213	13.0466	543.802	U	U	U	FALSE
Zm00001d007113	AT5G57655	.	xylose isomerase family protein	.	.	.	CLUSTER1	65.9261	50.197	154.846	48.8088	43.2033	42.2778	102.151	35.9425	543.353	U	U	FALSE	FALSE
Zm00001d020984	AT2G24580	.	FAD-dependent oxidoreductase family protein	.	.	.	CLUSTER1	91.4543	40.9105	57.0313	137.038	22.966	10.2004	74.1633	109.296	543.06	U	FALSE	U	U
Zm00001d049059	AT1G77120	ADH,ADH1,ATADH,ATADH1	alcohol dehydrogenase 1	.	.	.	CLUSTER1	296.478	19.9667	9.54845	24.0937	141.076	16.6647	24.5066	10.4031	542.737	D	D	FALSE	FALSE
Zm00001d005279	AT4G37530	.	Peroxidase superfamily protein	.	.	.	CLUSTER1	62.6632	10.2207	156.061	16.5538	73.2705	15.8711	174.95	30.9118	540.502	U	U	FALSE	FALSE
Zm00001d002522	AT5G47060	.	Protein of unknown function (DUF581)	.	.	.	CLUSTER1	78.1257	25.0055	77.2875	35.6931	146.848	38.129	104.016	35.0694	540.174	FALSE	FALSE	FALSE	FALSE
Zm00001d012081	AT5G48485	DIR1	Bifunctional inhibitor/lipid-transfer protein/seed storage 2S albumin superfamily protein	.	.	.	CLUSTER1	244.94	0.442116	4.77644	0.286836	242.491	0.232684	45.7812	0.165139	539.115	D	D	FALSE	FALSE
Zm00001d013777	AT1G66580	RPL10C,SAG24	senescence associated gene 24	MYB_related	.	.	CLUSTER1	101.143	38.206	99.1996	32.055	102.292	47.7908	81.3514	36.6393	538.677	FALSE	FALSE	FALSE	FALSE
Zm00001d050864	.	.	0	.	.	.	CLUSTER1	99.5796	1.68166	126.121	10.28	133.083	5.92961	144.66	17.3341	538.669	FALSE	FALSE	U	U
Zm00001d014794	AT3G51250	.	Senescence/dehydration-associated protein-related	.	.	.	CLUSTER1	60.7616	10.6	118.715	46.5374	52.1559	16.5585	173.373	59.4716	538.173	U	FALSE	U	U
Zm00001d045194	AT3G22110	PAC1	20S proteasome alpha subunit C1	.	.	.	CLUSTER1	90.8713	72.0304	74.2146	47.2139	80.4614	62.7319	66.1621	44.4586	538.144	FALSE	FALSE	FALSE	FALSE
Zm00001d006153	AT4G24160	.	0	.	.	.	CLUSTER1	71.8024	30.0877	100.463	31.161	85.7185	34.0195	133.491	50.8841	537.627	FALSE	FALSE	FALSE	FALSE
Zm00001d049305	AT4G02450	.	0	.	.	.	CLUSTER1	115.225	35.3975	56.5595	35.0351	138.461	42.5994	61.8318	49.409	534.518	D	D	FALSE	FALSE
Zm00001d006035	.	.	0	.	.	.	CLUSTER1	85.7385	39.2949	141.749	49.1666	49.8204	20.7754	104.734	42.1148	533.394	FALSE	FALSE	FALSE	FALSE
Zm00001d038200	AT2G44100	AT-GDI1,ATGDI1,GDI1	GDP dissociation inhibitor family protein / Rab GTPase activator family protein	.	.	.	CLUSTER1	85.1161	70.7336	67.9385	51.3282	93.1916	58.9165	65.6077	40.5239	533.356	FALSE	FALSE	FALSE	FALSE
Zm00001d022254	AT3G62040	.	Haloacid dehalogenase-like hydrolase (HAD) superfamily protein	.	.	.	CLUSTER1	116.353	1.53743	2.68212	1.79268	369.16	5.98878	33.5111	1.24372	532.269	D	D	FALSE	D
Zm00001d031152	AT4G11650	ATOSM34,OSM34	osmotin 34	.	.	.	CLUSTER1	99.6506	2.1878	190.24	1.52646	162.669	2.54474	70.7824	1.61223	531.213	D	FALSE	FALSE	FALSE
Zm00001d024800	.	.	0	.	.	.	CLUSTER1	134.706	9.97329	165.774	27.9238	58.0085	18.7963	88.6149	26.5326	530.329	FALSE	FALSE	U	FALSE
Zm00001d023592	AT5G09220	AAP2	amino acid permease 2	.	.	.	CLUSTER1	149.301	8.01542	230.84	10.721	53.6938	6.24087	60.4879	10.7434	530.043	FALSE	FALSE	FALSE	FALSE
Zm00001d038717	AT3G02550	LBD41	LOB domain-containing protein 41	LBD	.	.	CLUSTER1	26.7081	12.8375	35.602	21.718	140.27	16.3194	248.971	25.4129	527.839	FALSE	FALSE	FALSE	FALSE
Zm00001d028793	AT5G05440	PYL5,RCAR8	Polyketide cyclase/dehydrase and lipid transport superfamily protein	.	.	.	CLUSTER1	68.069	46.0908	107.726	54.0344	66.1683	57.2833	84.0559	44.2234	527.651	FALSE	FALSE	FALSE	FALSE
Zm00001d029842	AT1G02260	.	Divalent ion symporter	.	.	.	CLUSTER1	129.538	0.0646839	176.02	0.0858239	102.809	0.037713	118.127	0.0348911	526.717	FALSE	FALSE	FALSE	FALSE
Zm00001d045268	AT1G09200	.	Histone superfamily protein	.	.	.	CLUSTER1	150.93	29.3448	52.3333	22.2044	172.419	25.3119	55.7277	18.2881	526.559	D	D	FALSE	FALSE
Zm00001d045905	.	.	0	.	.	.	CLUSTER1	85.5965	53.5176	72.1522	71.6757	96.2072	35.1814	70.5759	39.8551	524.762	FALSE	FALSE	FALSE	FALSE
Zm00001d041590	AT3G62270	.	HCO3- transporter family	.	.	.	CLUSTER1	96.1582	11.3011	99.22	29.3737	183.409	6.69552	94.5476	3.71489	524.42	FALSE	FALSE	U	FALSE
Zm00001d028708	.	.	0	.	.	.	CLUSTER1	77.0568	31.7284	26.6941	15.936	220.678	62.332	57.1152	32.1443	523.685	D	D	FALSE	FALSE
Zm00001d008278	AT2G27030	ACAM-2,CAM5	calmodulin 5	.	.	.	CLUSTER1	103.734	40.2311	84.6574	36.7892	129.309	16.1198	94.8978	16.7788	522.517	FALSE	FALSE	FALSE	FALSE
Zm00001d027925	AT1G72360	HRE1	Integrase-type DNA-binding superfamily protein	ERF	.	.	CLUSTER1	170.63	1.1656	47.6035	3.23348	176.875	3.06651	116.588	2.53031	521.692	FALSE	D	U	FALSE
Zm00001d020550	.	.	0	.	.	.	CLUSTER1	105.405	2.57386	47.9446	6.99117	208.833	9.69739	129.501	10.1428	521.089	FALSE	D	U	FALSE
Zm00001d047787	AT5G02560	HTA12	histone H2A 12	.	.	.	CLUSTER1	182.83	15.3454	31.759	9.10831	212.735	13.4968	47.1245	7.71686	520.116	D	D	FALSE	FALSE
Zm00001d012063	.	.	0	.	.	.	CLUSTER1	56.9552	2.94625	138.891	12.0729	57.9659	14.9484	209.883	25.8766	519.539	U	U	U	FALSE
Zm00001d026015	AT5G59970	.	Histone superfamily protein	.	.	.	CLUSTER1	240.929	11.7759	43.2478	11.8555	161.455	5.58062	40.7442	3.4219	519.01	D	D	FALSE	FALSE
Zm00001d040660	AT3G53770	AtLEA5,SAG21	senescence-associated gene 21	.	.	.	CLUSTER1	130.452	4.87842	268.066	4.63627	24.0594	5.58536	66.1412	13.1469	516.966	U	U	FALSE	U
Zm00001d042869	AT2G37770	.	NAD(P)-linked oxidoreductase superfamily protein	.	.	.	CLUSTER1	99.8903	48.2168	22.8943	19.5653	168.436	51.0624	71.6281	34.0127	515.706	D	D	D	FALSE
Zm00001d046718	AT1G42990	ATBZIP60,BZIP60	basic region/leucine zipper motif 60	bZIP	.	.	CLUSTER1	79.7126	31.1175	112.639	50.6464	64.8015	35.1163	86.0282	55.5091	515.571	FALSE	FALSE	FALSE	FALSE
Zm00001d034197	AT4G37700	.	0	.	.	.	CLUSTER1	158.62	10.4431	162.063	44.3404	41.6333	7.0099	74.9869	16.1369	515.233	FALSE	FALSE	U	U
Zm00001d022573	AT4G29040	RPT2a	regulatory particle AAA-ATPase 2A	.	.	.	CLUSTER1	93.5378	50.7019	101.479	50.0993	69.7788	40.215	70.9013	37.3755	514.089	FALSE	FALSE	FALSE	FALSE
Zm00001d015065	AT1G73970	ATRSP31,RSP31	RNA-binding (RRM/RBD/RNP motifs) family protein	.	.	.	CLUSTER1	52.5761	40.9912	78.524	52.9023	68.4766	49.2071	107.633	63.3085	513.619	FALSE	FALSE	FALSE	FALSE
Zm00001d012277	AT5G09810	ACT7	actin 7	.	.	.	CLUSTER1	72.6853	15.483	132.592	26.4287	85.6235	20.9852	126.881	30.8754	511.554	FALSE	FALSE	FALSE	FALSE
Zm00001d025166	AT4G13010	.	Oxidoreductase, zinc-binding dehydrogenase family protein	.	.	.	CLUSTER1	71.8587	17.8738	101.26	45.1819	58.86	19.737	126.468	69.8625	511.102	U	FALSE	U	U
Zm00001d045109	AT2G25170	CHD3,CHR6,GYM,PKL,SSL2	chromatin remodeling factor CHD3 (PICKLE)	.	.	.	CLUSTER1	59.1141	36.2756	98.3767	49.6595	55.335	46.2032	105.573	60.5382	511.075	FALSE	FALSE	FALSE	FALSE
Zm00001d027874	AT1G54160	ATHAP2C,HAP2C,NF-YA3	nuclear factor Y, subunit A3	NF-YA	.	.	CLUSTER1	50.1283	11.0494	114.001	16.3031	89.7862	12.9718	202.921	13.8111	510.972	U	U	FALSE	FALSE
Zm00001d028267	AT1G68020	ATTPS6,TPS6	UDP-Glycosyltransferase / trehalose-phosphatase family protein	.	.	.	CLUSTER1	65.0382	47.412	93.227	35.291	74.3156	61.3299	79.8411	53.4304	509.885	FALSE	FALSE	FALSE	FALSE
Zm00001d043740	AT4G26890	MAPKKK16	mitogen-activated protein kinase kinase kinase 16	.	.	.	CLUSTER1	86.8075	0.218687	263.131	6.99904	33.2076	2.70055	105.248	10.5527	508.865	U	U	U	U
Zm00001d029620	AT1G05680	UGT74E2	Uridine diphosphate glycosyltransferase 74E2	.	.	.	CLUSTER1	86.6128	42.0439	97.9003	46.796	52.274	56.6519	66.0812	60.376	508.736	FALSE	FALSE	FALSE	FALSE
Zm00001d024160	AT1G77920	.	bZIP transcription factor family protein	bZIP	.	.	CLUSTER1	70.7799	13.7759	105.133	36.262	117.887	19.8876	104.197	40.5683	508.491	FALSE	FALSE	U	U
Zm00001d031120	AT1G58030	CAT2	cationic amino acid transporter 2	.	.	.	CLUSTER1	59.975	47.8022	72.442	47.6538	98.9093	49.97	87.1247	44.4966	508.374	FALSE	FALSE	FALSE	FALSE
Zm00001d044694	AT3G51730	.	saposin B domain-containing protein	.	.	.	CLUSTER1	53.4706	39.931	92.74	53.4431	66.3959	46.0752	107.353	48.7976	508.206	FALSE	FALSE	FALSE	FALSE
Zm00001d048529	AT1G72660	.	P-loop containing nucleoside triphosphate hydrolases superfamily protein	.	.	.	CLUSTER1	58.3303	30.9742	144.739	53.674	44.1515	26.7685	106.571	41.3864	506.595	U	U	FALSE	FALSE
Zm00001d011735	AT5G56760	ATSERAT1;1,SAT-52,SAT5,SERAT1;1	serine acetyltransferase 1;1	.	.	.	CLUSTER1	126.259	4.63735	163.411	4.71215	36.7373	6.52713	156.393	7.47913	506.156	U	FALSE	FALSE	FALSE
Zm00001d015421	AT5G24800	ATBZIP9,BZIP9,BZO2H2	basic leucine zipper 9	bZIP	.	.	CLUSTER1	78.5759	22.5437	66.0154	31.5805	101.161	45.713	94.8539	64.8753	505.319	FALSE	FALSE	FALSE	FALSE
Zm00001d032694	AT3G23250	ATMYB15,ATY19,MYB15	myb domain protein 15	MYB	.	.	CLUSTER1	96.8935	1.02099	157.311	1.98792	67.2996	2.41563	171.932	6.25628	505.117	U	FALSE	FALSE	U
Zm00001d033711	AT2G02850	ARPN	plantacyanin	.	.	.	CLUSTER1	50.1815	2.89789	68.7478	5.09894	142.159	3.50903	226.613	4.76062	503.968	FALSE	FALSE	FALSE	FALSE
Zm00001d020585	AT3G53730	.	Histone superfamily protein	.	.	.	CLUSTER1	154.031	24.5316	18.3091	16.911	202.35	27.8558	37.8919	21.8129	503.693	D	D	FALSE	FALSE
Zm00001d053308	AT4G29010	AIM1	Enoyl-CoA hydratase/isomerase family	.	.	.	CLUSTER1	76.8466	35.9034	58.7428	44.0628	86.253	51.3823	91.7388	57.2296	502.159	FALSE	FALSE	FALSE	FALSE
Zm00001d037483	AT5G11150	ATVAMP713,VAMP713	vesicle-associated membrane protein 713	.	.	.	CLUSTER1	58.5004	36.4132	98.8715	53.3247	71.5329	37.3754	102.413	43.5132	501.944	FALSE	FALSE	FALSE	FALSE
Zm00001d032854	AT5G19890	.	Peroxidase superfamily protein	.	.	.	CLUSTER1	138.686	0.206621	172.739	0.228832	88.7279	2.05947	95.9822	3.13137	501.761	FALSE	FALSE	FALSE	FALSE
Zm00001d029740	AT3G57870	AHUS5,ATSCE1,EMB1637,SCE1,SCE1A	sumo conjugation enzyme 1	.	.	.	CLUSTER1	51.5616	41.0943	117.607	49.7245	65.257	51.0984	73.4864	49.877	499.706	FALSE	U	FALSE	FALSE
Zm00001d011786	AT2G32720	ATCB5-B,B5 #4,CB5-B	cytochrome B5 isoform B	.	.	.	CLUSTER1	92.2267	49.7426	53.5243	39.8797	113.964	25.308	99.259	25.0883	498.993	FALSE	FALSE	FALSE	FALSE
Zm00001d045557	AT3G03050	ATCSLD2,CSLD2	cellulose synthase-like D3	.	.	.	CLUSTER1	78.3838	12.3509	98.8537	34.8298	67.4595	21.3958	142.332	43.3679	498.973	U	FALSE	U	U
Zm00001d021050	AT3G01850	.	Aldolase-type TIM barrel family protein	.	.	.	CLUSTER1	95.3533	57.0923	53.7905	57.22	80.523	49.984	62.752	41.7522	498.467	FALSE	FALSE	FALSE	FALSE
Zm00001d008601	AT5G58900	.	Homeodomain-like transcriptional regulator	MYB_related	.	.	CLUSTER1	95.5712	3.26242	125.342	4.55381	149.621	3.337	112.986	3.39758	498.071	FALSE	FALSE	FALSE	FALSE
Zm00001d004721	.	.	0	.	.	.	CLUSTER1	176.021	2.93885	35.474	1.08839	131.618	1.29369	146.028	0.424798	494.887	FALSE	D	D	D
Zm00001d011119	AT5G62810	ATPEX14,PED2,PEX14	peroxin 14	.	.	.	CLUSTER1	80.9259	44.3716	93.4016	49.3124	51.6677	43.3164	84.4821	46.6274	494.105	FALSE	FALSE	FALSE	FALSE
Zm00001d038296	AT1G08320	bZIP21,TGA9	bZIP transcription factor family protein	bZIP	.	.	CLUSTER1	64.9512	0.23198	170.968	0.495866	33.8485	0.155082	222.045	0.243094	492.939	U	U	FALSE	FALSE
Zm00001d002035	AT1G68290	ENDO 2	endonuclease 2	.	.	.	CLUSTER1	52.7322	1.65678	223.717	2.8549	61.3582	0.915314	146.412	1.55446	491.201	U	U	FALSE	FALSE
Zm00001d023768	AT3G12120	FAD2	fatty acid desaturase 2	.	.	.	CLUSTER1	279.322	0.293359	53.9243	0.168178	81.9637	0.165624	74.5804	0.567633	490.985	FALSE	D	FALSE	FALSE
Zm00001d043097	AT3G01170	.	Ribosomal protein L34e superfamily protein	.	.	.	CLUSTER1	60.2313	16.1877	162.606	40.3639	44.9485	18.7381	115.676	30.1403	488.892	U	U	U	FALSE
Zm00001d012641	AT1G75450	ATCKX5,ATCKX6,CKX5	cytokinin oxidase 5	.	.	.	CLUSTER1	76.7334	0.611873	178.971	2.99139	44.5054	3.21028	172.916	8.26582	488.205	U	U	U	U
Zm00001d032609	.	.	0	.	.	.	CLUSTER1	81.0272	23.3826	105.25	57.2699	40.1192	23.926	106.093	50.7296	487.797	U	FALSE	U	U
Zm00001d012069	AT3G07350	.	Protein of unknown function (DUF506)	.	.	.	CLUSTER1	65.5526	17.1267	58.5516	55.2287	15.049	24.605	159.932	91.584	487.63	U	FALSE	U	U
Zm00001d002543	AT5G59970	.	Histone superfamily protein	.	.	.	CLUSTER1	173.235	5.58846	12.2939	2.6483	207.591	9.80215	65.1834	10.9347	487.277	D	D	FALSE	FALSE
Zm00001d053151	AT2G35940	BLH1,EDA29	BEL1-like homeodomain 1	TALE	.	.	CLUSTER1	56.507	38.5177	113.561	36.2409	51.0373	56.763	77.6509	56.4618	486.74	FALSE	U	FALSE	FALSE
Zm00001d041772	AT2G02380	ATGSTZ1,GST18,GSTZ1	glutathione S-transferase (class zeta) 2	.	.	.	CLUSTER1	67.164	17.9657	49.2433	20.6798	128.529	43.4784	120.11	36.2474	483.418	FALSE	FALSE	FALSE	FALSE
Zm00001d053575	AT5G11850	.	Protein kinase superfamily protein	.	.	.	CLUSTER1	45.8764	16.5917	109.319	33.5843	44.0767	30.2936	151.614	51.9098	483.266	U	U	U	FALSE
Zm00001d025170	AT2G43710	FAB2,SSI2	Plant stearoyl-acyl-carrier-protein desaturase family protein	.	.	.	CLUSTER1	69.9216	35.9649	74.8729	24.6356	69.4826	55.0386	94.8048	57.5252	482.246	FALSE	FALSE	FALSE	FALSE
Zm00001d002261	AT4G18360	.	Aldolase-type TIM barrel family protein	.	.	.	CLUSTER1	120.062	7.35497	163.102	6.29107	64.9741	6.53591	99.1126	14.2399	481.673	FALSE	FALSE	FALSE	U
Zm00001d049091	AT2G31560	.	Protein of unknown function (DUF1685)	.	.	.	CLUSTER1	50.0699	15.2318	79.5967	44.5054	80.4495	36.698	121.673	53.2157	481.44	FALSE	FALSE	U	FALSE
Zm00001d027734	AT5G56460	.	Protein kinase superfamily protein	.	.	.	CLUSTER1	41.5472	22.7136	93.6642	29.3829	95.2811	46.5972	90.4258	61.4551	481.067	FALSE	U	FALSE	FALSE
Zm00001d009687	AT2G42900	.	Plant basic secretory protein (BSP) family protein	.	.	.	CLUSTER1	44.4332	59.3371	113.518	58.1958	33.0256	44.6884	86.7859	39.9422	479.926	U	U	FALSE	FALSE
Zm00001d021494	AT4G11610	.	C2 calcium/lipid-binding plant phosphoribosyltransferase family protein	.	.	.	CLUSTER1	50.2574	23.516	144.498	54.1913	25.4879	30.9052	97.2007	52.539	478.595	U	U	U	FALSE
Zm00001d037756	AT1G10970	ATZIP4,ZIP4	zinc transporter 4 precursor	.	.	.	CLUSTER1	57.5361	27.5902	85.5845	25.6469	91.9472	61.1206	96.7991	32.1384	478.363	FALSE	FALSE	FALSE	FALSE
Zm00001d029859	AT2G45180	.	Bifunctional inhibitor/lipid-transfer protein/seed storage 2S albumin superfamily protein	.	.	.	CLUSTER1	161.246	0.668254	5.31787	0.375108	254.706	0.559033	54.5446	0.212877	477.63	D	D	FALSE	FALSE
Zm00001d028941	.	.	0	.	.	.	CLUSTER1	83.135	1.97715	167.591	3.6966	86.0162	0.93286	128.92	5.20707	477.476	FALSE	U	FALSE	U
Zm00001d035669	AT5G59410	.	Rab5-interacting family protein	.	.	.	CLUSTER1	62.8016	40.5163	80.7048	70.9456	56.8174	36.9907	73.4134	53.0653	475.255	FALSE	FALSE	FALSE	FALSE
Zm00001d048609	AT3G55460	SCL30	SC35-like splicing factor 30	.	.	.	CLUSTER1	49.0052	51.294	94.3653	50.2963	57.2946	54.7717	72.9514	44.2856	474.264	FALSE	FALSE	FALSE	FALSE
Zm00001d039615	AT3G62160	.	HXXXD-type acyl-transferase family protein	.	.	.	CLUSTER1	83.7415	1.58779	117.913	1.75842	68.548	0.561696	199.047	0.956846	474.114	U	FALSE	FALSE	FALSE
Zm00001d009066	AT1G48000	AtMYB112,MYB112	myb domain protein 112	MYB	.	.	CLUSTER1	54.2041	0.146488	143.685	0.427517	83.4552	1.01263	184.16	3.69282	470.784	U	U	FALSE	U
Zm00001d005658	AT4G39770	.	Haloacid dehalogenase-like hydrolase (HAD) superfamily protein	.	.	.	CLUSTER1	31.9942	6.91115	76.5973	24.1415	88.1958	34.0618	113.452	93.3286	468.682	FALSE	U	U	U
Zm00001d036768	AT2G23290	AtMYB70,MYB70	myb domain protein 70	MYB	.	.	CLUSTER1	70.3556	8.7113	143.619	37.5148	39.7673	9.84275	122.716	36.009	468.536	U	U	U	U
Zm00001d040278	AT4G02080	ASAR1,ATSAR2,ATSARA1C,SAR2	secretion-associated RAS super family 2	.	.	.	CLUSTER1	88.4862	37.3447	94.0505	38.89	75.8354	31.8661	71.9084	29.5724	467.954	FALSE	FALSE	FALSE	FALSE
Zm00001d010052	AT5G02090	.	0	.	.	.	CLUSTER1	64.4273	40.4266	89.1402	46.0184	45.967	36.5922	110.446	34.7713	467.789	U	FALSE	FALSE	FALSE
Zm00001d044752	AT1G70090	GATL9,LGT8	glucosyl transferase family 8	.	.	.	CLUSTER1	69.2457	29.1804	67.3983	75.7876	42.2366	40.5587	59.0245	84.1177	467.549	FALSE	FALSE	U	U
Zm00001d015133	AT1G80830	ATNRAMP1,NRAMP1,PMIT1	natural resistance-associated macrophage protein 1	.	.	.	CLUSTER1	271.417	0.0501252	40.8983	0.351154	137.137	0.0796875	17.4714	0.0981117	467.503	D	D	FALSE	FALSE
Zm00001d025305	AT5G07340	ATCNX1,CNX1	calnexin 1	.	.	.	CLUSTER1	108.046	48.5557	39.5913	48.9798	115.642	35.1654	41.3402	29.5368	466.857	D	D	FALSE	FALSE
Zm00001d052450	AT1G52620	.	Pentatricopeptide repeat (PPR) superfamily protein	.	.	.	CLUSTER1	42.2355	22.0973	100.021	30.7356	74.517	41.1336	117.19	37.5501	465.48	FALSE	U	FALSE	FALSE
Zm00001d041746	AT1G32100	ATPRR1,PRR1	pinoresinol reductase 1	.	.	.	CLUSTER1	77.3325	32.8811	84.4358	32.7823	90.3902	35.2261	85.7505	24.9763	463.775	FALSE	FALSE	FALSE	FALSE
Zm00001d043551	AT2G46170	BTI1,RTNLB1	VIRB2-interacting protein 1	.	.	.	CLUSTER1	79.6494	64.752	59.8267	43.7721	73.8256	54.5667	52.629	33.9736	462.995	FALSE	FALSE	FALSE	FALSE
Zm00001d019142	AT4G13270	.	Late embryogenesis abundant (LEA) hydroxyproline-rich glycoprotein family	.	.	.	CLUSTER1	61.2048	45.0677	121.353	55.873	39.9597	30.8208	70.0669	38.6025	462.948	FALSE	FALSE	FALSE	FALSE
Zm00001d020339	AT5G15870	.	glycosyl hydrolase family 81 protein	.	.	.	CLUSTER1	45.4448	12.4463	59.223	15.1909	79.2868	41.4073	180.408	28.9687	462.376	U	FALSE	FALSE	FALSE
Zm00001d011639	AT1G68840	EDF2,RAP2.8,RAV2,TEM2	related to ABI3/VP1 2	B3	.	.	CLUSTER1	97.8247	2.64749	120.194	22.2162	55.3329	5.19628	119.905	38.9088	462.225	U	FALSE	U	U
Zm00001d004730	.	.	0	.	.	.	CLUSTER1	81.3622	0.0496843	118.571	0.175333	81.2677	0.0452559	180.321	0.102179	461.894	U	FALSE	FALSE	FALSE
Zm00001d018305	AT3G14230	RAP2.2	related to AP2 2	ERF	.	.	CLUSTER1	67.2467	26.8026	102.068	45.7487	53.2431	38.5289	89.5346	37.6196	460.792	FALSE	FALSE	FALSE	FALSE
Zm00001d024143	.	.	0	.	.	.	CLUSTER1	64.9132	0.743326	262.644	27.2966	8.60409	0.0381447	87.1432	8.74501	460.128	U	U	U	FALSE
Zm00001d012596	AT5G54870	.	0	.	.	.	CLUSTER1	44.2872	20.6964	112.094	30.7179	36.7077	29.8984	130.617	53.9722	458.991	U	U	FALSE	FALSE
Zm00001d017085	AT1G12990	.	beta-1,4-N-acetylglucosaminyltransferase family protein	.	.	.	CLUSTER1	45.5848	34.5384	61.3156	113.982	34.1484	39.159	43.3954	86.7209	458.845	FALSE	FALSE	U	U
Zm00001d027537	AT2G46660	CYP78A6	cytochrome P450, family 78, subfamily A, polypeptide 6	.	.	.	CLUSTER1	114.627	1.53975	97.9965	0.193802	139.136	5.44669	98.9936	0.399395	458.333	FALSE	FALSE	D	D
Zm00001d026369	AT1G61720	BAN	NAD(P)-binding Rossmann-fold superfamily protein	.	.	.	CLUSTER1	55.6334	5.68382	207.466	8.24521	33.683	17.2115	114.189	15.368	457.48	U	U	FALSE	FALSE
Zm00001d040298	AT5G24860	ATFPF1,FPF1	flowering promoting factor 1	.	.	.	CLUSTER1	63.6652	1.31276	169.729	2.24958	63.5738	2.34568	149.797	3.9314	456.604	U	U	FALSE	FALSE
Zm00001d031877	.	.	0	.	.	.	CLUSTER1	57.1133	0	4.58528	0.0834033	382.936	0.127311	11.5251	0	456.37	D	D	FALSE	FALSE
Zm00001d003857	AT5G07340	ATCNX1,CNX1	calnexin 1	.	.	.	CLUSTER1	90.0107	46.4344	21.4871	34.3601	143.907	38.787	41.805	39.2913	456.083	D	D	FALSE	FALSE
Zm00001d011357	AT3G12670	emb2742	CTP synthase family protein	.	.	.	CLUSTER1	79.9972	18.3048	124.948	63.3419	32.7981	15.7826	85.0417	35.5641	455.778	U	FALSE	U	U
Zm00001d027992	AT3G25590	.	0	.	.	.	CLUSTER1	50.9588	6.78169	125.552	16.3575	53.2571	12.1348	159.168	31.0547	455.265	U	U	U	U
Zm00001d033056	AT3G20500	ATPAP18,PAP18	purple acid phosphatase 18	.	.	.	CLUSTER1	58.6167	37.4529	93.385	49.1136	60.7837	34.7287	82.0317	38.6873	454.8	FALSE	FALSE	FALSE	FALSE
Zm00001d011099	AT5G49810	MMT	methionine S-methyltransferase	.	.	.	CLUSTER1	166.378	27.2886	46.1637	14.6874	121.272	20.9882	40.5744	15.0381	452.39	D	D	FALSE	FALSE
Zm00001d048226	AT1G22470	.	0	.	.	.	CLUSTER1	57.3801	6.92356	152.108	27.6438	51.7054	9.0634	123.215	24.2179	452.257	U	U	U	U
Zm00001d034388	AT2G27150	AAO1,AO1,AOalpha,AT-AO1,ATAO,AtAO1	aldehyde oxidase 2	.	.	.	CLUSTER1	147.206	10.862	135.073	12.148	82.4545	18.6056	32.6783	12.9363	451.964	D	FALSE	FALSE	FALSE
Zm00001d033909	.	.	0	.	.	.	CLUSTER1	130.533	8.21644	196.855	32.7448	12.2416	12.7044	35.4896	22.4402	451.225	U	FALSE	U	FALSE
Zm00001d009660	AT3G01490	.	Protein kinase superfamily protein	.	.	.	CLUSTER1	84.2467	11.5147	138.207	19.5162	49.2819	16.3861	116.527	15.4757	451.155	U	FALSE	FALSE	FALSE
Zm00001d008820	AT1G35190	.	2-oxoglutarate (2OG) and Fe(II)-dependent oxygenase superfamily protein	.	.	.	CLUSTER1	49.1527	19.782	47.1081	29.6998	160.05	32.5494	77.0914	35.6781	451.111	D	FALSE	FALSE	FALSE
Zm00001d045555	AT2G35520	DAD2	Defender against death (DAD family) protein	.	.	.	CLUSTER1	71.2269	42.7586	42.5691	28.7361	111.316	45.6014	66.0439	42.3713	450.623	FALSE	FALSE	FALSE	FALSE
Zm00001d034596	AT2G41130	.	basic helix-loop-helix (bHLH) DNA-binding superfamily protein	bHLH	.	.	CLUSTER1	26.8995	17.4619	66.4092	21.3556	64.2603	22.4889	187.492	44.069	450.436	U	U	FALSE	FALSE
Zm00001d048359	AT4G38520	.	Protein phosphatase 2C family protein	.	.	.	CLUSTER1	50.2176	26.7336	112.227	49.4186	62.4688	19.7558	100.911	27.4499	449.182	FALSE	U	FALSE	FALSE
Zm00001d038368	AT3G55520	.	FKBP-like peptidyl-prolyl cis-trans isomerase family protein	.	.	.	CLUSTER1	67.313	36.757	66.8108	43.5278	74.3289	45.521	65.886	48.3695	448.514	FALSE	FALSE	FALSE	FALSE
Zm00001d043171	AT5G07050	.	nodulin MtN21 /EamA-like transporter family protein	.	.	.	CLUSTER1	134.83	0.384625	16.9427	0.517595	273.446	1.87085	20.2095	0.19916	448.4	D	D	FALSE	D
Zm00001d053181	AT1G18740	.	Protein of unknown function (DUF793)	.	.	.	CLUSTER1	59.465	12.7077	189.298	23.5066	43.795	13.3494	85.1563	21.0979	448.376	FALSE	U	FALSE	FALSE
Zm00001d049189	AT2G19340	.	Oligosaccharyltransferase complex/magnesium transporter family protein	.	.	.	CLUSTER1	48.2348	36.0214	125.125	41.0543	58.2285	37.4273	71.8044	30.4005	448.296	FALSE	U	FALSE	FALSE
Zm00001d015599	AT4G34180	.	Cyclase family protein	.	.	.	CLUSTER1	59.4029	24.1198	101.045	34.1762	58.4246	29.4045	99.4096	41.3684	447.351	FALSE	FALSE	FALSE	FALSE
Zm00001d052252	AT5G39865	.	Glutaredoxin family protein	.	.	.	CLUSTER1	61.0745	6.75384	149.657	18.7518	59.5399	9.16237	128.221	14.1231	447.284	U	U	U	FALSE
Zm00001d049362	AT4G22310	.	0	.	.	.	CLUSTER1	117.409	14.3158	113.776	16.9955	80.4537	15.1708	69.9406	18.744	446.805	FALSE	FALSE	FALSE	FALSE
Zm00001d044734	AT5G37490	.	ARM repeat superfamily protein	.	.	.	CLUSTER1	44.7661	2.18326	115.658	5.05993	68.3404	8.49976	187.582	14.1063	446.196	U	U	U	FALSE
Zm00001d011656	AT5G55090	MAPKKK15	mitogen-activated protein kinase kinase kinase 15	.	.	.	CLUSTER1	63.1113	0.581273	174.506	2.83186	65.0778	2.26825	128.523	8.85649	445.756	FALSE	U	U	U
Zm00001d028693	AT3G55040	GSTL2	glutathione transferase lambda 2	.	.	.	CLUSTER1	302.419	1.56902	54.901	1.28517	43.4677	1.46633	39.9813	0.546773	445.636	FALSE	D	FALSE	D
Zm00001d038810	AT1G28280	.	VQ motif-containing protein	.	.	.	CLUSTER1	48.1373	13.9547	43.9821	14.2694	67.3844	39.5435	155.791	61.9772	445.04	U	FALSE	FALSE	FALSE
Zm00001d015670	AT2G24762	AtGDU4,GDU4	glutamine dumper 4	.	.	.	CLUSTER1	64.3741	9.57205	94.5109	7.47633	164.923	24.8404	61.5298	16.762	443.989	D	FALSE	FALSE	FALSE
Zm00001d039439	AT1G78700	BEH4	BES1/BZR1 homolog 4	BES1	.	.	CLUSTER1	52.2022	23.2121	104.968	51.0097	47.875	27.9182	86.2201	50.4457	443.851	FALSE	U	U	FALSE
Zm00001d019981	AT1G64230	UBC28	ubiquitin-conjugating enzyme 28	.	.	.	CLUSTER1	67.0752	23.716	112.859	30.3612	73.9075	26.6868	82.288	25.9565	442.85	FALSE	FALSE	FALSE	FALSE
Zm00001d048616	AT2G06530	VPS2.1	SNF7 family protein	.	.	.	CLUSTER1	58.2454	41.1679	78.8419	57.9146	49.3816	35.1171	71.8412	49.5431	442.053	FALSE	FALSE	FALSE	FALSE
Zm00001d034608	AT5G01850	.	Protein kinase superfamily protein	.	.	.	CLUSTER1	55.7427	40.1017	74.7592	50.4144	64.2248	35.4442	66.8442	54.4634	441.995	FALSE	FALSE	FALSE	FALSE
Zm00001d032428	AT3G06170	.	Serinc-domain containing serine and sphingolipid biosynthesis protein	.	.	.	CLUSTER1	48.2124	47.5323	93.2254	55.9933	44.5621	39.4838	71.3551	41.6001	441.965	FALSE	FALSE	FALSE	FALSE
Zm00001d050265	AT5G62740	ATHIR1,HIR1	SPFH/Band 7/PHB domain-containing membrane-associated protein family	.	.	.	CLUSTER1	44.3078	33.6118	81.8907	56.8332	83.3622	36.2561	67.2085	38.4294	441.9	FALSE	FALSE	FALSE	FALSE
Zm00001d045043	AT1G72680	ATCAD1,CAD1	cinnamyl-alcohol dehydrogenase	.	.	.	CLUSTER1	72.9539	22.7179	40.6926	17.1049	135.455	28.8988	100.207	23.2626	441.293	FALSE	FALSE	FALSE	FALSE
Zm00001d051478	AT5G59970	.	Histone superfamily protein	.	.	.	CLUSTER1	177.815	6.35779	7.37579	3.53539	201.751	5.56614	33.5604	5.15643	441.118	D	D	FALSE	FALSE
Zm00001d026252	AT4G31550	ATWRKY11,WRKY11	WRKY DNA-binding protein 11	WRKY	.	.	CLUSTER1	68.5228	14.807	122.929	17.5951	53.7925	35.1743	88.7382	38.8747	440.434	FALSE	FALSE	FALSE	FALSE
Zm00001d052050	AT1G79690	atnudt3,NUDT3	nudix hydrolase homolog 3	.	.	.	CLUSTER1	74.9474	30.7015	82.3967	31.5864	63.6019	37.6597	82.22	36.4543	439.568	FALSE	FALSE	FALSE	FALSE
Zm00001d014901	AT1G63690	ATSPPL2,SPPL2	SIGNAL PEPTIDE PEPTIDASE-LIKE 2	.	.	.	CLUSTER1	51.2558	38.0555	85.7736	43.657	59.1736	44.908	74.8209	41.7536	439.398	FALSE	FALSE	FALSE	FALSE
Zm00001d038832	AT3G44750	ATHD2A,HD2A,HDA3,HDT1	histone deacetylase 3	C2H2	.	.	CLUSTER1	68.8303	23.0728	71.5247	37.5649	89.817	32.6843	75.5031	40.3851	439.382	FALSE	FALSE	FALSE	FALSE
Zm00001d020887	AT5G10770	.	Eukaryotic aspartyl protease family protein	.	.	.	CLUSTER1	68.7192	3.86447	112.713	3.27462	59.2108	8.00235	168.907	14.5574	439.249	U	FALSE	FALSE	FALSE
Zm00001d038310	AT1G25280	AtTLP10,TLP10	tubby like protein 10	.	.	.	CLUSTER1	51.7829	28.7617	103.934	30.6978	51.9604	22.9595	118.503	29.4078	438.007	U	U	FALSE	FALSE
Zm00001d032102	AT5G57510	.	0	.	.	.	CLUSTER1	70.8171	3.07994	111.785	7.90881	64.0573	6.68334	156.409	16.7007	437.441	U	FALSE	U	U
Zm00001d047535	AT4G20780	CML42	calmodulin like 42	.	.	.	CLUSTER1	55.561	49.9434	54.6322	33.0322	71.2691	41.9465	104.103	26.621	437.108	FALSE	FALSE	FALSE	FALSE
Zm00001d021835	AT2G31500	CDPK19,CPK8	calmodulin-domain protein kinase 7	.	.	.	CLUSTER1	66.7834	15.315	139.941	21.2858	38.9267	14.1151	112.432	27.6795	436.478	U	U	FALSE	FALSE
Zm00001d023741	AT1G50200	ACD,ALATS	Alanyl-tRNA synthetase	.	.	.	CLUSTER1	87.8518	32.1497	70.3152	26.243	83.4628	36.5964	64.7024	34.9177	436.239	FALSE	FALSE	FALSE	FALSE
Zm00001d034642	AT3G46080	.	C2H2-type zinc finger family protein	.	.	.	CLUSTER1	115.596	3.41339	227.395	9.102	16.8155	0.687035	56.7048	4.4176	434.131	U	FALSE	U	FALSE
Zm00001d027423	AT5G24530	DMR6	2-oxoglutarate (2OG) and Fe(II)-dependent oxygenase superfamily protein	.	.	.	CLUSTER1	50.3078	16.4058	126.491	26.323	13.8556	18.4487	159.274	22.8797	433.986	U	U	FALSE	FALSE
Zm00001d003643	AT1G77490	TAPX	thylakoidal ascorbate peroxidase	.	.	.	CLUSTER1	76.9959	41.0066	52.2227	31.1281	76.9804	52.679	64.1485	38.6348	433.796	FALSE	FALSE	FALSE	FALSE
Zm00001d053453	AT1G53310	ATPEPC1,ATPPC1,PEPC1,PPC1	phosphoenolpyruvate carboxylase 3	.	.	.	CLUSTER1	164.314	32.1983	27.9503	17.2137	107.158	24.7894	40.9939	18.31	432.928	D	D	FALSE	FALSE
Zm00001d034494	AT1G59710	.	Protein of unknown function (DUF569)	.	.	.	CLUSTER1	56.0107	14.3671	145.433	55.2466	28.0519	11.3663	85.4092	36.6771	432.562	U	U	U	U
Zm00001d010504	AT5G58590	RANBP1	RAN binding protein 1	.	.	.	CLUSTER1	67.3254	33.6784	54.5933	46.8622	76.3807	45.4884	54.2855	53.8545	432.468	FALSE	FALSE	FALSE	FALSE
Zm00001d017649	AT1G32740	.	SBP (S-ribonuclease binding protein) family protein	.	.	.	CLUSTER1	84.4515	22.938	103.315	16.7617	77.9547	25.8135	86.1875	14.548	431.97	FALSE	FALSE	FALSE	FALSE
Zm00001d011650	.	.	0	.	.	.	CLUSTER1	85.9534	32.4616	86.7647	28.4193	65.3642	40.6826	56.1828	36.1046	431.933	FALSE	FALSE	FALSE	FALSE
Zm00001d028808	AT5G01740	.	Nuclear transport factor 2 (NTF2) family protein	.	.	.	CLUSTER1	86.5746	8.24592	78.9186	3.29284	121.692	13.1174	104.717	15.2504	431.809	FALSE	FALSE	D	FALSE
Zm00001d009312	AT3G06400	CHR11	chromatin-remodeling protein 11	.	.	.	CLUSTER1	49.8278	31.9533	64.0622	34.4652	62.4613	56.6282	72.1836	59.9606	431.542	FALSE	FALSE	FALSE	FALSE
Zm00001d047835	AT2G39840	TOPP4	type one serine/threonine protein phosphatase 4	.	.	.	CLUSTER1	45.0316	20.3606	115.025	50.4979	34.7659	24.212	98.4112	43.1329	431.437	U	U	U	FALSE
Zm00001d016568	AT3G27030	.	0	.	.	.	CLUSTER1	113.554	26.3686	77.2786	15.653	80.1172	30.5237	70.6171	16.1382	430.25	FALSE	FALSE	FALSE	FALSE
Zm00001d026278	.	.	0	.	.	.	CLUSTER1	52.433	29.34	37.7386	70.3992	60.6052	57.211	39.245	82.1328	429.105	FALSE	FALSE	U	FALSE
Zm00001d034628	AT5G02960	.	Ribosomal protein S12/S23 family protein	.	.	.	CLUSTER1	75.351	44.9564	46.557	50.6397	85.798	41.3356	43.0874	39.3391	427.064	FALSE	FALSE	FALSE	FALSE
Zm00001d033090	AT1G61250	SC3	secretory carrier 3	.	.	.	CLUSTER1	55.8502	8.95431	144.128	16.5462	56.0033	9.65053	116.669	18.9986	426.8	U	U	FALSE	FALSE
Zm00001d044857	AT1G78080	RAP2.4	related to AP2 4	ERF	.	.	CLUSTER1	60.8664	9.22428	184.847	7.04459	43.2401	14.8941	92.1571	13.7417	426.015	U	U	FALSE	FALSE
Zm00001d051427	AT1G20696	HMGB3,NFD03,NFD3	high mobility group B4	.	.	.	CLUSTER1	75.8115	30.26	42.9116	23.3375	125.001	47.4688	53.9872	27.0137	425.791	D	FALSE	FALSE	FALSE
Zm00001d028368	AT1G25230	.	Calcineurin-like metallo-phosphoesterase superfamily protein	.	.	.	CLUSTER1	104.376	8.34173	107.588	5.82074	123.646	7.2045	63.8268	4.96627	425.77	FALSE	FALSE	FALSE	FALSE
Zm00001d037719	AT5G53160	PYL8,RCAR3	regulatory components of ABA receptor 3	.	.	.	CLUSTER1	53.6389	30.6376	106.162	48.2958	36.2092	30.7007	75.5477	44.1414	425.333	U	FALSE	FALSE	FALSE
Zm00001d040360	AT1G22180	.	Sec14p-like phosphatidylinositol transfer family protein	.	.	.	CLUSTER1	61.3265	50.8873	62.7282	34.6641	71.4199	47.5633	66.0075	30.6574	425.254	FALSE	FALSE	FALSE	FALSE
Zm00001d003865	.	.	0	.	.	.	CLUSTER1	32.9512	24.5223	72.0059	8.58453	125.623	40.7778	114.811	5.87314	425.149	FALSE	U	D	D
Zm00001d005391	AT5G45890	SAG12	senescence-associated gene 12	.	.	.	CLUSTER1	48.2609	16.0609	109.747	19.2647	50.0807	21.1132	130.635	29.8551	425.017	U	U	FALSE	FALSE
Zm00001d036626	AT1G20010	TUB5	tubulin beta-5 chain	.	.	.	CLUSTER1	69.4346	45.5711	39.2446	31.1143	90.7477	35.7386	73.391	38.8302	424.072	FALSE	FALSE	FALSE	FALSE
Zm00001d007065	AT1G10390	.	Nucleoporin autopeptidase	.	.	.	CLUSTER1	43.4318	37.5926	99.9814	45.6266	40.5571	35.4324	79.4058	41.446	423.474	FALSE	U	FALSE	FALSE
Zm00001d014611	AT1G67940	ATNAP3,AtSTAR1,NAP3	non-intrinsic ABC protein 3	.	.	.	CLUSTER1	97.3248	9.85359	127.274	5.08937	77.442	7.99931	87.3461	10.9167	423.246	FALSE	FALSE	FALSE	FALSE
Zm00001d015269	AT1G10210	ATMPK1,MPK1	mitogen-activated protein kinase 1	.	.	.	CLUSTER1	44.0528	41.3312	88.3073	45.0433	46.0823	38.1908	79.5983	39.949	422.555	FALSE	U	FALSE	FALSE
Zm00001d042746	AT2G26230	.	0	.	.	.	CLUSTER1	48.6312	26.8374	55.0432	25.4927	63.0113	55.7746	88.596	57.4413	420.828	FALSE	FALSE	FALSE	FALSE
Zm00001d040274	AT3G06720	AIMP ALPHA,AT-IMP,ATKAP ALPHA,IMPA-1,IMPA1	importin alpha isoform 1	.	.	.	CLUSTER1	52.0234	26.1615	93.7308	46.3305	53.9959	28.0259	78.5768	41.3277	420.172	FALSE	FALSE	FALSE	FALSE
Zm00001d046281	AT4G29110	.	0	.	.	.	CLUSTER1	105.668	5.08806	116.53	5.33793	92.2912	3.15986	89.8798	1.88813	419.843	FALSE	FALSE	FALSE	FALSE
Zm00001d027342	AT3G46560	emb2474,TIM9	Tim10/DDP family zinc finger protein	.	.	.	CLUSTER1	83.4774	42.4051	32.2545	27.0532	104.149	37.8046	56.9342	34.7779	418.856	FALSE	D	FALSE	FALSE
Zm00001d011139	AT3G44750	ATHD2A,HD2A,HDA3,HDT1	histone deacetylase 2C	C2H2	.	.	CLUSTER1	85.8215	29.7133	50.6585	28.2711	97.6479	44.6503	48.9828	33.0889	418.834	FALSE	FALSE	FALSE	FALSE
Zm00001d046472	AT4G32690	ATGLB3,GLB3	hemoglobin 3	.	.	.	CLUSTER1	49.7039	27.2185	55.4604	49.6843	58.839	41.2358	84.3622	52.115	418.619	FALSE	FALSE	FALSE	FALSE
Zm00001d028785	AT5G37070	.	Protein of unknown function, DUF538	.	.	.	CLUSTER1	59.1619	4.45144	136.019	5.21593	59.7439	6.08865	140.66	6.85147	418.192	U	U	FALSE	FALSE
Zm00001d020642	AT3G10410	CPY,SCPL49	SERINE CARBOXYPEPTIDASE-LIKE 49	.	.	.	CLUSTER1	75.6199	33.4925	62.649	33.739	57.6482	44.7587	58.801	51.4385	418.147	FALSE	FALSE	FALSE	FALSE
Zm00001d007709	AT2G31510	ARI7,ATARI7	IBR domain-containing protein	.	.	.	CLUSTER1	72.2923	5.84039	156.864	12.3669	45.7393	5.27974	114.182	5.35942	417.924	U	U	U	FALSE
Zm00001d015550	AT5G35090	.	0	.	.	.	CLUSTER1	54.9181	0.671421	199.891	6.32821	25.923	3.0741	115.521	11.3223	417.649	U	U	U	U
Zm00001d034161	AT4G33950	ATOST1,OST1,P44,SNRK2-6,SNRK2.6,SRK2E	Protein kinase superfamily protein	.	.	.	CLUSTER1	58.3861	38.7917	98.0449	40.3825	50.4547	35.7031	59.0021	36.8419	417.607	FALSE	FALSE	FALSE	FALSE
Zm00001d006860	AT1G74950	JAZ2,TIFY10B	TIFY domain/Divergent CCT motif family protein	.	.	.	CLUSTER1	70.0175	22.7747	121.805	40.1471	33.0779	40.8282	51.6258	37.1713	417.447	FALSE	FALSE	FALSE	FALSE
Zm00001d017019	AT5G48290	.	Heavy metal transport/detoxification superfamily protein	.	.	.	CLUSTER1	61.1091	10.3543	114.163	39.2117	41.315	18.3833	81.1732	51.5847	417.294	FALSE	FALSE	U	U
Zm00001d041387	AT3G18930	.	RING/U-box superfamily protein	.	.	.	CLUSTER1	41.3463	6.35611	187.44	21.9618	32.6932	11.429	91.8497	24.0398	417.116	U	U	U	U
Zm00001d028228	AT1G51340	ATFRD3,FRD3,MAN1	MATE efflux family protein	.	.	.	CLUSTER1	139.42	6.14742	63.3879	15.9865	89.9662	5.54675	90.5299	6.03498	417.02	FALSE	D	U	FALSE
Zm00001d037934	AT2G47650	ATUXS2,AUD1,UXS2	UDP-xylose synthase 4	.	.	.	CLUSTER1	66.4619	42.5385	48.8886	31.9616	107.892	31.3558	62.5208	25.1167	416.736	FALSE	FALSE	FALSE	FALSE
Zm00001d024200	AT5G24930	ATCOL4,COL4	CONSTANS-like 4	CO-like	.	.	CLUSTER1	32.8836	10.0359	63.06	21.0819	80.1274	19.1437	140.354	49.6856	416.372	FALSE	FALSE	U	U
Zm00001d020584	AT3G53730	.	Histone superfamily protein	.	.	.	CLUSTER1	139.972	24.9574	35.1606	34.5882	110.368	17.9872	28.9584	23.4554	415.447	D	D	FALSE	FALSE
Zm00001d047896	AT1G48850	EMB1144	RING/U-box superfamily protein	.	.	.	CLUSTER1	52.0251	30.4957	48.9657	32.0213	67.6926	54.9567	74.7569	54.3276	415.242	FALSE	FALSE	FALSE	FALSE
Zm00001d017522	AT4G20850	TPP2	tripeptidyl peptidase ii	.	.	.	CLUSTER1	62.793	28.472	59.1506	34.6694	68.0127	36.7321	62.9967	62.3586	415.185	FALSE	FALSE	FALSE	FALSE
Zm00001d053217	AT5G66140	PAD2	proteasome alpha subunit D2	.	.	.	CLUSTER1	78.7448	33.2573	91.1775	30.994	62.943	33.0086	55.6116	29.1131	414.85	FALSE	FALSE	FALSE	FALSE
Zm00001d008567	AT5G16150	GLT1,PGLCT	plastidic GLC translocator	.	.	.	CLUSTER1	62.4797	51.33	45.1146	34.6824	70.3893	42.507	78.026	28.2258	412.755	FALSE	FALSE	FALSE	FALSE
Zm00001d002410	AT4G30270	MERI-5,MERI5B,SEN4,XTH24	xyloglucan endotransglucosylase/hydrolase 24	.	.	.	CLUSTER1	26.9031	15.0188	34.7982	156.493	16.8091	21.953	38.2139	102.393	412.582	U	FALSE	U	U
Zm00001d031205	AT1G45050	ATUBC2-1,UBC15	Ubiquitin-conjugating enzyme family protein	.	.	.	CLUSTER1	51.4782	35.3596	55.2532	42.0913	73.6887	53.3551	56.6657	44.1166	412.008	FALSE	FALSE	FALSE	FALSE
Zm00001d032485	AT3G49550	.	0	.	.	.	CLUSTER1	49.432	19.154	75.5945	28.3176	68.308	28.458	101.021	41.6117	411.897	FALSE	FALSE	FALSE	FALSE
Zm00001d025354	AT3G52600	AtcwINV2,CWINV2	cell wall invertase 2	.	.	.	CLUSTER1	124.74	6.49475	82.7277	14.8691	77.0912	6.10139	83.4533	16.3398	411.817	FALSE	FALSE	U	U
Zm00001d036091	AT3G51160	GMD2,MUR1,MUR_1	NAD(P)-binding Rossmann-fold superfamily protein	.	.	.	CLUSTER1	68.4817	43.6554	54.0227	23.6271	72.1842	35.3205	90.1083	24.2463	411.646	FALSE	FALSE	FALSE	FALSE
Zm00001d045263	AT5G53330	.	Ubiquitin-associated/translation elongation factor EF1B protein	.	.	.	CLUSTER1	53.7417	27.2385	89.7896	54.109	41.5693	30.1369	71.9083	42.6322	411.125	FALSE	FALSE	FALSE	FALSE
Zm00001d033966	AT1G55190	PRA1.F2,PRA7	PRA1 (Prenylated rab acceptor) family protein	.	.	.	CLUSTER1	45.5284	33.0495	96.9693	52.0735	36.3807	32.7704	75.1059	39.2163	411.094	U	U	FALSE	FALSE
Zm00001d000021	AT1G61800	ATGPT2,GPT2	glucose-6-phosphate/phosphate translocator 2	.	.	.	CLUSTER1	171.391	40.0001	31.1602	18.1009	68.0749	26.7741	39.2267	15.5415	410.269	FALSE	D	D	FALSE
Zm00001d007951	AT5G67380	ATCKA1,CKA1	casein kinase alpha 1	.	.	.	CLUSTER1	49.6469	29.8543	80.5595	49.7863	47.3344	35.7034	75.8203	41.1825	409.888	FALSE	FALSE	FALSE	FALSE
Zm00001d039944	AT5G37770	CML24,TCH2	EF hand calcium-binding protein family	.	.	.	CLUSTER1	97.0007	2.37783	105.688	11.613	71.9223	1.43403	111.548	7.95417	409.538	FALSE	FALSE	U	U
Zm00001d006551	AT5G48150	PAT1	GRAS family transcription factor	GRAS	.	.	CLUSTER1	39.8845	22.6948	53.8094	67.232	49.6146	27.5776	92.599	56.1178	409.53	FALSE	FALSE	U	U
Zm00001d053564	AT2G25970	.	KH domain-containing protein	.	.	.	CLUSTER1	45.6401	36.9274	93.2648	53.7595	37.2959	34.8832	63.3419	43.753	408.866	FALSE	U	FALSE	FALSE
Zm00001d044646	AT2G27110	FRS3	FAR1-related sequence 5	.	.	.	CLUSTER1	73.3524	26.0649	108.622	38.7334	32.1496	30.1536	55.7183	43.5601	408.354	FALSE	FALSE	FALSE	FALSE
Zm00001d041445	AT3G22780	ATTCX2,TCX2	TESMIN/TSO1-like CXC 2	CPP	.	.	CLUSTER1	49.3935	39.597	74.6034	58.4833	49.827	32.6997	55.5145	46.5061	406.625	FALSE	FALSE	FALSE	FALSE
Zm00001d029969	AT1G04260	MPI7,MPIP7,PRA1.D	CAMV movement protein interacting protein 7	.	.	.	CLUSTER1	44.0013	13.3381	96.2195	15.9943	58.1304	26.1831	124.534	28.0192	406.42	U	U	FALSE	FALSE
Zm00001d006904	AT1G78190	.	Trm112p-like protein	.	.	.	CLUSTER1	46.4404	35.0841	53.2818	25.2944	61.1902	57.3535	72.5216	54.812	405.978	FALSE	FALSE	FALSE	FALSE
Zm00001d015509	AT5G10870	ATCM2,CM2	chorismate mutase 2	.	.	.	CLUSTER1	59.5248	36.0269	62.9445	37.0774	59.3898	43.5598	75.327	31.7292	405.579	FALSE	FALSE	FALSE	FALSE
Zm00001d016950	AT5G61430	ANAC100,ATNAC5,NAC100	NAC domain containing protein 100	NAC	.	.	CLUSTER1	76.1366	3.44931	121.237	10.0291	73.1217	2.26654	105.825	13.4603	405.526	FALSE	FALSE	U	U
Zm00001d031847	AT3G54670	ATSMC1,SMC1,TTN8	Structural maintenance of chromosomes (SMC) family protein	.	.	.	CLUSTER1	46.4803	28.1439	87.8966	39.104	43.5307	33.447	78.8945	47.2415	404.738	FALSE	FALSE	FALSE	FALSE
Zm00001d039589	AT1G22770	FB,GI	gigantea protein (GI)	.	.	.	CLUSTER1	41.3627	18.2058	83.6255	47.6507	37.2393	21.4073	78.7953	76.2452	404.532	U	U	U	U
Zm00001d016949	AT1G18720	.	Protein of unknown function (DUF962)	.	.	.	CLUSTER1	55.4095	33.879	52.1278	36.6552	69.764	40.7278	77.667	37.6241	403.854	FALSE	FALSE	FALSE	FALSE
Zm00001d013787	AT1G61250	SC3	Secretory carrier membrane protein (SCAMP) family protein	.	.	.	CLUSTER1	49.6769	9.30586	103.816	15.7748	66.6572	13.4962	119.41	25.4984	403.635	FALSE	U	FALSE	FALSE
Zm00001d023673	AT5G50800	.	Nodulin MtN3 family protein	.	.	.	CLUSTER1	24.7425	37.175	163.889	27.7954	67.921	29.5714	36.2343	15.7467	403.075	FALSE	U	FALSE	FALSE
Zm00001d037004	AT1G16920	ATHSGBP,ATRAB11B,ATRABA1D,RABA1d	RAB GTPase homolog A1D	.	.	.	CLUSTER1	58.0386	30.3094	68.5538	46.2	59.4217	29.2236	75.9679	35.1235	402.838	FALSE	FALSE	FALSE	FALSE
Zm00001d043665	.	.	0	.	.	.	CLUSTER1	67.0205	1.56443	134.791	11.0333	47.2215	5.40091	122.494	12.9771	402.503	U	U	U	U
Zm00001d050395	AT1G25520	.	Uncharacterized protein family (UPF0016)	.	.	.	CLUSTER1	58.3722	40.2579	48.4143	24.4527	83.6279	48.7092	58.6157	39.2664	401.716	FALSE	FALSE	FALSE	FALSE
Zm00001d004731	AT1G44170	ALDH3H1,ALDH4	aldehyde dehydrogenase 3H1	.	.	.	CLUSTER1	40.2337	12.1443	167.198	21.4226	42.3205	16.6061	88.1023	12.9257	400.953	U	U	FALSE	FALSE
Zm00001d049640	AT5G40780	LHT1	0	.	.	.	CLUSTER1	36.0654	1.90433	109.402	4.44681	51.2483	3.41256	189.546	4.74219	400.768	U	U	U	FALSE
Zm00001d027873	AT3G52105	.	0	.	.	.	CLUSTER1	41.8639	21.2897	59.4771	18.4997	77.2137	30.2987	115.557	36.2111	400.411	FALSE	FALSE	FALSE	FALSE
Zm00001d017762	AT4G19230	CYP707A1	cytochrome P450, family 707, subfamily A, polypeptide 1	.	.	.	CLUSTER1	112.091	5.75699	42.6377	37.9609	72.2962	9.78786	80.9737	38.6551	400.159	FALSE	D	U	U
Zm00001d012720	AT2G42360	.	RING/U-box superfamily protein	.	.	.	CLUSTER1	66.0986	22.9029	79.7878	32.2039	49.9211	45.583	57.4011	46.2493	400.148	FALSE	FALSE	FALSE	FALSE
Zm00001d037097	AT3G14280	.	0	.	.	.	CLUSTER1	100.001	1.7539	98.6387	1.59617	127.553	2.96254	65.7201	1.72926	399.955	FALSE	FALSE	FALSE	FALSE
Zm00001d010055	AT5G02040	PRA1.A1	prenylated RAB acceptor 1.A2	.	.	.	CLUSTER1	52.8055	33.3625	66.4426	42.2764	56.1565	37.4897	68.6972	42.5981	399.828	FALSE	FALSE	FALSE	FALSE
Zm00001d014785	AT2G16595	.	Translocon-associated protein (TRAP), alpha subunit	.	.	.	CLUSTER1	74.6729	24.7161	61.7381	40.338	72.4951	22.6474	65.7154	36.493	398.816	FALSE	FALSE	FALSE	FALSE
Zm00001d045858	AT4G20260	ATPCAP1,PCAP1	plasma-membrane associated cation-binding protein 1	.	.	.	CLUSTER1	29.5362	23.6735	123.566	43.0237	34.6645	23.9856	87.3002	32.729	398.479	U	U	FALSE	FALSE
Zm00001d027707	AT5G03340	.	ATPase, AAA-type, CDC48 protein	.	.	.	CLUSTER1	57.3406	30.3149	98.11	34.266	47.5577	24.6324	76.4933	29.5254	398.24	FALSE	FALSE	FALSE	FALSE
Zm00001d012338	AT2G39940	COI1	RNI-like superfamily protein	.	.	.	CLUSTER1	56.092	19.6343	106.102	40.3408	39.6204	14.6012	93.3902	28.1827	397.964	U	FALSE	U	FALSE
Zm00001d027434	AT2G40095	.	Alpha/beta hydrolase related protein	.	.	.	CLUSTER1	78.2487	10.3	122.781	41.5628	40.4861	12.5449	56.6305	34.1751	396.729	FALSE	FALSE	U	U
Zm00001d043427	.	.	0	.	.	.	CLUSTER1	265.936	0.958027	19.6352	0.198986	44.4532	1.42742	62.7216	0.73299	396.063	FALSE	D	FALSE	FALSE
Zm00001d019207	AT5G08790	anac081,ATAF2	NAC (No Apical Meristem) domain transcriptional regulator superfamily protein	NAC	.	.	CLUSTER1	83.9598	8.29881	153.146	14.4897	52.3808	18.4793	43.4456	21.8298	396.03	FALSE	FALSE	FALSE	FALSE
Zm00001d002325	AT2G32240	.	0	.	.	.	CLUSTER1	59.0555	52.8252	34.2441	47.7228	70.7825	35.0176	46.9356	48.1988	394.782	FALSE	FALSE	FALSE	FALSE
Zm00001d022415	.	.	0	.	.	.	CLUSTER1	46.5812	10.031	131.773	37.6997	29.2796	8.50392	105.923	24.0542	393.846	U	U	U	FALSE
Zm00001d038841	AT5G62530	ALDH12A1,ATP5CDH,P5CDH	aldehyde dehydrogenase 12A1	.	.	.	CLUSTER1	42.2048	31.7192	30.7606	23.5072	66.1071	37.3417	123.78	37.9811	393.402	FALSE	FALSE	FALSE	FALSE
Zm00001d042730	AT1G09200	.	Histone superfamily protein	.	.	.	CLUSTER1	160.465	14.2006	23.0013	5.85985	152.202	5.6168	29.4762	2.11703	392.939	D	D	D	D
Zm00001d037164	AT1G44820	.	Peptidase M20/M25/M40 family protein	.	.	.	CLUSTER1	70.134	35.1334	51.8987	37.021	64.3133	33.4927	60.2822	40.6014	392.877	FALSE	FALSE	FALSE	FALSE
Zm00001d013333	AT3G57450	.	0	.	.	.	CLUSTER1	42.7902	0.890043	117.349	6.97756	60.838	11.8773	127.258	23.8659	391.846	U	U	U	U
Zm00001d041216	AT1G45050	ATUBC2-1,UBC15	Ubiquitin-conjugating enzyme family protein	.	.	.	CLUSTER1	60.0715	38.0661	60.8258	30.3803	55.7089	46.0908	61.6388	38.419	391.201	FALSE	FALSE	FALSE	FALSE
Zm00001d003602	AT5G08500	.	Transmembrane CLPTM1 family protein	.	.	.	CLUSTER1	57.9561	23.7717	98.0243	47.2892	47.5847	24.3465	57.8606	33.8498	390.683	FALSE	FALSE	FALSE	FALSE
Zm00001d050293	AT1G60140	ATTPS10,TPS10	trehalose phosphate synthase	.	.	.	CLUSTER1	64.308	8.14931	108.54	19.211	35.4853	6.43391	131.868	15.9753	389.971	U	FALSE	U	U
Zm00001d026269	AT4G28400	.	Protein phosphatase 2C family protein	.	.	.	CLUSTER1	56.6171	9.36169	125.83	23.3548	41.7685	11.4533	97.5374	23.2943	389.217	U	U	U	U
Zm00001d034521	AT5G20090	.	Uncharacterised protein family (UPF0041)	.	.	.	CLUSTER1	28.3088	4.37514	109.049	7.56775	32.5094	18.4717	176.275	12.3631	388.92	U	U	FALSE	FALSE
Zm00001d044754	AT1G12000	MEE51	Phosphofructokinase family protein	.	.	.	CLUSTER1	94.0864	40.4665	22.8435	16.4838	108.971	47.4161	31.9698	25.9685	388.206	D	D	D	FALSE
Zm00001d039037	AT2G42880	ATMPK20,MPK20	MAP kinase 20	.	.	.	CLUSTER1	57.3175	19.9426	105.448	47.7197	26.0839	27.0744	55.0345	49.5042	388.125	U	FALSE	U	FALSE
Zm00001d046654	AT4G04210	PUX4	plant UBX domain containing protein 4	.	.	.	CLUSTER1	44.628	22.92	107.123	40.4494	33.638	22.9734	79.804	35.601	387.137	U	U	FALSE	FALSE
Zm00001d027449	AT1G21390	emb2170	embryo defective 2170	.	.	.	CLUSTER1	85.6374	3.39325	124.732	10.5315	42.9401	10.9571	93.426	15.1558	386.773	U	FALSE	U	FALSE
Zm00001d017060	AT5G27760	.	Hypoxia-responsive family protein	.	.	.	CLUSTER1	76.8317	22.0991	69.5228	32.851	56.2797	33.7127	56.8422	38.2371	386.376	FALSE	FALSE	FALSE	FALSE
Zm00001d035817	AT1G79570	.	Protein kinase superfamily protein with octicosapeptide/Phox/Bem1p domain	.	.	.	CLUSTER1	52.3788	35.5074	71.9041	51.4942	39.8528	34.2224	60.1281	39.5657	385.054	FALSE	FALSE	FALSE	FALSE
Zm00001d019221	AT3G07720	.	Galactose oxidase/kelch repeat superfamily protein	.	.	.	CLUSTER1	178.57	5.04319	61.1404	6.47814	70.0749	6.03589	50.1775	7.53304	385.053	FALSE	D	FALSE	FALSE
Zm00001d053715	AT4G15480	UGT84A1	UDP-Glycosyltransferase superfamily protein	.	.	.	CLUSTER1	133.357	7.52591	59.0508	5.8337	113.631	11.5607	47.1746	6.29048	384.424	D	D	FALSE	FALSE
Zm00001d018522	AT1G64550	ATGCN3,GCN3	general control non-repressible 3	.	.	.	CLUSTER1	48.2475	34.7593	74.5779	53.3032	40.5774	31.4394	60.916	40.4631	384.284	FALSE	FALSE	FALSE	FALSE
Zm00001d039670	AT3G15730	PLD,PLDALPHA1	phospholipase D alpha 1	.	.	.	CLUSTER1	94.7722	38.4738	74.951	25.5221	58.9429	8.19493	76.8233	6.29872	383.979	FALSE	FALSE	FALSE	FALSE
Zm00001d020020	AT2G01060	.	myb-like HTH transcriptional regulator family protein	G2-like	.	.	CLUSTER1	51.1408	35.3902	91.6652	54.5813	36.6057	25.9473	55.0192	33.4851	383.835	FALSE	FALSE	FALSE	FALSE
Zm00001d028370	AT1G14740	.	Protein of unknown function (DUF1423)	.	.	.	CLUSTER1	70.1894	16.4057	134.088	26.0969	36.4427	12.5492	68.5317	19.4052	383.709	FALSE	FALSE	FALSE	FALSE
Zm00001d021392	AT5G10840	.	Endomembrane protein 70 protein family	.	.	.	CLUSTER1	55.8153	35.2725	54.3842	29.064	71.3114	30.1532	72.456	35.0567	383.513	FALSE	FALSE	FALSE	FALSE
Zm00001d036016	.	.	0	.	.	.	CLUSTER1	41.872	1.32327	132.91	9.90189	36.4646	6.06836	136.986	17.9395	383.466	U	U	U	U
Zm00001d032370	AT4G02450	.	HSP20-like chaperones superfamily protein	.	.	.	CLUSTER1	94.0108	23.8232	37.7725	18.808	111.929	30.2962	39.0069	27.6882	383.335	D	D	FALSE	FALSE
Zm00001d038562	AT2G25520	.	Drug/metabolite transporter superfamily protein	.	.	.	CLUSTER1	57.2566	38.4082	39.2968	31.1194	81.4327	32.409	66.7685	36.2432	382.934	FALSE	FALSE	FALSE	FALSE
Zm00001d006330	AT3G59080	.	Eukaryotic aspartyl protease family protein	.	.	.	CLUSTER1	42.0276	5.49725	117.815	19.6379	41.7658	10.2632	111.71	33.5561	382.273	U	U	U	U
Zm00001d028054	AT1G27700	.	Syntaxin/t-SNARE family protein	.	.	.	CLUSTER1	43.4435	28.0175	72.4918	41.3366	49.4706	25.124	85.2248	36.753	381.862	FALSE	FALSE	FALSE	FALSE
Zm00001d028620	AT2G25430	.	epsin N-terminal homology (ENTH) domain-containing protein / clathrin assembly protein-related	.	.	.	CLUSTER1	56.4586	27.0204	98.7618	48.251	39.136	21.2576	61.3769	28.1971	380.459	FALSE	FALSE	FALSE	FALSE
Zm00001d009476	AT1G31817	NFD3	Ribosomal L18p/L5e family protein	.	.	.	CLUSTER1	61.6767	33.0126	70.5451	26.2227	65.4054	31.984	63.0068	28.5713	380.425	FALSE	FALSE	FALSE	FALSE
Zm00001d028651	AT5G48540	.	receptor-like protein kinase-related family protein	.	.	.	CLUSTER1	62.97	4.22115	132.222	20.0055	33.66	2.9533	102.979	20.5836	379.595	U	U	U	U
Zm00001d048491	AT3G45980	H2B,HTB9	Histone superfamily protein	.	.	.	CLUSTER1	99.4956	8.12885	9.103	5.33555	209.449	8.56654	34.1601	5.31821	379.557	D	D	FALSE	FALSE
Zm00001d002275	AT2G34660	ATMRP2,EST4,MRP2	multidrug resistance-associated protein 2	.	.	.	CLUSTER1	81.499	23.3663	42.0598	19.9956	95.3087	30.5928	54.0769	32.161	379.06	FALSE	FALSE	FALSE	FALSE
Zm00001d017042	AT3G20860	ATNEK5,NEK5	NIMA-related kinase 5	.	.	.	CLUSTER1	46.484	42.0058	61.6535	44.5489	50.9004	27.8524	72.8426	32.6598	378.947	FALSE	FALSE	FALSE	FALSE
Zm00001d038514	AT2G38640	.	Protein of unknown function (DUF567)	.	.	.	CLUSTER1	54.4212	5.39497	85.7369	2.37983	98.3903	3.16803	127.231	2.14811	378.87	FALSE	FALSE	D	FALSE
Zm00001d052087	AT1G53910	RAP2.12	related to AP2 12	ERF	.	.	CLUSTER1	66.1094	27.9086	61.7779	38.0547	62.845	30.7004	59.6073	31.6494	378.653	FALSE	FALSE	FALSE	FALSE
Zm00001d025360	AT2G36090	.	F-box family protein	.	.	.	CLUSTER1	85.0719	10.9625	81.5435	25.4109	56.1683	11.1112	79.8874	28.1917	378.347	FALSE	FALSE	U	U
Zm00001d041748	AT2G03530	ATUPS2,UPS2	ureide permease 2	.	.	.	CLUSTER1	55.1256	28.7777	118.849	22.4167	53.3878	23.2013	50.8872	25.5618	378.207	FALSE	U	FALSE	FALSE
Zm00001d048909	.	.	0	.	.	.	CLUSTER1	90.648	4.83049	183.862	14.7321	35.1718	0.664465	48.1239	0	378.033	FALSE	U	U	D
Zm00001d041640	.	.	0	.	.	.	CLUSTER1	111.558	0.207286	68.8133	5.0757	82.7783	0.0371634	108.821	0.482077	377.773	FALSE	FALSE	U	FALSE
Zm00001d050195	AT4G31550	ATWRKY11,WRKY11	WRKY DNA-binding protein 11	WRKY	.	.	CLUSTER1	59.0501	7.37751	97.3621	17.737	46.8601	26.4975	91.1705	30.7754	376.83	FALSE	FALSE	U	FALSE
Zm00001d023795	AT1G55860	UPL1	ubiquitin-protein ligase 2	.	.	.	CLUSTER1	57.4393	31.559	73.0155	29.3756	48.9139	37.4799	59.1501	39.2608	376.194	FALSE	FALSE	FALSE	FALSE
Zm00001d009702	AT1G64110	.	P-loop containing nucleoside triphosphate hydrolases superfamily protein	.	.	.	CLUSTER1	142.745	11.7872	68.4712	10.9145	67.5787	8.37594	53.5444	10.2691	373.686	FALSE	D	FALSE	FALSE
Zm00001d053736	AT4G30550	.	Class I glutamine amidotransferase-like superfamily protein	.	.	.	CLUSTER1	111.704	0.0592296	202.068	0.461587	22.6495	0	36.4023	0.0295579	373.374	FALSE	FALSE	FALSE	FALSE
Zm00001d025023	AT1G06620	.	2-oxoglutarate (2OG) and Fe(II)-dependent oxygenase superfamily protein	.	.	.	CLUSTER1	84.1756	15.1162	129.361	13.6569	42.6979	7.13863	75.781	5.42478	373.352	FALSE	FALSE	FALSE	FALSE
Zm00001d006329	AT4G28088	.	Low temperature and salt responsive protein family	.	.	.	CLUSTER1	68.1313	29.5342	79.3149	21.1815	52.6885	25.633	74.4089	22.2562	373.148	FALSE	FALSE	FALSE	FALSE
Zm00001d003200	AT1G62050	.	Ankyrin repeat family protein	.	.	.	CLUSTER1	44.1718	11.4428	89.5607	43.8019	38.8926	16.9557	81.1737	47.0154	373.015	U	U	U	U
Zm00001d018297	AT3G14200	.	Chaperone DnaJ-domain superfamily protein	.	.	.	CLUSTER1	43.2073	22.2133	53.1968	43.6212	57.3306	22.6966	94.0107	36.6914	372.968	FALSE	FALSE	FALSE	FALSE
Zm00001d021973	AT4G37650	SGR7,SHR	GRAS family transcription factor	GRAS	.	.	CLUSTER1	52.4049	0.257852	118.444	0.64552	58.9504	0.536045	140.385	1.16797	372.792	U	U	U	FALSE
Zm00001d026577	AT5G43060	.	Granulin repeat cysteine protease family protein	.	.	.	CLUSTER1	64.3704	26.1568	67.6644	39.5509	40.4397	21.1682	88.293	25.1397	372.783	U	FALSE	FALSE	FALSE
Zm00001d010120	AT5G46030	.	0	.	.	.	CLUSTER1	30.296	28.6282	97.6817	48.2296	29.5387	30.7931	70.8046	36.5313	372.503	U	U	FALSE	FALSE
Zm00001d038420	AT3G11110	.	RING/U-box superfamily protein	.	.	.	CLUSTER1	61.8972	0.9327	194.17	1.71154	29.7225	1.15964	81.6373	1.26581	372.497	U	U	FALSE	FALSE
Zm00001d049894	AT1G15780	.	0	.	.	.	CLUSTER1	42.305	35.2647	90.2659	38.2579	31.1349	29.7826	69.6825	35.697	372.39	U	U	FALSE	FALSE
Zm00001d016438	AT2G26640	KCS11	3-ketoacyl-CoA synthase 11	.	.	.	CLUSTER1	52.357	7.35093	111.99	19.0327	42.2945	12.7507	94.2454	32.1757	372.197	U	U	U	U
Zm00001d041105	AT1G55860	UPL1	ubiquitin-protein ligase 1	.	.	.	CLUSTER1	44.7351	23.5374	85.3277	29.0712	42.8354	29.5451	79.203	37.225	371.48	FALSE	FALSE	FALSE	FALSE
Zm00001d037112	AT2G05940	.	Protein kinase superfamily protein	.	.	.	CLUSTER1	47.189	23.7285	124.99	34.9779	40.3279	24.6005	56.1309	18.7474	370.692	FALSE	U	FALSE	FALSE
Zm00001d048294	AT3G52105	.	0	.	.	.	CLUSTER1	65.7307	4.67138	199.756	19.3418	18.7112	3.04158	44.5964	14.5575	370.407	U	U	U	U
Zm00001d047441	AT3G27890	NQR	NADPH:quinone oxidoreductase	.	.	.	CLUSTER1	145.285	0.798682	11.6368	1.54462	136.429	0.391362	73.4838	0.440374	370.01	FALSE	D	FALSE	FALSE
Zm00001d033976	AT3G04730	IAA16	indoleacetic acid-induced protein 16	.	.	.	CLUSTER1	51.0883	52.9394	19.2537	68.2408	93.2906	18.5468	42.6592	23.9002	369.919	D	D	FALSE	FALSE
Zm00001d033262	AT4G20380	LSD1	LSD1 zinc finger family protein	LSD	.	.	CLUSTER1	33.7251	30.7079	53.3603	41.4883	40.3228	38.4947	88.0096	43.0081	369.117	U	FALSE	FALSE	FALSE
Zm00001d011066	AT1G07570	APK1,APK1A	Protein kinase superfamily protein	.	.	.	CLUSTER1	49.8865	18.3137	76.4102	22.5922	62.9169	21.9742	92.3776	24.5607	369.032	FALSE	FALSE	FALSE	FALSE
Zm00001d028481	AT1G80490	TPR1	TOPLESS-related 1	.	.	.	CLUSTER1	54.729	33.7937	68.3642	31.3907	57.0564	30.1485	61.3001	32.1843	368.967	FALSE	FALSE	FALSE	FALSE
Zm00001d032637	AT3G19960	ATM1	myosin 1	.	.	.	CLUSTER1	40.9731	34.7734	63.6669	38.4012	36.8174	38.9555	70.4504	44.7685	368.806	FALSE	FALSE	FALSE	FALSE
Zm00001d040067	AT3G18180	.	Glycosyltransferase family 61 protein	.	.	.	CLUSTER1	39.1123	11.1445	97.6709	12.8737	34.5174	16.4093	123.1	33.9194	368.748	U	U	FALSE	U
Zm00001d010271	AT5G05140	.	Transcription elongation factor (TFIIS) family protein	.	.	.	CLUSTER1	41.3697	24.7898	69.8198	51.8476	38.8257	29.532	61.9253	50.3507	368.461	FALSE	FALSE	U	FALSE
Zm00001d044100	AT5G62770	.	Protein of unknown function (DUF1645)	.	.	.	CLUSTER1	94.3162	0.357099	205.68	2.07255	27.7155	0.964324	36.407	0.742737	368.255	FALSE	U	U	FALSE
Zm00001d030968	AT3G04610	FLK	RNA-binding KH domain-containing protein	.	.	.	CLUSTER1	55.4625	32.2777	78.15	35.6298	46.7213	27.2201	61.1377	31.58	368.179	FALSE	FALSE	FALSE	FALSE
Zm00001d003539	AT2G39960	.	Microsomal signal peptidase 25 kDa subunit (SPC25)	.	.	.	CLUSTER1	64.1712	35.2209	45.6407	37.7123	67.5137	31.9642	51.3177	33.6454	367.186	FALSE	FALSE	FALSE	FALSE
Zm00001d016723	AT1G09200	.	Histone superfamily protein	.	.	.	CLUSTER1	110.366	25.4102	13.5121	9.4508	144.896	14.0207	28.5454	20.8693	367.07	D	D	D	FALSE
Zm00001d006591	AT4G21510	.	F-box family protein	.	.	.	CLUSTER1	112.998	1.01173	139.022	4.47135	25.418	2.95796	72.3575	7.96194	366.198	U	FALSE	U	U
Zm00001d047732	AT2G30020	.	Protein phosphatase 2C family protein	.	.	.	CLUSTER1	86.7776	3.64067	200.424	14.4945	15.7596	7.9028	25.0942	11.0281	365.121	FALSE	U	U	FALSE
Zm00001d033957	AT1G62290	BHLH92	basic helix-loop-helix (bHLH) DNA-binding superfamily protein	bHLH	.	.	CLUSTER1	69.5733	1.66464	131.654	11.5933	41.5627	4.31672	82.7975	21.8139	364.976	FALSE	FALSE	U	U
Zm00001d024333	AT4G05590	.	Uncharacterised protein family (UPF0041)	.	.	.	CLUSTER1	46.0276	15.9417	64.5664	21.8443	42.3597	60.4159	58.984	54.589	364.729	FALSE	FALSE	FALSE	FALSE
Zm00001d027856	AT1G14330	.	Galactose oxidase/kelch repeat superfamily protein	.	.	.	CLUSTER1	41.7389	34.4177	43.3855	75.4995	35.7048	34.3271	49.0639	50.5497	364.687	FALSE	FALSE	U	FALSE
Zm00001d018496	AT2G29140	APUM1,PUM1	pumilio 4	.	.	.	CLUSTER1	51.2476	20.0207	105.142	24.316	33.6771	17.6331	90.7111	21.6724	364.42	U	U	FALSE	FALSE
Zm00001d036403	AT2G16595	.	Translocon-associated protein (TRAP), alpha subunit	.	.	.	CLUSTER1	65.3293	35.267	43.9497	43.2848	68.7459	35.5832	38.3725	33.3671	363.899	FALSE	FALSE	FALSE	FALSE
Zm00001d047104	AT4G16600	.	Nucleotide-diphospho-sugar transferases superfamily protein	.	.	.	CLUSTER1	78.5083	5.55123	143.902	25.8882	21.1646	9.46604	58.1081	20.9333	363.522	U	FALSE	U	U
Zm00001d020340	AT4G37370	CYP81D8	cytochrome P450, family 81, subfamily D, polypeptide 8	.	.	.	CLUSTER1	98.6129	0.224589	140.584	0.927919	59.9533	0.183457	62.0994	0.790738	363.376	FALSE	FALSE	U	U
Zm00001d029626	AT4G34890	ATXDH1,XDH1	xanthine dehydrogenase 1	.	.	.	CLUSTER1	36.0211	22.4116	105.709	28.8831	28.935	24.1793	86.7434	29.9895	362.872	U	U	FALSE	FALSE
Zm00001d006131	AT3G59660	.	C2 domain-containing protein / GRAM domain-containing protein	.	.	.	CLUSTER1	45.0155	29.6923	76.3686	38.3949	41.3629	27.4301	72.662	30.9767	361.903	FALSE	FALSE	FALSE	FALSE
Zm00001d004022	AT3G25070	RIN4	RPM1 interacting protein 4	.	.	.	CLUSTER1	62.2128	19.8686	82.4544	32.3674	50.2304	25.0532	60.834	28.5492	361.57	FALSE	FALSE	FALSE	FALSE
Zm00001d032287	AT5G54300	.	Protein of unknown function (DUF761)	.	.	.	CLUSTER1	103.217	3.69106	184.786	3.26986	19.9338	1.28526	43.8614	1.36398	361.408	U	FALSE	FALSE	FALSE
Zm00001d010950	AT4G23100	ATECS1,CAD2,GSH1,GSHA,PAD2,RML1	glutamate-cysteine ligase	.	.	.	CLUSTER1	50.4935	20.6206	20.6763	14.1932	154.068	24.5312	61.4567	15.3147	361.354	D	D	FALSE	FALSE
Zm00001d025141	AT5G57150	.	basic helix-loop-helix (bHLH) DNA-binding superfamily protein	bHLH	.	.	CLUSTER1	48.4648	4.58692	110.328	35.5253	28.0912	6.35934	98.4672	29.4656	361.288	U	U	U	U
Zm00001d017612	AT3G61460	BRH1	brassinosteroid-responsive RING-H2	.	.	.	CLUSTER1	46.5026	3.26226	130.761	16.3365	40.6438	25.9617	73.6645	23.8656	360.998	FALSE	U	U	FALSE
Zm00001d047618	AT5G49480	ATCP1,CP1	Ca2+-binding protein 1	.	.	.	CLUSTER1	59.8538	13.761	38.029	11.2022	107.415	27.2874	59.3538	43.6105	360.513	FALSE	FALSE	FALSE	FALSE
Zm00001d050247	AT4G11070	AtWRKY41,WRKY41	WRKY family transcription factor	WRKY	.	.	CLUSTER1	35.0638	2.03978	66.8	6.76673	59.1422	8.6043	148.547	33.4224	360.386	U	FALSE	U	U
Zm00001d015571	AT5G32440	.	Ubiquitin system component Cue protein	.	.	.	CLUSTER1	57.641	27.5537	76.5279	36.0099	41.5328	28.9959	61.8417	29.9438	360.047	FALSE	FALSE	FALSE	FALSE
Zm00001d021948	AT5G55560	.	Protein kinase superfamily protein	.	.	.	CLUSTER1	46.5962	7.66911	94.93	14.3132	49.2912	21.0044	104.948	21.2528	360.005	U	U	FALSE	FALSE
Zm00001d014667	.	.	0	.	.	.	CLUSTER1	54.4082	14.5301	91.7308	56.8215	24.8395	10.633	78.0691	28.9567	359.989	U	FALSE	U	U
Zm00001d052056	AT3G20050	ATTCP-1,TCP-1	T-complex protein 1 alpha subunit	.	.	.	CLUSTER1	65.7096	30.5518	40.3761	27.4851	85.8213	32.8093	45.2612	31.8508	359.865	FALSE	FALSE	FALSE	FALSE
Zm00001d028816	AT2G40330	PYL6,RCAR9	PYR1-like 6	.	.	.	CLUSTER1	279.625	3.96322	15.1453	4.96594	39.2453	0.82493	13.7069	2.0913	359.568	D	D	FALSE	U
Zm00001d045935	.	.	0	.	.	.	CLUSTER1	110.479	6.1594	60.6675	16.7839	31.6503	15.0034	79.9439	38.8508	359.538	U	FALSE	U	U
Zm00001d041767	AT1G14510	AL7	alfin-like 7	.	.	.	CLUSTER1	41.8391	28.6961	90.7612	38.8975	37.6646	26.9467	66.4315	27.8226	359.059	FALSE	U	FALSE	FALSE
Zm00001d038676	AT4G07960	ATCSLC12,CSLC12	Cellulose-synthase-like C12	.	.	.	CLUSTER1	86.7103	24.344	81.8546	15.6214	53.8122	19.1309	68.3862	9.16341	359.023	FALSE	FALSE	FALSE	D
Zm00001d037023	AT2G20030	.	RING/U-box superfamily protein	.	.	.	CLUSTER1	52.9467	0.132589	148.899	2.78618	11.8496	0.583402	137.983	3.76389	358.944	U	U	FALSE	U
Zm00001d031536	AT5G57240	ORP4C	OSBP(oxysterol binding protein)-related protein 4C	.	.	.	CLUSTER1	25.1932	2.11574	84.2819	3.96813	56.828	0.972709	182.834	1.85921	358.053	U	U	FALSE	FALSE
Zm00001d046554	AT1G67800	RGLG2	RING domain ligase2	.	.	.	CLUSTER1	65.068	27.26	74.2869	32.7019	50.8352	26.1329	52.6549	28.4094	357.349	FALSE	FALSE	FALSE	FALSE
Zm00001d016306	AT4G22030	.	F-box family protein with a domain of unknown function (DUF295)	.	.	.	CLUSTER1	33.8615	0.0719761	77.8405	0.93002	78.7859	1.45242	154.793	9.57946	357.315	FALSE	U	FALSE	U
Zm00001d049643	AT3G27330	.	zinc finger (C3HC4-type RING finger) family protein	.	.	.	CLUSTER1	66.153	7.76081	69.5488	31.7592	48.9956	23.2417	69.0474	40.505	357.012	FALSE	FALSE	U	FALSE
Zm00001d027688	AT1G53850	ATPAE1,PAE1	20S proteasome alpha subunit E1	.	.	.	CLUSTER1	58.4496	37.2841	38.2392	28.6769	74.3147	40.5084	43.973	35.3556	356.801	FALSE	FALSE	FALSE	FALSE
Zm00001d042777	AT1G08320	AHBP-1B,TGA2	bZIP transcription factor family protein	bZIP	.	.	CLUSTER1	55.7272	1.67389	123.459	1.79731	55.6656	0.377867	117.916	0.154694	356.772	U	U	FALSE	FALSE
Zm00001d037056	AT2G46500	ATPI4K GAMMA 4,PI4K GAMMA 4,UBDK GAMMA 4	phosphoinositide 4-kinase gamma 4	.	.	.	CLUSTER1	44.0945	29.1926	65.5996	41.5731	40.3378	33.6396	62.1787	39.9421	356.558	FALSE	FALSE	FALSE	FALSE
Zm00001d004848	AT1G18740	.	Protein of unknown function (DUF793)	.	.	.	CLUSTER1	38.5851	5.90202	129.546	10.011	32.2832	9.27087	116.718	13.2894	355.606	U	U	FALSE	FALSE
Zm00001d005190	AT4G30110	ATHMA2,HMA2	heavy metal atpase 2	.	.	.	CLUSTER1	39.6282	3.40361	159.305	18.9493	26.1656	5.71546	81.658	20.7479	355.573	U	U	U	U
Zm00001d028936	AT3G12250	AHBP-1B,TGA2	TGACG motif-binding factor 6	bZIP	.	.	CLUSTER1	45.4376	20.806	78.5427	28.2867	50.1391	28.2015	69.4992	34.0261	354.939	FALSE	FALSE	FALSE	FALSE
Zm00001d016640	AT5G07350	AtTudor1,TSN1,Tudor1	TUDOR-SN protein 1	.	.	.	CLUSTER1	80.6032	39.6008	44.4056	31.2406	68.773	23.9677	41.5052	24.4701	354.566	FALSE	FALSE	FALSE	FALSE
Zm00001d002781	AT2G44710	.	RNA-binding (RRM/RBD/RNP motifs) family protein	.	.	.	CLUSTER1	40.891	41.5306	70.2063	41.5707	37.9087	34.1947	53.3982	34.7684	354.469	FALSE	FALSE	FALSE	FALSE
Zm00001d038522	AT1G79620	.	Leucine-rich repeat protein kinase family protein	.	.	.	CLUSTER1	40.0205	19.5403	85.0404	27.5682	34.9726	29.4084	88.5347	29.2161	354.301	U	U	FALSE	FALSE
Zm00001d021180	AT3G59660	.	C2 domain-containing protein / GRAM domain-containing protein	.	.	.	CLUSTER1	42.585	32.8107	92.5904	50.4775	30.1015	23.978	52.4553	28.7627	353.761	FALSE	U	FALSE	FALSE
Zm00001d042884	AT1G06290	ACX3,ATACX3	acyl-CoA oxidase 3	.	.	.	CLUSTER1	72.3378	25.8052	72.7285	31.2341	44.1086	21.3077	61.3843	24.7792	353.685	FALSE	FALSE	FALSE	FALSE
Zm00001d028359	AT2G01970	.	Endomembrane protein 70 protein family	.	.	.	CLUSTER1	55.026	46.429	44.7224	32.9849	65.3048	35.8779	43.0866	30.1866	353.618	FALSE	FALSE	FALSE	FALSE
Zm00001d007422	AT4G36760	APP1,ATAPP1	aminopeptidase P1	.	.	.	CLUSTER1	65.1399	32.8879	32.8824	20.962	65.3635	41.4581	52.6656	42.1638	353.523	FALSE	FALSE	FALSE	FALSE
Zm00001d013757	AT4G26630	.	DEK domain-containing chromatin associated protein	.	.	.	CLUSTER1	39.0095	24.5476	75.9513	38.6122	38.2994	31.4692	61.92	43.6989	353.508	FALSE	FALSE	FALSE	FALSE
Zm00001d017780	AT1G24330	.	ARM repeat superfamily protein	.	.	.	CLUSTER1	54.7969	12.1338	114.841	25.1701	25.3482	12.6882	84.5049	23.959	353.442	U	U	U	FALSE
Zm00001d038447	AT5G58430	ATEXO70B1,EXO70B1	exocyst subunit exo70 family protein B1	.	.	.	CLUSTER1	42.2649	21.4912	89.2475	60.2928	29.5242	17.3619	58.7341	33.3366	352.253	FALSE	U	U	FALSE
Zm00001d032686	AT2G28315	.	Nucleotide/sugar transporter family protein	.	.	.	CLUSTER1	44.6403	18.7858	51.1929	26.5051	54.6357	42.84	58.5304	54.5401	351.67	FALSE	FALSE	FALSE	FALSE
Zm00001d016441	AT2G20610	ALF1,HLS3,RTY,RTY1,SUR1	Tyrosine transaminase family protein	.	.	.	CLUSTER1	133.177	7.78979	33.2953	10.3541	75.4572	7.32834	78.1415	5.15444	350.698	FALSE	D	FALSE	FALSE
Zm00001d029630	AT5G47550	.	Cystatin/monellin superfamily protein	.	.	.	CLUSTER1	146.176	1.1036	97.8244	4.67164	31.3117	0.561085	55.4237	13.1096	350.182	FALSE	FALSE	U	U
Zm00001d026657	AT5G22250	.	Polynucleotidyl transferase, ribonuclease H-like superfamily protein	.	.	.	CLUSTER1	17.5837	0.152396	30.4013	1.33864	77.5644	3.43843	212.558	6.71682	349.754	U	FALSE	FALSE	FALSE
Zm00001d035474	AT3G12090	TET6	tetraspanin6	.	.	.	CLUSTER1	41.8147	14.8198	61.643	10.1164	82.1259	24.0226	89.3885	25.7888	349.72	FALSE	FALSE	FALSE	FALSE
Zm00001d049860	AT2G33480	ANAC041,NAC041	NAC domain containing protein 41	NAC	.	.	CLUSTER1	51.0789	22.9799	97.8604	24.211	32.6755	20.5192	72.166	27.8047	349.296	U	FALSE	FALSE	FALSE
Zm00001d027932	AT5G20700	.	Protein of unknown function (DUF581)	.	.	.	CLUSTER1	59.4729	0.480806	141.046	13.4989	31.6015	0.918728	87.6601	14.4382	349.117	U	U	U	U
Zm00001d036726	AT1G80840	ATWRKY40,WRKY40	WRKY DNA-binding protein 40	WRKY	.	.	CLUSTER1	56.6225	0.454946	152.408	18.7496	15.3913	4.29388	78.2553	22.9269	349.102	U	U	U	U
Zm00001d035597	AT1G07750	.	RmlC-like cupins superfamily protein	.	.	.	CLUSTER1	15.2413	7.22105	116.082	6.42431	19.4184	3.44215	178.758	2.31145	348.899	U	U	FALSE	FALSE
Zm00001d019049	AT2G39210	.	Major facilitator superfamily protein	.	.	.	CLUSTER1	47.1527	10.5228	60.0859	20.4954	72.9146	15.1099	101.385	20.7507	348.417	FALSE	FALSE	FALSE	FALSE
Zm00001d042398	AT4G21150	HAP6	ribophorin II (RPN2) family protein	.	.	.	CLUSTER1	68.2822	28.938	45.647	28.8154	70.7899	25.9242	49.3128	30.171	347.88	FALSE	FALSE	FALSE	FALSE
Zm00001d026121	AT4G38250	.	Transmembrane amino acid transporter family protein	.	.	.	CLUSTER1	20.9645	24.5913	24.8348	30.7981	49.8977	31.2809	110.513	54.4877	347.368	U	FALSE	FALSE	FALSE
Zm00001d007157	AT3G16660	.	Pollen Ole e 1 allergen and extensin family protein	.	.	.	CLUSTER1	72.2115	6.8219	79.0571	5.23093	110.907	17.5838	50.8744	3.70019	346.387	D	FALSE	FALSE	D
Zm00001d045199	AT1G80070	EMB14,EMB177,EMB33,SUS2	Pre-mRNA-processing-splicing factor	.	.	.	CLUSTER1	48.3395	24.7008	63.8034	36.8688	40.2783	35.6486	47.8932	48.6997	346.232	FALSE	FALSE	FALSE	FALSE
Zm00001d007872	AT2G34585	.	0	.	.	.	CLUSTER1	76.165	39.1771	30.7275	27.0249	69.6929	24.947	50.3346	27.4963	345.565	FALSE	D	FALSE	FALSE
Zm00001d028349	AT5G19890	.	Peroxidase superfamily protein	.	.	.	CLUSTER1	69.0674	5.93541	105.145	3.50223	60.1633	2.83381	87.8575	9.93759	344.442	FALSE	FALSE	FALSE	U
Zm00001d053410	.	.	0	.	.	.	CLUSTER1	49.8384	0.473661	48.3981	4.44042	82.455	3.95156	133.73	20.5752	343.862	FALSE	FALSE	U	U
Zm00001d013886	AT3G49550	.	0	.	.	.	CLUSTER1	54.3158	18.5726	99.9743	22.2203	45.1282	13.3935	71.349	18.2308	343.185	FALSE	FALSE	FALSE	FALSE
Zm00001d007357	AT1G12820	AFB3	auxin signaling F-box 3	.	.	.	CLUSTER1	35.6004	22.3021	68.3119	37.4297	33.8691	25.7361	82.2918	37.3244	342.865	U	FALSE	FALSE	FALSE
Zm00001d002167	AT1G11330	CRK6	S-locus lectin protein kinase family protein	.	.	.	CLUSTER1	60.6539	0.157735	184.064	0.206284	26.2986	0.0424008	71.3747	0.0335628	342.831	U	U	FALSE	FALSE
Zm00001d002546	AT3G53730	.	Histone superfamily protein	.	.	.	CLUSTER1	108.534	2.60428	7.67034	1.55077	184.774	3.37281	31.6133	1.84888	341.968	D	D	FALSE	FALSE
Zm00001d018452	AT2G02230	AtPP2-B1,PP2-B1	phloem protein 2-B1	.	.	.	CLUSTER1	48.6502	37.1992	58.0702	22.4906	46.2369	34.7267	67.6062	26.7708	341.751	FALSE	FALSE	FALSE	FALSE
Zm00001d037993	AT2G30060	RANBP1	RAN binding protein 1	.	.	.	CLUSTER1	51.1405	29.2269	59.478	35.5031	50.3094	34.9975	46.9719	33.8611	341.488	FALSE	FALSE	FALSE	FALSE
Zm00001d026703	AT1G06870	TPP	thylakoid processing peptide	.	.	.	CLUSTER1	38.0663	13.0994	120.343	25.3794	29.4974	12.4322	82.4158	20.2135	341.447	U	U	FALSE	FALSE
Zm00001d028838	AT4G02170	.	0	.	.	.	CLUSTER1	59.3401	2.2917	35.922	13.0295	77.526	4.94377	131.513	16.8013	341.367	FALSE	FALSE	U	U
Zm00001d049080	AT1G53570	MAP3KA,MAPKKK3	mitogen-activated protein kinase kinase kinase 3	.	.	.	CLUSTER1	39.8043	21.8717	59.6843	35.0836	45.0207	32.1855	66.9222	40.2584	340.831	FALSE	FALSE	FALSE	FALSE
Zm00001d054089	AT1G55490	CPN60B,LEN1	chaperonin 60 beta	.	.	.	CLUSTER1	81.9768	38.0727	21.3969	19.9028	91.4307	33.1575	31.9337	22.3962	340.267	D	D	FALSE	FALSE
Zm00001d048908	AT2G02960	.	RING/FYVE/PHD zinc finger superfamily protein	.	.	.	CLUSTER1	44.1209	29.1641	60.4128	35.0141	46.8624	30.1184	61.3389	33.2067	340.238	FALSE	FALSE	FALSE	FALSE
Zm00001d050347	AT5G16550	.	0	.	.	.	CLUSTER1	47.7313	31.0722	76.9427	39.3101	30.2582	26.9626	60.5535	27.2974	340.128	U	FALSE	FALSE	FALSE
Zm00001d029699	AT1G10360	ATGSTU18,GST29,GSTU18	glutathione S-transferase tau 7	.	.	.	CLUSTER1	95.8578	1.98876	83.9526	1.09713	91.7817	0.252612	63.1252	1.88486	339.941	FALSE	FALSE	FALSE	U
Zm00001d009568	AT1G28480	GRX480,roxy19	Thioredoxin superfamily protein	.	.	.	CLUSTER1	51.0746	12.6175	119.246	30.7487	40.3286	12.5547	60.8578	12.406	339.834	FALSE	U	U	FALSE
Zm00001d042328	AT1G67340	.	HCP-like superfamily protein with MYND-type zinc finger	.	.	.	CLUSTER1	44.555	18.8194	68.7891	22.9867	58.9465	24.0954	63.77	37.8398	339.802	FALSE	FALSE	FALSE	FALSE
Zm00001d051138	AT2G33470	ATGLTP1,GLTP1	glycolipid transfer protein 1	.	.	.	CLUSTER1	51.3914	35.689	33.1284	27.8427	81.1515	39.0432	38.3505	32.9452	339.542	D	FALSE	FALSE	FALSE
Zm00001d042725	AT1G76860	.	Small nuclear ribonucleoprotein family protein	.	.	.	CLUSTER1	54.8937	24.3977	53.8208	26.6486	71.65	30.9019	50.5597	26.5917	339.464	FALSE	FALSE	FALSE	FALSE
Zm00001d034941	AT4G27100	.	Ypt/Rab-GAP domain of gyp1p superfamily protein	.	.	.	CLUSTER1	44.6162	33.8934	65.7206	50.4798	33.3952	28.5214	49.4393	33.3375	339.403	FALSE	FALSE	FALSE	FALSE
Zm00001d044744	AT2G32990	AtGH9B8,GH9B8	glycosyl hydrolase 9B8	.	.	.	CLUSTER1	76.2185	10.1035	75.8321	6.3414	77.2643	10.0888	78.5539	4.93674	339.339	FALSE	FALSE	FALSE	D
Zm00001d032821	.	.	0	.	.	.	CLUSTER1	113.918	0.0669248	4.63477	0.281299	208.591	0.111132	11.6273	0.0468013	339.277	D	D	FALSE	FALSE
Zm00001d034781	AT1G34300	.	lectin protein kinase family protein	.	.	.	CLUSTER1	44.1541	14.0774	112.946	23.1757	31.7649	18.9046	75.2683	18.8296	339.121	U	U	FALSE	FALSE
Zm00001d025798	AT4G32060	.	calcium-binding EF hand family protein	.	.	.	CLUSTER1	52.065	14.5423	82.141	37.4755	28.9995	19.4792	75.4128	28.8658	338.981	U	FALSE	U	FALSE
Zm00001d007915	AT5G22000	RHF2A	RING-H2 group F2A	.	.	.	CLUSTER1	41.8813	1.21357	118.642	8.0477	35.6253	6.04663	101.139	26.3728	338.968	U	U	U	U
Zm00001d052985	.	.	0	.	.	.	CLUSTER1	42.8393	21.9961	58.5206	27.6228	49.8905	30.2247	79.2651	28.3818	338.741	FALSE	FALSE	FALSE	FALSE
Zm00001d017833	AT2G42910	.	Phosphoribosyltransferase family protein	.	.	.	CLUSTER1	123.3	18.0006	24.5915	12.5461	64.1722	23.8168	55.8399	16.3168	338.584	FALSE	D	FALSE	FALSE
Zm00001d035722	AT5G09810	ACT7	actin 7	.	.	.	CLUSTER1	62.9915	37.2808	38.2575	26.0027	77.073	31.7743	40.0021	24.9096	338.291	FALSE	FALSE	FALSE	FALSE
Zm00001d053819	AT1G30330	ARF6	auxin response factor 8	ARF	.	.	CLUSTER1	58.5414	3.14956	144.468	4.2766	32.8509	5.05335	86.0167	3.88428	338.241	U	U	FALSE	FALSE
Zm00001d007952	AT4G37530	.	Peroxidase superfamily protein	.	.	.	CLUSTER1	77.5429	0.101871	127.229	0.229056	37.8682	0.18698	94.0291	0.471587	337.659	U	FALSE	FALSE	FALSE
Zm00001d002596	.	.	0	.	.	.	CLUSTER1	50.9686	1.42612	165.125	7.01052	22.3	5.56139	74.5933	10.5039	337.489	U	U	U	FALSE
Zm00001d025193	AT1G10840	TIF3H1	translation initiation factor 3 subunit H1	.	.	.	CLUSTER1	44.3484	24.9857	62.583	39.7533	48.1662	26.4603	54.21	36.4708	336.978	FALSE	FALSE	FALSE	FALSE
Zm00001d052061	AT4G33400	.	Vacuolar import/degradation, Vid27-related protein	.	.	.	CLUSTER1	64.1679	11.5019	81.7919	19.0645	43.2282	13.144	81.2901	22.4648	336.653	FALSE	FALSE	FALSE	FALSE
Zm00001d047020	AT4G17890	AGD8	ARF-GAP domain 8	.	.	.	CLUSTER1	63.2458	16.9409	79.5971	35.2018	30.0394	24.3115	54.1126	33.1725	336.622	FALSE	FALSE	U	FALSE
Zm00001d034638	AT3G46060	ARA-3,ARA3,ATRAB8A,ATRABE1C,RAB8A	RAB GTPase homolog 8A	.	.	.	CLUSTER1	48.3872	34.3823	57.9015	39.7898	46.9924	25.867	49.675	33.3502	336.345	FALSE	FALSE	FALSE	FALSE
Zm00001d048559	AT1G10360	ATGSTU18,GST29,GSTU18	glutathione S-transferase TAU 18	.	.	.	CLUSTER1	31.5573	0.0419506	72.9295	0.269172	31.4831	0.896659	198.231	0.847277	336.256	U	U	FALSE	FALSE
Zm00001d044699	AT1G55170	.	0	.	.	.	CLUSTER1	41.2474	29.6457	61.6611	44.6023	43.0711	29.159	48.8581	37.5904	335.835	FALSE	FALSE	FALSE	FALSE
Zm00001d042624	AT5G09760	.	Plant invertase/pectin methylesterase inhibitor superfamily	.	.	.	CLUSTER1	44.5146	27.5951	35.9993	35.7756	52.164	24.9842	79.5166	34.9381	335.488	FALSE	FALSE	FALSE	FALSE
Zm00001d017095	AT5G50200	ATNRT3.1,NRT3.1,WR3	nitrate transmembrane transporters	.	.	.	CLUSTER1	28.564	2.14565	53.8849	0.894008	136.275	4.23215	108.691	0.537047	335.224	FALSE	FALSE	D	D
Zm00001d049627	AT2G44180	MAP2A	methionine aminopeptidase 2B	.	.	.	CLUSTER1	53.9843	28.3917	62.0054	36.2729	44.8287	27.7884	53.2753	28.6394	335.186	FALSE	FALSE	FALSE	FALSE
Zm00001d042625	AT5G09760	.	Plant invertase/pectin methylesterase inhibitor superfamily	.	.	.	CLUSTER1	37.9662	21.895	30.4813	30.5972	59.7179	32.8903	83.862	37.6664	335.076	FALSE	FALSE	FALSE	FALSE
Zm00001d032458	AT1G64940	CYP89A6	cytochrome P450, family 87, subfamily A, polypeptide 6	.	.	.	CLUSTER1	73.6457	6.97287	82.9298	9.76341	58.5936	10.8388	79.7056	12.418	334.868	FALSE	FALSE	FALSE	FALSE
Zm00001d027405	AT2G18196	.	Heavy metal transport/detoxification superfamily protein	.	.	.	CLUSTER1	51.7043	13.3532	79.3982	18.6915	44.2475	14.1584	86.4444	25.7076	333.705	FALSE	FALSE	FALSE	FALSE
Zm00001d038267	AT4G37300	MEE59	maternal effect embryo arrest 59	.	.	.	CLUSTER1	46.3164	18.1894	62.4912	32.0472	36.535	28.5653	58.7541	50.429	333.328	FALSE	FALSE	FALSE	FALSE
Zm00001d032401	AT3G22060	.	Receptor-like protein kinase-related family protein	.	.	.	CLUSTER1	45.837	1.05632	61.3327	6.02049	74.4686	6.24292	115.483	22.7516	333.193	FALSE	FALSE	U	U
Zm00001d020983	AT5G56940	.	Ribosomal protein S16 family protein	.	.	.	CLUSTER1	31.1792	23.1134	47.7706	28.768	49.1048	25.3393	83.9487	43.6481	332.872	FALSE	FALSE	FALSE	FALSE
Zm00001d053979	AT2G14880	.	SWIB/MDM2 domain superfamily protein	.	.	.	CLUSTER1	52.788	21.0716	46.5002	25.1574	62.8003	41.0528	39.8606	43.0448	332.276	FALSE	FALSE	FALSE	FALSE
Zm00001d046004	AT3G18180	.	Glycosyltransferase family 61 protein	.	.	.	CLUSTER1	52.0009	29.606	51.3981	31.706	58.8035	29.1094	52.3401	27.2477	332.212	FALSE	FALSE	FALSE	FALSE
Zm00001d036765	AT4G34100	.	RING/U-box superfamily protein	.	.	.	CLUSTER1	34.7886	19.6339	80.223	40.8444	26.5097	18.6228	76.5003	34.3512	331.474	U	U	U	FALSE
Zm00001d010575	AT3G53730	.	Histone superfamily protein	.	.	.	CLUSTER1	102.843	16.6609	10.3987	10.1835	129.648	21.1295	22.8943	17.0424	330.8	D	D	FALSE	FALSE
Zm00001d038172	AT1G03290	.	0	.	.	.	CLUSTER1	36.6376	18.7948	78.3015	31.6543	26.9085	19.6692	91.0295	27.5394	330.535	U	U	FALSE	FALSE
Zm00001d039790	AT1G09200	.	Histone superfamily protein	.	.	.	CLUSTER1	103.391	9.87586	20.6845	8.98476	132.24	12.948	32.0985	9.97065	330.193	D	D	FALSE	FALSE
Zm00001d037574	AT4G14660	NRPE7	RNA polymerase Rpb7-like, N-terminal domain	.	.	.	CLUSTER1	38.6929	23.2483	75.5074	39.1021	35.7	24.9625	57.1434	34.8848	329.241	FALSE	FALSE	FALSE	FALSE
Zm00001d044181	AT5G24030	SLAH3	SLAC1 homologue 3	.	.	.	CLUSTER1	73.3329	0.821536	99.5817	1.59604	45.4567	0.504464	107.34	0.601172	329.235	U	FALSE	FALSE	FALSE
Zm00001d017601	AT1G63000	NRS/ER,UER1	nucleotide-rhamnose synthase/epimerase-reductase	.	.	.	CLUSTER1	52.4865	43.8781	37.9265	30.8762	61.514	36.6001	41.5243	24.1093	328.915	FALSE	FALSE	FALSE	FALSE
Zm00001d042973	AT3G52290	iqd2	0	.	.	.	CLUSTER1	38.2144	21.4759	56.4744	26.4278	47.8359	26.6877	72.1119	39.5846	328.813	FALSE	FALSE	FALSE	FALSE
Zm00001d050716	AT1G22650	CINV2	cytosolic invertase 2	.	.	.	CLUSTER1	35.0755	28.0025	46.0054	73.9675	30.6967	22.1828	44.5305	48.0934	328.554	FALSE	FALSE	U	U
Zm00001d031092	AT5G06510	NF-YA10	nuclear factor Y, subunit A10	NF-YA	.	.	CLUSTER1	64.7955	5.16044	98.5827	5.07073	74.4512	6.56416	70.2365	3.57137	328.433	FALSE	FALSE	FALSE	FALSE
Zm00001d053068	AT1G77400	.	0	.	.	.	CLUSTER1	48.2025	5.75468	110.61	8.37218	28.3866	12.6836	95.7654	18.6505	328.425	U	U	FALSE	FALSE
Zm00001d044930	AT1G76650	CML38	calmodulin-like 38	.	.	.	CLUSTER1	52.7732	11.2217	78.0753	2.73575	74.4553	22.8927	81.2084	4.77571	328.138	FALSE	FALSE	D	D
Zm00001d039860	AT5G02310	PRT6	proteolysis 6	.	.	.	CLUSTER1	41.5382	30.7835	57.4473	28.4374	42.9358	30.1657	65.1693	31.6107	328.088	FALSE	FALSE	FALSE	FALSE
Zm00001d037142	AT4G08350	GTA02,GTA2	global transcription factor group A2	.	.	.	CLUSTER1	40.7409	26.4552	62.7788	32.1805	42.5472	31.725	52.6744	38.6974	327.799	FALSE	FALSE	FALSE	FALSE
Zm00001d017353	AT5G23350	.	GRAM domain-containing protein / ABA-responsive protein-related	.	.	.	CLUSTER1	68.3079	13.2091	74.8949	19.9697	58.0903	12.0166	65.45	15.5861	327.525	FALSE	FALSE	FALSE	FALSE
Zm00001d018150	AT5G66800	.	0	.	.	.	CLUSTER1	35.0682	26.7986	97.4885	36.0622	30.7217	21.8641	60.7505	18.3098	327.064	FALSE	U	FALSE	FALSE
Zm00001d050225	AT2G18990	TXND9	thioredoxin domain-containing protein 9 homolog	.	.	.	CLUSTER1	48.1649	42.8578	62.5615	32.3897	42.1985	25.1841	46.0225	27.5665	326.946	FALSE	FALSE	FALSE	FALSE
Zm00001d049399	AT3G18610	ATNUC-L2,NUC-L2,PARLL1	nucleolin like 2	.	.	.	CLUSTER1	68.6516	12.6756	42.4143	14.5543	95.954	19.7237	48.5643	24.3721	326.91	FALSE	FALSE	FALSE	FALSE
Zm00001d023635	AT5G40670	.	PQ-loop repeat family protein / transmembrane family protein	.	.	.	CLUSTER1	26.339	25.8404	53.3775	32.0335	51.925	35.7561	66.0987	34.9497	326.32	FALSE	U	FALSE	FALSE
Zm00001d044459	AT1G80230	.	Rubredoxin-like superfamily protein	.	.	.	CLUSTER1	68.7665	37.5174	30.382	23.3618	66.0991	42.7316	29.2745	28.1257	326.259	D	D	FALSE	FALSE
Zm00001d019698	AT4G34180	.	Cyclase family protein	.	.	.	CLUSTER1	72.6381	5.62053	51.7325	6.41016	95.5362	7.50445	80.6778	6.10646	326.226	FALSE	FALSE	FALSE	FALSE
Zm00001d010082	AT2G39940	COI1	RNI-like superfamily protein	.	.	.	CLUSTER1	34.6023	29.4331	60.4502	39.5845	37.2236	30.9306	59.532	34.4258	326.182	FALSE	FALSE	FALSE	FALSE
Zm00001d003064	AT3G23250	ATMYB15,ATY19,MYB15	myb domain protein 15	MYB	.	.	CLUSTER1	70.3775	2.03185	121.301	6.78814	41.6217	3.88249	75.2244	4.88063	326.108	FALSE	FALSE	U	FALSE
Zm00001d042968	AT2G38880	ATHAP3,ATNF-YB1,HAP3,HAP3A,NF-YB1	nuclear factor Y, subunit B1	NF-YB	.	.	CLUSTER1	49.7294	30.958	57.6398	25.1927	50.3385	27.0806	60.8198	23.9978	325.757	FALSE	FALSE	FALSE	FALSE
Zm00001d008617	AT1G32130	ATIWS1,IWS1	Transcription elongation factor (TFIIS) family protein	.	.	.	CLUSTER1	36.3699	23.5709	62.89	35.0122	33.8872	29.1463	67.9971	36.5449	325.418	U	FALSE	FALSE	FALSE
Zm00001d014977	AT2G46020	ATBRM,BRM,CHA2,CHR2	transcription regulatory protein SNF2, putative	.	.	.	CLUSTER1	36.4165	23.6061	74.7174	33.4914	30.29	26.4461	64.0533	36.1041	325.125	U	U	FALSE	FALSE
Zm00001d031602	AT3G27190	UKL2	uridine kinase-like 2	.	.	.	CLUSTER1	46.85	19.1292	97.2567	12.362	33.2412	24.3076	73.3428	18.3252	324.815	U	U	FALSE	FALSE
Zm00001d015992	AT3G06860	AIM1	Enoyl-CoA hydratase/isomerase family	.	.	.	CLUSTER1	68.3236	28.7497	49.5245	19.983	54.8248	31.9567	46.937	24.4601	324.759	FALSE	FALSE	FALSE	FALSE
Zm00001d041407	AT5G37850	ATSOS4,SOS4	pfkB-like carbohydrate kinase family protein	.	.	.	CLUSTER1	40.7505	26.4081	74.9515	27.8906	43.8771	33.294	48.9921	28.5791	324.743	FALSE	FALSE	FALSE	FALSE
Zm00001d049683	AT2G46750	.	D-arabinono-1,4-lactone oxidase family protein	.	.	.	CLUSTER1	49.3441	0.0560322	163.401	0.089967	24.802	0.0780821	86.717	0.0773038	324.565	U	U	FALSE	FALSE
Zm00001d031880	AT5G43420	.	RING/U-box superfamily protein	.	.	.	CLUSTER1	65.5839	4.51232	84.1508	14.1019	54.8919	6.9333	79.2426	14.3722	323.789	FALSE	FALSE	U	U
Zm00001d043274	AT2G41790	.	Insulinase (Peptidase family M16) family protein	.	.	.	CLUSTER1	35.2693	21.6492	47.3855	17.8176	56.2675	36.6917	75.5628	32.345	322.989	FALSE	FALSE	FALSE	FALSE
Zm00001d035115	AT1G51340	.	MATE efflux family protein	.	.	.	CLUSTER1	56.5486	18.0426	66.2338	28.6595	41.6993	28.5381	40.4592	42.8063	322.987	FALSE	FALSE	FALSE	FALSE
Zm00001d008345	AT3G06720	AIMP ALPHA,AT-IMP,ATKAP ALPHA,IMPA-1,IMPA1	importin alpha isoform 1	.	.	.	CLUSTER1	41.3249	24.0763	53.1931	28.2602	49.1253	27.704	64.8446	34.4367	322.965	FALSE	FALSE	FALSE	FALSE
Zm00001d027624	AT3G04350	.	Plant protein of unknown function (DUF946)	.	.	.	CLUSTER1	34.7183	22.5596	65.7101	28.9289	33.7589	32.7353	63.7389	40.6512	322.801	FALSE	FALSE	FALSE	FALSE
Zm00001d052482	AT2G01290	RPI2	ribose-5-phosphate isomerase 2	.	.	.	CLUSTER1	92.2483	21.4834	50.0395	34.4329	19.5653	19.041	37.8751	47.9569	322.642	FALSE	FALSE	FALSE	U
Zm00001d013934	AT3G51000	.	alpha/beta-Hydrolases superfamily protein	.	.	.	CLUSTER1	58.6328	34.444	32.0854	16.5572	71.1952	31.2322	61.07	16.9862	322.203	FALSE	FALSE	D	FALSE
Zm00001d049987	AT2G30070	ATKT1,ATKT1P,ATKUP1,KT1,KUP1	potassium transporter 1	.	.	.	CLUSTER1	55.5502	0.965081	79.3469	0.526199	126.219	1.32553	57.8854	0.334726	322.153	D	FALSE	FALSE	D
Zm00001d042936	.	.	0	.	.	.	CLUSTER1	114.954	0.660259	20.785	0	147.507	0.546554	37.4321	0	321.885	D	D	D	FALSE
Zm00001d030011	AT5G27640	ATEIF3B-1,ATTIF3B1,EIF3B,EIF3B-1,TIF3B1	translation initiation factor 3B1	.	.	.	CLUSTER1	56.0355	33.5101	41.3165	27.9554	58.3831	34.029	38.5556	31.7773	321.563	FALSE	FALSE	FALSE	FALSE
Zm00001d028371	AT1G66140	ZFP4	zinc finger protein 4	C2H2	.	.	CLUSTER1	30.4435	22.3745	77.8909	24.0536	37.0638	28.932	67.4671	33.3235	321.549	FALSE	U	FALSE	FALSE
Zm00001d014817	AT4G28780	.	GDSL-like Lipase/Acylhydrolase superfamily protein	.	.	.	CLUSTER1	98.1252	0.219148	90.9188	1.69071	51.4689	0.132318	78.5693	0.108195	321.233	FALSE	FALSE	U	FALSE
Zm00001d010974	AT5G60410	ATSIZ1,SIZ1	DNA-binding protein with MIZ/SP-RING zinc finger, PHD-finger and SAP domain	.	.	.	CLUSTER1	40.9867	26.2378	64.7592	35.3364	35.4907	28.2151	56.3853	33.1867	320.598	FALSE	FALSE	FALSE	FALSE
Zm00001d027682	AT2G39510	.	nodulin MtN21 /EamA-like transporter family protein	.	.	.	CLUSTER1	108.312	0.0588637	119.804	0.314049	69.6193	0.202927	21.8828	0.0996067	320.294	D	FALSE	FALSE	FALSE
Zm00001d007960	AT1G24510	.	TCP-1/cpn60 chaperonin family protein	.	.	.	CLUSTER1	63.7597	25.3329	52.2859	25.5596	59.1982	25.6075	44.886	23.5217	320.152	FALSE	FALSE	FALSE	FALSE
Zm00001d017645	AT1G76410	ATL8	RING/U-box superfamily protein	.	.	.	CLUSTER1	31.5932	7.98386	115.709	14.0821	30.4068	14.4404	78.6661	27.2049	320.086	U	U	FALSE	FALSE
Zm00001d045965	AT5G14780	FDH	formate dehydrogenase	.	.	.	CLUSTER1	149.391	19.4278	14.2378	12.768	45.3052	15.0507	53.1538	10.6876	320.022	FALSE	D	FALSE	FALSE
Zm00001d020898	AT5G56000	AtHsp90.2,ERD8,HSP81-2,HSP90.2	HEAT SHOCK PROTEIN 81.4	.	.	.	CLUSTER1	45.7817	47.3095	28.8751	29.3234	58.7022	22.3162	50.2546	37.3541	319.917	FALSE	FALSE	FALSE	FALSE
Zm00001d048655	AT1G60900	ATU2AF65A	U2 snRNP auxilliary factor, large subunit, splicing factor	.	.	.	CLUSTER1	54.0398	29.3198	44.0751	25.5299	57.8828	30.4779	48.901	29.5247	319.751	FALSE	FALSE	FALSE	FALSE
Zm00001d014526	AT3G20290	ATEHD1,EHD1	EPS15 homology domain 1	.	.	.	CLUSTER1	39.6719	25.8542	62.9097	32.0308	37.7851	30.983	54.1453	36.1768	319.557	FALSE	FALSE	FALSE	FALSE
Zm00001d022542	AT3G12250	AHBP-1B,TGA2	TGACG motif-binding factor 6	bZIP	.	.	CLUSTER1	52.1988	13.2282	63.1005	35.0972	49.0201	18.2811	51.5811	37.0334	319.54	FALSE	FALSE	U	U
Zm00001d042786	AT1G08280	.	Glycosyltransferase family 29 (sialyltransferase) family protein	.	.	.	CLUSTER1	41.0359	13.4557	100.513	16.8323	40.1519	15.0987	64.8485	27.5687	319.505	FALSE	U	FALSE	FALSE
Zm00001d026649	AT3G48990	.	AMP-dependent synthetase and ligase family protein	.	.	.	CLUSTER1	125.025	8.47319	45.3182	10.4939	60.1975	7.81124	49.7861	12.3089	319.414	FALSE	D	FALSE	FALSE
Zm00001d024815	AT2G40430	.	0	.	.	.	CLUSTER1	41.1767	21.7907	61.5781	39.8626	41.571	26.3632	52.9489	33.9551	319.246	FALSE	FALSE	FALSE	FALSE
Zm00001d018440	AT4G28540	CKL6,PAPK1	casein kinase I-like 8	.	.	.	CLUSTER1	41.965	24.4032	49.6978	33.317	40.5281	31.4565	56.3829	41.1679	318.918	FALSE	FALSE	FALSE	FALSE
Zm00001d017205	AT4G32272	.	Nucleotide/sugar transporter family protein	.	.	.	CLUSTER1	42.4482	11.3793	63.5737	15.3941	41.3668	46.5089	51.8561	46.2465	318.774	FALSE	FALSE	FALSE	FALSE
Zm00001d017684	AT2G35200	.	0	.	.	.	CLUSTER1	37.682	14.3741	96.5293	40.6836	20.6625	17.6857	53.9309	37.1857	318.734	U	U	U	U
Zm00001d018819	AT1G78390	ATNCED9,NCED9	nine-cis-epoxycarotenoid dioxygenase 9	.	.	.	CLUSTER1	57.1065	0.162189	112.239	1.1774	48.1708	0.341893	98.0676	1.40302	318.668	U	FALSE	U	U
Zm00001d013626	AT5G27990	.	Pre-rRNA-processing protein TSR2, conserved region	.	.	.	CLUSTER1	39.26	26.0644	39.1496	35.8781	56.2486	38.3154	43.1093	39.38	317.405	FALSE	FALSE	FALSE	FALSE
Zm00001d047579	AT1G48000	AtMYB112,MYB112	myb domain protein 112	MYB	.	.	CLUSTER1	80.2603	0.826546	178.662	5.90374	14.2884	0.297929	35.8388	1.29605	317.374	U	U	U	U
Zm00001d035020	AT5G64620	ATC/VIF2,C/VIF2	cell wall / vacuolar inhibitor of fructosidase 2	.	.	.	CLUSTER1	44.0985	3.74465	73.4112	8.1605	29.4566	6.60119	141.972	9.92275	317.367	U	FALSE	U	FALSE
Zm00001d008429	AT1G24190	ATSIN3,SIN3,SNL3	SIN3-like 3	.	.	.	CLUSTER1	33.451	24.7357	72.4323	31.7941	31.2264	24.1501	68.8255	30.6786	317.294	U	U	FALSE	FALSE
Zm00001d012444	.	.	0	.	.	.	CLUSTER1	39.771	0.702097	162.828	1.28515	15.7058	1.28492	95.3252	0	316.902	U	U	FALSE	D
Zm00001d044244	AT5G11970	.	Protein of unknown function (DUF3511)	.	.	.	CLUSTER1	50.1455	19.6015	68.85	27.7052	26.9028	14.1122	91.1617	18.3276	316.806	U	FALSE	FALSE	FALSE
Zm00001d043329	AT3G22270	.	Topoisomerase II-associated protein PAT1	.	.	.	CLUSTER1	35.5823	24.3513	65.9543	38.911	36.6589	25.0067	58.0777	32.1993	316.742	FALSE	FALSE	FALSE	FALSE
Zm00001d003420	AT3G29034	.	0	.	.	.	CLUSTER1	30.7818	19.9434	78.3895	31.6577	60.8663	23.6913	58.852	11.9914	316.173	FALSE	FALSE	FALSE	FALSE
Zm00001d004908	.	.	0	.	.	.	CLUSTER1	35.2568	2.69061	96.4759	4.29256	55.2722	3.96331	112.243	5.95694	316.151	U	U	FALSE	FALSE
Zm00001d032148	AT5G48930	HCT	hydroxycinnamoyl-CoA shikimate/quinate hydroxycinnamoyl transferase	.	.	.	CLUSTER1	52.1946	10.9248	118.911	5.81397	38.0513	20.5172	64.4286	5.15836	316	FALSE	U	FALSE	D
Zm00001d052136	AT1G05010	ACO4,EAT1,EFE	ethylene-forming enzyme	.	.	ACO	CLUSTER1	9.65323	5.1346	62.0467	9.99869	19.7666	9.95171	181.848	17.4103	315.81	U	U	FALSE	FALSE
Zm00001d027500	AT2G02100	LCR69,PDF2.2	low-molecular-weight cysteine-rich 69	.	.	.	CLUSTER1	88.1455	5.88948	7.25946	0.260808	190.161	7.70865	16.0734	0.127859	315.626	D	D	D	FALSE
Zm00001d017615	AT3G61460	BRH1	brassinosteroid-responsive RING-H2	.	.	.	CLUSTER1	76.152	11.3245	110.556	14.4751	25.6714	19.2696	46.7953	11.3736	315.618	FALSE	FALSE	FALSE	FALSE
Zm00001d047260	AT1G74940	.	Protein of unknown function (DUF581)	.	.	.	CLUSTER1	39.029	18.1274	37.587	39.7815	55.8182	34.2314	45.3529	45.147	315.074	FALSE	FALSE	U	FALSE
Zm00001d005502	AT5G19400	SMG7	Telomerase activating protein Est1	.	.	.	CLUSTER1	35.7875	26.3811	60.2182	31.2268	36.2147	28.2149	63.3142	33.323	314.68	FALSE	FALSE	FALSE	FALSE
Zm00001d050723	AT1G60940	SNRK2-10,SNRK2.10,SRK2B	SNF1-related protein kinase 2.10	.	.	.	CLUSTER1	33.1319	16.4259	101.821	26.4206	17.8982	20.4971	72.0619	26.3129	314.57	U	U	FALSE	FALSE
Zm00001d022126	AT2G05940	.	Protein kinase superfamily protein	.	.	.	CLUSTER1	31.527	24.6728	101.443	28.2007	31.6181	14.4326	67.3178	14.8748	314.087	U	U	FALSE	FALSE
Zm00001d033799	AT1G09570	FHY2,FRE1,HY8,PHYA	phytochrome A	.	.	.	CLUSTER1	46.3129	14.7199	112.426	35.5397	19.8628	9.43445	59.6926	15.8197	313.808	U	U	U	FALSE
Zm00001d014291	AT4G33500	.	Protein phosphatase 2C family protein	.	.	.	CLUSTER1	41.3821	32.8871	61.9083	22.1176	36.9937	45.1888	52.1887	21.1283	313.795	FALSE	FALSE	FALSE	D
Zm00001d008961	AT5G41761	.	0	.	.	.	CLUSTER1	91.9807	7.76157	21.5244	1.85862	115.674	7.47054	64.6015	2.60996	313.481	FALSE	D	D	D
Zm00001d012304	AT2G27690	CYP94C1	cytochrome P450, family 94, subfamily C, polypeptide 1	.	.	.	CLUSTER1	21.5088	7.69114	81.1154	25.2492	37.9453	12.04	97.5222	30.4042	313.476	U	U	U	U
Zm00001d034205	AT4G07960	ATCSLC12,CSLC12	Cellulose-synthase-like C12	.	.	.	CLUSTER1	67.5636	5.46332	80.3614	41.4848	37.3504	3.3943	67.6128	10.2211	313.452	FALSE	FALSE	U	U
Zm00001d006034	AT1G63480	.	AT hook motif DNA-binding family protein	.	.	.	CLUSTER1	45.6279	21.1156	68.0587	29.4843	34.2125	17.4403	65.0309	32.4351	313.405	FALSE	FALSE	FALSE	FALSE
Zm00001d047800	AT2G37570	SLT1	HSP20-like chaperones superfamily protein	.	.	.	CLUSTER1	41.7066	15.9082	72.8028	24.1541	34.0095	30.0259	56.6317	37.9558	313.195	FALSE	FALSE	FALSE	FALSE
Zm00001d016077	AT3G24315	AtSec20	Sec20 family protein	.	.	.	CLUSTER1	35.1856	33.7263	56.4734	32.0788	40.4883	27.253	52.3602	34.9352	312.501	FALSE	FALSE	FALSE	FALSE
Zm00001d019327	AT1G80830	ATNRAMP1,NRAMP1,PMIT1	natural resistance-associated macrophage protein 1	.	.	.	CLUSTER1	75.3211	0.0349329	209.229	0.200935	12.3484	0.228751	14.4888	0.228564	312.08	FALSE	U	FALSE	FALSE
Zm00001d003393	AT4G04210	PUX4	plant UBX domain containing protein 4	.	.	.	CLUSTER1	32.4618	28.8749	44.9009	28.164	42.399	36.6262	60.2126	38.1919	311.831	FALSE	FALSE	FALSE	FALSE
Zm00001d025015	AT5G13110	G6PD1	glucose-6-phosphate dehydrogenase 2	.	.	.	CLUSTER1	100.135	24.8408	27.1423	14.0402	56.507	43.897	28.9708	15.9611	311.494	FALSE	D	FALSE	D
Zm00001d017978	AT2G32990	AtGH9B8,GH9B8	glycosyl hydrolase 9B8	.	.	.	CLUSTER1	47.3863	22.1252	74.964	14.7314	49.0384	14.2475	76.8755	11.9695	311.338	FALSE	FALSE	FALSE	FALSE
Zm00001d051591	AT3G45980	H2B,HTB9	Histone superfamily protein	.	.	.	CLUSTER1	110.047	15.2068	9.13678	9.58404	133.238	7.21469	24.2882	1.93003	310.646	D	D	FALSE	D
Zm00001d026542	AT5G06800	.	myb-like HTH transcriptional regulator family protein	G2-like	.	.	CLUSTER1	49.4753	8.54332	71.2934	19.3512	21.2777	12.3787	97.9013	30.2806	310.502	U	FALSE	U	U
Zm00001d011197	AT1G08730	ATMYA1,MYA1,XI-1	Myosin family protein with Dil domain	.	.	.	CLUSTER1	43.312	14.7314	83.5106	16.2	59.3624	21.1893	48.9078	22.5145	309.728	FALSE	FALSE	FALSE	FALSE
Zm00001d002495	AT4G17800	.	Predicted AT-hook DNA-binding family protein	.	.	.	CLUSTER1	63.0692	0.0244851	125.655	0.243899	53.1763	0.055815	67.3021	0.0795106	309.606	FALSE	FALSE	FALSE	FALSE
Zm00001d010048	AT2G40340	AtERF48,DREB2C	DRE-binding protein 2A	ERF	.	.	CLUSTER1	39.4943	15.2161	70.6958	22.7312	42.616	19.2552	66.9223	32.304	309.235	FALSE	FALSE	FALSE	FALSE
Zm00001d020429	AT1G70740	.	Protein kinase superfamily protein	.	.	.	CLUSTER1	27.7835	3.23045	72.3558	24.4018	28.9726	10.3179	110.25	31.8494	309.161	U	U	U	U
Zm00001d018565	AT5G13000	ATGSL12,gsl12	glucan synthase-like 12	.	.	.	CLUSTER1	50.4613	28.9661	43.6756	23.4162	51.8602	33.0138	48.8389	28.7125	308.945	FALSE	FALSE	FALSE	FALSE
Zm00001d007687	AT5G06060	.	NAD(P)-binding Rossmann-fold superfamily protein	.	.	.	CLUSTER1	60.2306	18.9155	50.8211	29.8578	66.3977	18.6123	50.8086	12.8475	308.491	FALSE	FALSE	FALSE	FALSE
Zm00001d002782	AT3G24860	.	Homeodomain-like superfamily protein	Trihelix	.	.	CLUSTER1	57.955	13.0721	95.9639	30.1518	25.4516	14.2661	47.2206	24.0628	308.144	FALSE	FALSE	FALSE	FALSE
Zm00001d032947	.	.	0	.	.	.	CLUSTER1	43.9383	2.91555	58.4755	2.64329	44.3089	12.3348	129.919	13.5276	308.063	U	FALSE	FALSE	FALSE
Zm00001d010655	AT5G07050	.	nodulin MtN21 /EamA-like transporter family protein	.	.	.	CLUSTER1	65.3865	0.135237	67.0729	0.415496	100.897	0.13254	73.8961	0.0491203	307.985	FALSE	FALSE	FALSE	FALSE
Zm00001d053926	AT2G46600	.	Calcium-binding EF-hand family protein	.	.	.	CLUSTER1	39.6659	13.5013	99.0068	18.2517	23.8424	15.9664	53.4936	43.8663	307.594	U	U	FALSE	U
Zm00001d030498	.	.	0	.	.	.	CLUSTER1	52.4467	8.3157	62.8509	7.19918	54.9745	7.95584	103.649	10.1483	307.54	FALSE	FALSE	FALSE	FALSE
Zm00001d030698	.	.	0	.	.	.	CLUSTER1	127.048	1.33381	16.9014	0.419438	142.164	0.561519	18.7299	0.0715093	307.23	D	D	FALSE	FALSE
Zm00001d042930	AT3G45980	H2B,HTB9	Histone superfamily protein	.	.	.	CLUSTER1	107.55	15.4842	4.45271	5.90311	142.483	8.81217	19.218	3.15547	307.059	D	D	D	D
Zm00001d045294	AT1G08030	TPST	tyrosylprotein sulfotransferase	.	.	.	CLUSTER1	40.9353	20.3175	75.8625	38.883	28.3402	15.0995	60.0921	27.5258	307.056	U	FALSE	FALSE	FALSE
Zm00001d033108	AT3G11710	ATKRS-1	lysyl-tRNA synthetase 1	.	.	.	CLUSTER1	43.856	20.4051	55.0393	32.755	42.4638	30.2175	43.9028	38.3164	306.956	FALSE	FALSE	FALSE	FALSE
Zm00001d051306	AT1G62740	.	stress-inducible protein, putative	.	.	.	CLUSTER1	55.2579	25.9691	56.8071	25.3462	51.9175	19.6368	48.2413	23.7135	306.889	FALSE	FALSE	FALSE	FALSE
Zm00001d033847	AT5G10270	CDKC;1	cyclin-dependent kinase C;1	.	.	.	CLUSTER1	40.0444	27.9174	64.0144	34.4839	36.4024	26.5718	49.7427	27.1961	306.373	FALSE	FALSE	FALSE	FALSE
Zm00001d026665	.	.	0	.	.	.	CLUSTER1	41.178	21.2416	69.1561	30.7025	22.1506	26.4958	55.5086	39.7727	306.206	U	FALSE	FALSE	FALSE
Zm00001d037174	AT5G44250	.	Protein of unknown function DUF829, transmembrane 53	.	.	.	CLUSTER1	32.0535	15.8983	106.232	25.0204	19.5543	17.53	67.7495	21.9564	305.994	U	U	FALSE	FALSE
Zm00001d039407	AT1G06390	ATGSK1,ATSK2-3,ATSK22,BIL2,GSK1,SK22	GSK3/SHAGGY-like protein kinase 1	.	.	.	CLUSTER1	41.6622	25.375	47.6985	38.1168	28.8927	30.3878	56.1472	37.4546	305.735	FALSE	FALSE	FALSE	FALSE
Zm00001d029141	AT5G18650	.	CHY-type/CTCHY-type/RING-type Zinc finger protein	.	.	.	CLUSTER1	62.6311	24.3212	59.9589	24.9276	49.8469	19.5798	51.9416	12.0017	305.209	FALSE	FALSE	FALSE	FALSE
Zm00001d043338	.	.	0	.	.	.	CLUSTER1	65.3843	0.578827	153.963	4.5855	33.8808	0.666797	44.6492	1.46134	305.17	FALSE	U	U	FALSE
Zm00001d036392	AT4G35900	atbzip14,FD,FD-1	Basic-leucine zipper (bZIP) transcription factor family protein	bZIP	.	.	CLUSTER1	85.4342	0	121.626	0	48.7495	0	49.3089	0	305.119	FALSE	FALSE	FALSE	FALSE
Zm00001d029177	AT1G52980	.	GTP-binding family protein	.	.	.	CLUSTER1	36.2358	22.546	53.838	46.2217	36.4049	22.7598	50.1044	36.732	304.843	FALSE	FALSE	U	FALSE
Zm00001d043519	AT5G19740	.	Peptidase M28 family protein	.	.	.	CLUSTER1	71.0129	17.8821	93.0365	17.3743	42.9077	15.2129	37.5181	9.86792	304.812	FALSE	FALSE	FALSE	FALSE
Zm00001d038913	AT3G18280	.	Bifunctional inhibitor/lipid-transfer protein/seed storage 2S albumin superfamily protein	.	.	.	CLUSTER1	131.19	28.7701	23.4786	7.34258	88.456	5.45195	17.4928	2.53756	304.72	D	D	D	FALSE
Zm00001d005622	AT4G23810	ATWRKY53,WRKY53	WRKY family transcription factor	WRKY	.	.	CLUSTER1	15.0525	5.77439	23.0751	12.351	64.2914	7.05906	150.116	26.7057	304.425	U	FALSE	U	U
Zm00001d021935	AT3G18830	ATPLT5,ATPMT5,PMT5	polyol/monosaccharide transporter 5	.	.	.	CLUSTER1	83.7228	10.6769	73.4537	4.30424	75.6363	3.96336	50.2754	2.05285	304.086	FALSE	FALSE	D	FALSE
Zm00001d052434	AT5G13750	ZIFL1	zinc induced facilitator-like 1	.	.	.	CLUSTER1	45.7319	9.86204	64.9819	8.02861	60.3552	17.6879	89.3965	8.02619	304.07	FALSE	FALSE	FALSE	D
Zm00001d013231	AT5G67310	CYP81G1	cytochrome P450, family 81, subfamily G, polypeptide 1	.	.	.	CLUSTER1	62.5297	1.0807	119.324	7.19453	55.5279	0.822821	50.7272	6.82684	304.034	FALSE	FALSE	U	U
Zm00001d026642	AT1G63220	.	Calcium-dependent lipid-binding (CaLB domain) family protein	.	.	.	CLUSTER1	61.6248	14.7177	43.1481	12.2494	84.162	16.2664	59.06	12.7357	303.964	FALSE	FALSE	FALSE	FALSE
Zm00001d028631	AT3G04020	.	0	.	.	.	CLUSTER1	30.6797	26.6662	53.4345	31.9121	42.2959	37.0156	48.5743	33.0976	303.676	FALSE	FALSE	FALSE	FALSE
Zm00001d027928	AT1G72360	HRE1	Integrase-type DNA-binding superfamily protein	ERF	.	.	CLUSTER1	99.5893	2.34659	50.7412	4.59556	54.0365	3.98294	84.2146	3.86367	303.37	FALSE	FALSE	FALSE	FALSE
Zm00001d050323	AT5G67310	CYP81G1	cytochrome P450, family 81, subfamily G, polypeptide 1	.	.	.	CLUSTER1	140.576	1.63393	19.4793	2.10783	79.6798	5.51528	48.511	5.68634	303.189	FALSE	D	FALSE	FALSE
Zm00001d049042	AT2G05830	.	NagB/RpiA/CoA transferase-like superfamily protein	.	.	.	CLUSTER1	64.3705	22.1447	24.7354	19.8211	50.0996	37.0756	59.1409	25.7634	303.151	FALSE	D	FALSE	FALSE
Zm00001d016312	AT5G10030	OBF4,TGA4	TGACG motif-binding factor 4	.	.	.	CLUSTER1	56.1217	9.03562	63.4119	5.57055	98.1214	17.2422	39.195	14.0725	302.771	D	FALSE	FALSE	FALSE
Zm00001d022517	AT5G18270	ANAC087	Arabidopsis NAC domain containing protein 87	NAC	.	.	CLUSTER1	55.518	2.34964	145.096	3.49892	38.1511	3.5096	50.8192	3.82141	302.764	FALSE	U	FALSE	FALSE
Zm00001d014773	AT2G46700	ATCRK3,CRK3	CDPK-related kinase 3	.	.	.	CLUSTER1	31.5642	28.3781	65.7715	39.9816	29.376	22.7959	56.3089	28.4472	302.623	FALSE	U	FALSE	FALSE
Zm00001d021264	.	.	0	.	.	.	CLUSTER1	52.2797	11.9203	40.7603	50.0639	53.6284	19.4923	33.3054	40.838	302.288	FALSE	FALSE	U	U
Zm00001d040123	AT1G24190	ATSIN3,SIN3,SNL3	SIN3-like 4	.	.	.	CLUSTER1	35.805	25.0809	57.2054	25.3972	35.9688	30.32	58.3462	34.0935	302.217	FALSE	FALSE	FALSE	FALSE
Zm00001d008925	AT5G45910	.	GDSL-like Lipase/Acylhydrolase superfamily protein	.	.	.	CLUSTER1	56.7827	13.1707	64.736	17.2897	59.6514	14.321	61.5782	14.2915	301.821	FALSE	FALSE	FALSE	FALSE
Zm00001d049881	AT4G14305	.	Peroxisomal membrane 22 kDa (Mpv17/PMP22) family protein	.	.	.	CLUSTER1	39.6234	28.2945	43.5583	24.6179	62.6976	29.6206	52.565	20.2792	301.257	FALSE	FALSE	FALSE	FALSE
Zm00001d044470	AT3G58600	.	Adaptin ear-binding coat-associated protein 1 NECAP-1	.	.	.	CLUSTER1	40.2123	30.339	53.3714	40.542	34.7673	25.7454	47.0254	29.0287	301.031	FALSE	FALSE	FALSE	FALSE
Zm00001d038616	AT1G11360	.	Adenine nucleotide alpha hydrolases-like superfamily protein	.	.	.	CLUSTER1	55.8274	24.3421	62.6702	19.9727	50.1337	19.6693	48.6489	19.7203	300.985	FALSE	FALSE	FALSE	FALSE
Zm00001d019422	AT1G14590	.	Nucleotide-diphospho-sugar transferase family protein	.	.	.	CLUSTER1	28.9428	14.5826	37.9361	13.3551	44.1894	30.4031	102.981	28.091	300.481	U	FALSE	FALSE	FALSE
Zm00001d013933	AT4G27460	.	Cystathionine beta-synthase (CBS) family protein	.	.	.	CLUSTER1	55.5961	3.71701	85.6545	14.3236	27.5616	7.90134	80.202	25.339	300.295	U	FALSE	U	U
Zm00001d002899	AT1G71695	.	Peroxidase superfamily protein	.	.	.	CLUSTER1	124.566	0.121423	30.6878	0.325996	69.9549	17.9038	50.2081	6.246	300.014	FALSE	D	FALSE	D
Zm00001d037477	AT2G43290	MSS3	Calcium-binding EF-hand family protein	.	.	.	CLUSTER1	41.4337	14.6313	63.0509	46.783	48.8222	18.2645	45.7646	20.7375	299.488	FALSE	FALSE	U	FALSE
Zm00001d039285	AT1G53025	.	Ubiquitin-conjugating enzyme family protein	.	.	.	CLUSTER1	31.4982	16.4333	68.7224	36.0859	33.7037	19.5354	65.0074	28.4179	299.404	FALSE	U	U	FALSE
Zm00001d002898	AT1G71695	.	Peroxidase superfamily protein	.	.	.	CLUSTER1	197.078	0.131519	36.3418	0.595589	36.8458	0.0348533	27.7577	0.0243016	298.81	FALSE	D	U	FALSE
Zm00001d017555	AT1G20696	HMGB3,NFD03,NFD3	high mobility group B4	.	.	.	CLUSTER1	63.6948	13.7991	50.5693	18.8311	74.843	12.1358	45.7051	19.1478	298.726	FALSE	FALSE	FALSE	FALSE
Zm00001d033347	AT5G67420	ASL39,LBD37	LOB domain-containing protein 37	LBD	.	.	CLUSTER1	50.9753	23.1881	77.0631	11.1265	32.967	35.4046	46.5311	21.4016	298.657	FALSE	FALSE	D	FALSE
Zm00001d028550	AT2G39900	.	GATA type zinc finger transcription factor family protein	.	.	.	CLUSTER1	52.6431	30.1071	47.4062	30.4924	53.6853	22.0294	43.7348	17.5834	297.682	FALSE	FALSE	FALSE	FALSE
Zm00001d027519	AT1G20510	OPCL1	OPC-8:0 CoA ligase1	.	.	.	CLUSTER1	41.0316	32.9873	40.9604	16.8863	61.0387	27.4784	60.5152	15.7733	296.671	FALSE	FALSE	FALSE	FALSE
Zm00001d053452	AT1G53650	CID8	CTC-interacting domain 8	.	.	.	CLUSTER1	50.4365	24.292	62.1245	27.3309	38.3743	27.287	47.4171	18.8987	296.161	FALSE	FALSE	FALSE	FALSE
Zm00001d023811	.	.	0	.	.	.	CLUSTER1	67.8991	0.176239	37.5794	0.610473	101.949	0.172902	86.0365	1.51909	295.943	FALSE	FALSE	FALSE	U
Zm00001d016664	AT5G51070	CLPD,ERD1,SAG15	Clp ATPase	.	.	.	CLUSTER1	36.1049	26.7517	72.7083	35.2386	21.6042	14.2878	66.0106	22.874	295.58	U	U	FALSE	FALSE
Zm00001d009740	AT4G17520	.	Hyaluronan / mRNA binding family	.	.	.	CLUSTER1	49.9479	24.6632	45.0895	27.6149	51.9108	26.844	41.6577	27.5341	295.262	FALSE	FALSE	FALSE	FALSE
Zm00001d028257	AT5G17610	.	0	.	.	.	CLUSTER1	37.7778	30.8492	54.7104	38.9986	32.5713	24.2656	40.9394	35.0028	295.115	FALSE	FALSE	FALSE	FALSE
Zm00001d012837	AT5G59870	HTA6	histone H2A 6	.	.	.	CLUSTER1	126.388	2.53752	11.6171	1.15432	125.813	5.40938	20.5461	1.35487	294.82	D	D	FALSE	D
Zm00001d003035	AT5G20190	.	Tetratricopeptide repeat (TPR)-like superfamily protein	.	.	.	CLUSTER1	52.9347	14.7089	57.0926	13.7328	57.0916	13.449	80.1812	5.5196	294.71	FALSE	FALSE	FALSE	D
Zm00001d022159	AT2G26210	.	Ankyrin repeat family protein	.	.	.	CLUSTER1	41.2368	28.319	65.0623	38.3652	25.1402	21.8146	46.692	27.7274	294.357	FALSE	FALSE	FALSE	FALSE
Zm00001d036895	AT5G39990	.	Core-2/I-branching beta-1,6-N-acetylglucosaminyltransferase family protein	.	.	.	CLUSTER1	39.4357	16.7912	79.0944	29.1288	32.4096	17.6705	56.7857	22.9737	294.29	FALSE	U	FALSE	FALSE
Zm00001d009562	AT1G28420	HB-1	Homeodomain-like transcriptional regulator	HB-other	.	.	CLUSTER1	30.2702	19.3891	70.244	31.726	25.0087	21.7319	64.6691	31.0545	294.094	U	U	FALSE	FALSE
Zm00001d034066	AT3G02100	.	UDP-Glycosyltransferase superfamily protein	.	.	.	CLUSTER1	44.9931	4.52594	78.2676	6.40864	31.7079	2.72362	114.142	11.315	294.084	U	FALSE	FALSE	U
Zm00001d027708	AT2G36950	.	Heavy metal transport/detoxification superfamily protein	.	.	.	CLUSTER1	54.0465	2.16767	110.146	5.03174	42.1249	5.42214	66.6396	7.90193	293.48	FALSE	U	U	FALSE
Zm00001d034109	AT4G33920	.	Protein phosphatase 2C family protein	.	.	.	CLUSTER1	20.8656	2.16425	63.7858	8.56456	38.9258	2.14522	149.783	7.20411	293.438	U	U	U	U
Zm00001d018161	AT2G15620	ATHNIR,NIR,NIR1	nitrite reductase 1	.	.	.	CLUSTER1	126.67	19.9999	19.8323	3.74542	61.5037	21.9916	34.0118	5.61434	293.369	FALSE	D	D	D
Zm00001d023477	.	.	0	.	.	.	CLUSTER1	29.3177	20.6624	44.3404	35.1494	51.7513	28.0417	42.5869	41.2981	293.148	FALSE	FALSE	FALSE	FALSE
Zm00001d012532	AT2G37480	.	0	.	.	.	CLUSTER1	32.4954	10.3352	55.6373	20.6117	34.6797	25.4168	81.1718	32.7193	293.067	U	FALSE	FALSE	FALSE
Zm00001d008602	AT2G38090	.	Duplicated homeodomain-like superfamily protein	MYB	.	.	CLUSTER1	42.3608	17.2944	68.327	24.5125	38.7077	21.8261	56.9513	23.0322	293.012	FALSE	FALSE	FALSE	FALSE
Zm00001d014436	AT4G19006	.	Proteasome component (PCI) domain protein	.	.	.	CLUSTER1	50.8944	37.2096	36.4791	25.0053	50.6179	32.2796	34.0973	26.3709	292.954	FALSE	FALSE	FALSE	FALSE
Zm00001d044222	AT1G80410	EMB2753	tetratricopeptide repeat (TPR)-containing protein	.	.	.	CLUSTER1	42.0683	26.6844	44.0851	24.6873	49.3964	33.8747	40.2601	31.8748	292.931	FALSE	FALSE	FALSE	FALSE
Zm00001d009936	AT3G12500	ATHCHIB,B-CHI,CHI-B,HCHIB,PR-3,PR3	basic chitinase	.	.	.	CLUSTER1	58.4184	11.3288	84.7628	10.8554	38.1382	3.46057	83.9555	1.80436	292.724	U	FALSE	FALSE	FALSE
Zm00001d016659	AT5G36880	ACS	acetyl-CoA synthetase	.	.	.	CLUSTER1	63.8449	32.1321	32.4336	17.4036	72.3866	17.7981	44.6793	11.8074	292.486	FALSE	FALSE	FALSE	FALSE
Zm00001d053281	AT2G20610	ALF1,HLS3,RTY,RTY1,SUR1	Tyrosine transaminase family protein	.	.	.	CLUSTER1	146.409	4.60965	16.5877	4.80788	39.764	11.9476	55.5489	12.5389	292.214	FALSE	D	FALSE	FALSE
Zm00001d037849	AT2G30490	ATC4H,C4H,CYP73A5,REF3	cinnamate-4-hydroxylase	.	.	.	CLUSTER1	66.1254	5.38923	120.902	4.51834	32.8376	3.35386	57.2738	1.77296	292.173	FALSE	FALSE	FALSE	FALSE
Zm00001d002623	AT4G23030	.	MATE efflux family protein	.	.	.	CLUSTER1	49.4674	1.26916	90.2083	11.4329	29.8211	4.64428	84.0207	20.9943	291.858	U	FALSE	U	U
Zm00001d026554	AT1G01490	.	Heavy metal transport/detoxification superfamily protein	.	.	.	CLUSTER1	68.1943	11.6183	104.586	18.3563	23.5899	10.177	42.7168	12.6166	291.855	FALSE	FALSE	FALSE	FALSE
Zm00001d038843	AT5G64810	ATWRKY51,WRKY51	WRKY DNA-binding protein 51	WRKY	.	.	CLUSTER1	35.5744	6.82828	52.0791	18.2843	44.7913	18.2244	82.2652	33.7843	291.831	FALSE	FALSE	U	FALSE
Zm00001d021930	AT1G21070	.	Nucleotide-sugar transporter family protein	.	.	.	CLUSTER1	46.8873	17.119	47.1189	10.4789	42.9656	35.9356	47.6094	43.6942	291.809	FALSE	FALSE	FALSE	FALSE
Zm00001d011705	AT2G19520	ACG1,ATMSI4,FVE,MSI4,NFC04,NFC4	Transducin family protein / WD-40 repeat family protein	.	.	.	CLUSTER1	41.9184	19.1885	47.59	31.3633	47.9411	24.6575	45.4857	33.5803	291.725	FALSE	FALSE	FALSE	FALSE
Zm00001d027982	AT5G65380	.	MATE efflux family protein	.	.	.	CLUSTER1	80.8138	21.1618	33.8562	21.6288	48.5331	19.3699	32.2873	32.9504	290.601	FALSE	D	FALSE	FALSE
Zm00001d022234	AT5G39670	.	Calcium-binding EF-hand family protein	.	.	.	CLUSTER1	78.4319	5.32581	48.8318	19.6217	53.6216	15.6008	42.545	26.5399	290.519	FALSE	FALSE	U	FALSE
Zm00001d018103	AT1G22330	.	RNA-binding (RRM/RBD/RNP motifs) family protein	.	.	.	CLUSTER1	51.4289	8.73897	106.703	31.6269	18.6184	12.4667	41.9948	18.5577	290.135	U	U	U	FALSE
Zm00001d021582	AT3G15260	.	Protein phosphatase 2C family protein	.	.	.	CLUSTER1	48.7487	17.594	56.0735	20.5073	56.9475	17.7061	55.3311	16.8193	289.727	FALSE	FALSE	FALSE	FALSE
Zm00001d043293	AT1G75450	ATCKX5,ATCKX6,CKX5	cytokinin oxidase 5	.	.	.	CLUSTER1	51.8204	2.62519	84.5653	7.43099	22.9169	3.95385	109.04	7.05758	289.41	U	FALSE	U	FALSE
Zm00001d049187	AT5G41670	.	6-phosphogluconate dehydrogenase family protein	.	.	.	CLUSTER1	67.8568	15.1188	39.5439	6.91234	74.6166	49.2999	24.8473	11.1633	289.359	D	FALSE	D	D
Zm00001d013010	AT2G38730	.	Cyclophilin-like peptidyl-prolyl cis-trans isomerase family protein	.	.	.	CLUSTER1	35.1423	24.7154	41.6579	28.4653	50.9425	29.7824	45.3812	33.1586	289.246	FALSE	FALSE	FALSE	FALSE
Zm00001d011392	AT4G23650	CDPK6,CPK3	calcium-dependent protein kinase 6	.	.	.	CLUSTER1	31.6946	18.295	27.4131	24.5874	54.2243	31.8115	61.8923	39.1892	289.107	FALSE	FALSE	FALSE	FALSE
Zm00001d029227	AT3G23540	.	alpha/beta-Hydrolases superfamily protein	.	.	.	CLUSTER1	29.5208	17.9733	60.6329	35.4724	29.8956	23.702	56.9299	34.6002	288.727	FALSE	U	FALSE	FALSE
Zm00001d048623	AT5G59780	ATMYB59,ATMYB59-1,ATMYB59-2,ATMYB59-3,MYB59	myb domain protein 59	MYB	.	.	CLUSTER1	58.8945	18.2304	65.7313	10.4359	81.3533	20.4719	28.6716	4.92747	288.716	D	FALSE	FALSE	D
Zm00001d047560	AT5G56340	ATCRT1	RING/U-box superfamily protein	.	.	.	CLUSTER1	42.3364	11.8254	86.8672	24.0781	24.9849	11.9569	52.8374	33.4276	288.314	U	U	U	U
Zm00001d042726	AT5G09830	.	BolA-like family protein	.	.	.	CLUSTER1	58.2472	20.8296	45.6396	20.4126	53.5384	24.0826	38.9559	26.5851	288.291	FALSE	FALSE	FALSE	FALSE
Zm00001d019631	AT2G35060	KUP11	K+ uptake permease 11	.	.	.	CLUSTER1	43.3047	23.6915	64.8773	27.3074	41.775	29.9078	32.3859	25.0408	288.29	FALSE	FALSE	FALSE	FALSE
Zm00001d017462	AT4G17500	ATERF-1,ERF-1	ethylene responsive element binding factor 1	ERF	.	.	CLUSTER1	32.4639	4.29823	119.318	12.1934	23.539	14.9127	62.7549	18.7257	288.206	U	U	U	FALSE
Zm00001d015032	AT4G38470	.	ACT-like protein tyrosine kinase family protein	.	.	.	CLUSTER1	28.3392	1.8244	57.0827	2.73911	13.3466	5.33401	168.37	10.7145	287.751	U	U	FALSE	U
Zm00001d013549	AT2G23780	.	RING/U-box superfamily protein	.	.	.	CLUSTER1	31.9072	13.7036	108.341	35.329	21.2799	10.8747	46.1401	19.8835	287.459	U	U	U	FALSE
Zm00001d038994	AT5G05550	.	sequence-specific DNA binding transcription factors	Trihelix	.	.	CLUSTER1	43.5649	19.0975	66.0784	34.8297	22.501	19.6513	52.0369	29.6838	287.444	U	FALSE	FALSE	FALSE
Zm00001d049082	AT1G65270	.	0	.	.	.	CLUSTER1	48.0496	31.2743	34.6468	26.8381	55.0264	32.8575	32.3481	26.0311	287.072	FALSE	FALSE	FALSE	FALSE
Zm00001d031941	AT3G52220	.	0	.	.	.	CLUSTER1	31.0786	26.4884	56.597	37.0072	32.2369	25.9722	47.7522	29.83	286.962	FALSE	FALSE	FALSE	FALSE
Zm00001d047814	AT5G02230	.	Haloacid dehalogenase-like hydrolase (HAD) superfamily protein	.	.	.	CLUSTER1	43.2318	13.2262	32.1205	10.5628	46.9106	33.1677	89.971	17.5143	286.705	FALSE	FALSE	FALSE	FALSE
Zm00001d036977	AT4G32850	nPAP,PAP(IV)	nuclear poly(a) polymerase	.	.	.	CLUSTER1	32.2689	25.5354	52.1398	34.4435	32.4754	27.3109	52.1899	30.2934	286.657	FALSE	FALSE	FALSE	FALSE
Zm00001d041635	AT5G27920	.	F-box family protein	.	.	.	CLUSTER1	45.7972	27.3589	57.8178	20.4488	44.9281	33.5332	37.0174	18.3153	285.217	FALSE	FALSE	FALSE	FALSE
Zm00001d015138	AT1G67120	.	0	.	.	.	CLUSTER1	54.7305	21.0875	30.3742	20.8969	59.8843	20.7238	46.1848	30.8357	284.718	FALSE	FALSE	FALSE	FALSE
Zm00001d006463	AT5G60200	TMO6	TARGET OF MONOPTEROS 6	Dof	.	.	CLUSTER1	26.6109	3.7437	43.4265	5.48311	52.575	6.2085	130.834	15.087	283.969	U	FALSE	FALSE	U
Zm00001d026514	AT1G22100	ATIPK1,IPK1	Inositol-pentakisphosphate 2-kinase family protein	.	.	.	CLUSTER1	42.0901	12.2882	62.7969	23.6859	46.1176	7.60288	75.8756	13.4761	283.933	FALSE	FALSE	FALSE	FALSE
Zm00001d007068	AT3G06190	ATBPM2,BPM2	BTB-POZ and MATH domain 2	.	.	.	CLUSTER1	43.3316	26.4449	55.1619	32.1744	32.8264	27.0932	41.0661	25.3717	283.47	FALSE	FALSE	FALSE	FALSE
Zm00001d031581	AT3G07170	.	Sterile alpha motif (SAM) domain-containing protein	.	.	.	CLUSTER1	44.7273	11.713	76.2077	29.7378	24.7738	17.2752	47.2017	31.5595	283.196	FALSE	FALSE	U	FALSE
Zm00001d044653	AT1G26750	.	0	.	.	.	CLUSTER1	45.6679	29.832	35.9129	22.5248	53.7049	32.5232	38.0573	24.759	282.982	FALSE	FALSE	FALSE	FALSE
Zm00001d017126	AT3G01770	ATBET10,BET10	bromodomain and extraterminal domain protein 10	.	.	.	CLUSTER1	33.7034	24.5266	51.869	27.3267	32.017	26.2361	57.5965	29.5332	282.808	FALSE	FALSE	FALSE	FALSE
Zm00001d032567	AT4G04920	SFR6	sensitive to freezing 6	.	.	.	CLUSTER1	29.9005	15.4566	70.7752	24.8637	31.4828	18.1622	68.6385	23.4548	282.734	U	U	FALSE	FALSE
Zm00001d040257	AT5G20890	.	TCP-1/cpn60 chaperonin family protein	.	.	.	CLUSTER1	63.9286	33.6344	27.927	23.4609	60.9613	29.1776	24.6637	18.7574	282.511	D	D	FALSE	FALSE
Zm00001d047587	AT1G09420	AHBP-1B,TGA2	glucose-6-phosphate dehydrogenase 4	.	.	.	CLUSTER1	36.0892	20.3965	66.1875	27.0036	31.792	23.1324	49.4954	27.9465	282.043	FALSE	FALSE	FALSE	FALSE
Zm00001d013003	AT5G08790	anac081,ATAF2	NAC (No Apical Meristem) domain transcriptional regulator superfamily protein	NAC	.	.	CLUSTER1	89.0273	7.98212	59.9492	32.1982	26.9403	7.12971	35.2562	23.4815	281.965	FALSE	FALSE	U	U
Zm00001d038892	AT2G01600	.	ENTH/ANTH/VHS superfamily protein	.	.	.	CLUSTER1	40.5959	27.6323	54.1579	24.6178	41.578	23.7007	44.3227	25.135	281.74	FALSE	FALSE	FALSE	FALSE
Zm00001d031893	AT5G23940	DCR,EMB3009,PEL3	HXXXD-type acyl-transferase family protein	.	.	.	CLUSTER1	13.8748	25.1344	118.417	19.6808	11.7285	13.2009	68.8688	10.4943	281.399	U	U	FALSE	FALSE
Zm00001d045635	AT1G08060	CHD3,CHR6,GYM,PKL,SSL2	ATP-dependent helicase family protein	.	.	.	CLUSTER1	29.3224	16.2449	75.0527	25.9208	25.0405	18.8904	60.2935	30.3049	281.07	U	U	FALSE	FALSE
Zm00001d029923	AT4G12520	.	Bifunctional inhibitor/lipid-transfer protein/seed storage 2S albumin superfamily protein	.	.	.	CLUSTER1	116.618	0.058507	2.87661	0.187822	139.901	0.0717637	20.9014	0.277105	280.892	D	D	FALSE	FALSE
Zm00001d043849	.	.	0	.	.	.	CLUSTER1	47.5612	6.27895	117.874	11.499	8.01578	13.9661	56.7321	18.9047	280.832	U	U	FALSE	FALSE
Zm00001d021344	AT1G31050	.	basic helix-loop-helix (bHLH) DNA-binding superfamily protein	.	.	.	CLUSTER1	40.4875	1.77168	93.6638	1.87086	43.3812	2.78255	95.1851	1.5729	280.716	U	U	FALSE	FALSE
Zm00001d021299	AT5G63140	ATPAP29,PAP29	purple acid phosphatase 29	.	.	.	CLUSTER1	72.9391	15.4491	47.8308	16.9451	43.2201	23.4369	30.6559	29.9605	280.438	FALSE	FALSE	FALSE	FALSE
Zm00001d014887	AT3G19820	CBB1,DIM,DIM1,DWF1,EVE1	cell elongation protein / DWARF1 / DIMINUTO (DIM)	.	.	.	CLUSTER1	69.4946	6.0721	38.4844	7.15881	87.2371	7.06679	53.1013	11.7621	280.377	FALSE	FALSE	FALSE	FALSE
Zm00001d036401	AT4G24190	AtHsp90-7,AtHsp90.7,HSP90.7,SHD	Chaperone protein htpG family protein	.	.	.	CLUSTER1	73.9979	21.2977	13.6823	14.8788	99.2552	16.5413	26.1806	14.0968	279.931	D	D	FALSE	FALSE
Zm00001d007363	AT1G71830	ATSERK1,SERK1	somatic embryogenesis receptor-like kinase 1	.	.	.	CLUSTER1	47.6355	0.0169997	35.8707	0.119011	94.886	0.0132756	99.8067	1.5788	279.927	FALSE	FALSE	FALSE	FALSE
Zm00001d044995	AT2G05940	.	Protein kinase superfamily protein	.	.	.	CLUSTER1	44.5007	16.5026	36.9681	39.5794	45.8633	18.4126	48.6755	29.1688	279.671	FALSE	FALSE	U	FALSE
Zm00001d035445	AT4G23100	ATECS1,CAD2,GSH1,GSHA,PAD2,RML1	glutamate-cysteine ligase	.	.	.	CLUSTER1	89.5935	16.074	45.694	12.7989	49.1179	14.4081	37.3975	14.441	279.525	FALSE	FALSE	FALSE	FALSE
Zm00001d048397	AT1G63800	UBC5	ubiquitin-conjugating enzyme 5	.	.	.	CLUSTER1	33.1945	32.4295	47.2867	28.7644	31.9621	27.8177	55.6919	22.0804	279.227	FALSE	FALSE	FALSE	FALSE
Zm00001d042686	AT1G34370	STOP1	C2H2 and C2HC zinc fingers superfamily protein	C2H2	.	.	CLUSTER1	31.4159	23.2431	65.1039	27.7888	34.4386	25.9093	44.3206	26.9871	279.207	FALSE	U	FALSE	FALSE
Zm00001d020233	AT2G46550	.	0	.	.	.	CLUSTER1	29.563	25.4794	58.6464	33.1627	26.4978	23.6233	50.21	31.9727	279.155	FALSE	FALSE	FALSE	FALSE
Zm00001d035621	AT1G11910	APA1,ATAPA1	Saposin-like aspartyl protease family protein	.	.	.	CLUSTER1	34.1191	24.8712	45.2534	26.9435	36.5288	24.7451	60.3824	26.2805	279.124	FALSE	FALSE	FALSE	FALSE
Zm00001d039883	AT5G05990	.	Mitochondrial glycoprotein family protein	.	.	.	CLUSTER1	57.6482	20.643	19.4948	14.896	89.4821	29.4157	25.2968	22.055	278.932	D	D	FALSE	FALSE
Zm00001d034351	AT1G16360	.	LEM3 (ligand-effect modulator 3) family protein / CDC50 family protein	.	.	.	CLUSTER1	34.8099	23.6738	48.7323	37.5056	29.7097	24.3972	44.5624	35.295	278.686	FALSE	FALSE	FALSE	FALSE
Zm00001d045352	AT2G19480	NAP1;2,NFA02,NFA2	nucleosome assembly protein 1;2	.	.	.	CLUSTER1	52.9032	22.6725	28.1096	21.2077	60.1945	28.028	34.4695	30.7751	278.36	FALSE	FALSE	FALSE	FALSE
Zm00001d019836	AT5G47710	.	Calcium-dependent lipid-binding (CaLB domain) family protein	.	.	.	CLUSTER1	33.4145	8.97804	79.579	16.5107	33.016	14.6393	70.8955	20.9434	277.976	U	U	FALSE	FALSE
Zm00001d024799	.	.	0	.	.	.	CLUSTER1	27.9339	8.89246	31.2075	8.3909	71.6327	52.0264	49.8707	27.7451	277.7	FALSE	FALSE	FALSE	FALSE
Zm00001d042796	AT4G21110	.	G10 family protein	.	.	.	CLUSTER1	36.101	25.1864	64.1687	39.0611	25.5225	17.3579	46.108	23.9943	277.5	FALSE	FALSE	FALSE	FALSE
Zm00001d040279	AT3G16830	TPR2	TOPLESS-related 2	.	.	.	CLUSTER1	37.2108	32.1135	54.3732	28.9313	36.4095	31.7243	32.3812	24.0884	277.232	FALSE	FALSE	FALSE	FALSE
Zm00001d038927	AT1G15020	ATQSOX1,QSO2,QSOX1	quiescin-sulfhydryl oxidase 1	.	.	.	CLUSTER1	33.7794	21.039	52.3799	25.983	38.6167	20.8252	57.4719	26.6127	276.708	FALSE	FALSE	FALSE	FALSE
Zm00001d042684	AT1G22550	.	Major facilitator superfamily protein	.	.	.	CLUSTER1	45.2677	5.90921	69.8293	8.04431	43.3177	2.22707	91.0065	11.0004	276.602	U	FALSE	FALSE	U
Zm00001d010056	AT2G39800	ATP5CS,P5CS1	delta 1-pyrroline-5-carboxylate synthase 2	.	.	.	CLUSTER1	47.3156	18.5423	59.3968	14.1685	47.001	18.1293	56.7225	15.2578	276.534	FALSE	FALSE	FALSE	FALSE
Zm00001d010654	AT5G25400	.	Nucleotide-sugar transporter family protein	.	.	.	CLUSTER1	40.1272	29.8677	56.7186	24.2948	36.7071	22.802	34.7181	31.0779	276.313	FALSE	FALSE	FALSE	FALSE
Zm00001d024339	AT3G13060	ECT5	evolutionarily conserved C-terminal region 5	.	.	.	CLUSTER1	30.501	23.3706	63.3001	34.0174	29.7376	28.456	36.4704	30.4152	276.268	FALSE	U	FALSE	FALSE
Zm00001d052987	AT3G07040	RPM1,RPS3	NB-ARC domain-containing disease resistance protein	.	.	.	CLUSTER1	20.0881	4.96951	41.3147	10.4905	45.3054	12.2778	115.436	26.1884	276.07	U	U	U	U
Zm00001d030572	AT1G03280	.	Transcription factor TFIIE, alpha subunit	.	.	.	CLUSTER1	38.5039	24.617	59.2924	33.0689	26.5312	24.8702	41.7313	27.3955	276.01	FALSE	FALSE	FALSE	FALSE
Zm00001d010159	AT5G09810	ACT7	actin 7	.	.	.	CLUSTER1	81.2218	12.7983	35.7629	7.65071	70.4214	16.101	44.5932	7.20293	275.752	FALSE	D	FALSE	D
Zm00001d042926	AT2G28790	.	Pathogenesis-related thaumatin superfamily protein	.	.	.	CLUSTER1	57.2084	9.32455	93.7677	29.1773	25.7778	7.86327	45.0388	7.45152	275.609	FALSE	FALSE	U	FALSE
Zm00001d012968	AT2G28200	.	C2H2-type zinc finger family protein	C2H2	.	.	CLUSTER1	64.5097	3.79615	90.2205	13.6171	32.9647	2.24251	52.2059	15.896	275.453	FALSE	FALSE	U	U
Zm00001d039267	AT2G46530	ARF11	auxin response factor 11	ARF	.	.	CLUSTER1	49.0964	3.7636	75.0179	2.38012	67.8997	2.20082	70.2713	4.7842	275.414	FALSE	FALSE	FALSE	U
Zm00001d040364	AT5G66390	.	Peroxidase superfamily protein	.	.	.	CLUSTER1	73.1153	2.16455	6.96518	0.940286	132.66	1.32704	57.0497	1.08618	275.308	D	D	D	FALSE
Zm00001d037173	AT1G76640	.	Calcium-binding EF-hand family protein	.	.	.	CLUSTER1	46.8602	1.86725	41.7067	1.77978	31.6116	59.6633	37.8005	53.6547	274.944	FALSE	FALSE	FALSE	FALSE
Zm00001d017575	AT4G24060	.	Dof-type zinc finger DNA-binding family protein	Dof	.	.	CLUSTER1	34.4175	10.3511	60.983	10.9932	44.4169	16.0294	83.8113	13.6362	274.639	FALSE	FALSE	FALSE	FALSE
Zm00001d017000	AT3G07640	.	0	.	.	.	CLUSTER1	26.1932	18.6672	53.9298	37.2448	31.3225	23.6946	50.3451	33.2249	274.622	FALSE	U	FALSE	FALSE
Zm00001d053857	AT3G11830	.	TCP-1/cpn60 chaperonin family protein	.	.	.	CLUSTER1	47.04	19.5234	40.3542	27.6501	58.2788	19.8506	36.4716	25.2734	274.442	FALSE	FALSE	FALSE	FALSE
Zm00001d027394	AT5G59970	.	Histone superfamily protein	.	.	.	CLUSTER1	91.5692	18.6094	23.8481	17.6319	70.3477	14.27	24.6424	13.4188	274.337	D	D	FALSE	FALSE
Zm00001d031560	AT4G18100	.	Ribosomal protein L32e	.	.	.	CLUSTER1	56.7596	28.5665	21.5432	15.5099	69.0582	34.2445	25.4652	23.0309	274.178	D	D	FALSE	FALSE
Zm00001d010796	AT2G19860	ATHXK1,GIN2,HXK1	hexokinase 1	.	.	.	CLUSTER1	49.2558	15.3805	66.7049	13.531	43.2616	13.213	59.7657	12.8945	274.007	FALSE	FALSE	FALSE	FALSE
Zm00001d001824	AT5G66940	.	Dof-type zinc finger DNA-binding family protein	.	.	.	CLUSTER1	37.1587	10.5502	24.0337	7.89413	66.2556	18.3479	92.3955	17.0535	273.689	FALSE	FALSE	FALSE	FALSE
Zm00001d030967	AT5G43600	ATAAH-2,UAH	ureidoglycolate amidohydrolase	.	.	.	CLUSTER1	55.511	14.6511	23.436	21.3371	45.9908	27.7664	31.0888	53.6948	273.476	FALSE	D	FALSE	FALSE
Zm00001d054106	AT3G54960	ATPDI1,ATPDIL1-3,PDI1,PDIL1-3	PDI-like 1-4	.	.	.	CLUSTER1	49.4834	16.3267	46.4782	15.9317	55.7177	16.5549	55.8193	17.1505	273.462	FALSE	FALSE	FALSE	FALSE
Zm00001d021673	AT4G21215	.	0	.	.	.	CLUSTER1	51.3856	14.368	62.5972	13.7393	56.163	23.5667	33.3525	18.1224	273.295	FALSE	FALSE	FALSE	FALSE
Zm00001d019684	AT2G26430	ATRCY1,RCY1	arginine-rich cyclin 1	.	.	.	CLUSTER1	26.9205	17.3851	59.6883	30.9791	25.2903	19.6639	63.539	29.8088	273.275	U	U	FALSE	FALSE
Zm00001d022092	AT3G45070	.	P-loop containing nucleoside triphosphate hydrolases superfamily protein	.	.	.	CLUSTER1	97.425	9.64515	41.1652	12.5812	31.5237	26.0614	29.601	25.0997	273.102	FALSE	D	FALSE	FALSE
Zm00001d037211	AT5G10230	ANN7,ANNAT7	annexin 7	.	.	.	CLUSTER1	77.382	39.5341	22.9233	15.2633	63.6112	15.5939	30.7081	7.73888	272.755	D	D	D	D
Zm00001d020977	AT4G31330	.	Protein of unknown function, DUF599	.	.	.	CLUSTER1	86.9511	0.922341	81.8785	0.513249	56.0894	3.51739	42.3416	0.410972	272.625	FALSE	FALSE	FALSE	D
Zm00001d016947	.	.	0	.	.	.	CLUSTER1	48.7108	0.827985	71.9293	14.4502	40.9567	2.69854	69.3294	23.5763	272.479	FALSE	FALSE	U	U
Zm00001d013571	AT3G12920	.	SBP (S-ribonuclease binding protein) family protein	.	.	.	CLUSTER1	40.9872	13.3292	63.4968	14.4336	36.3925	24.3361	57.437	21.6141	272.026	FALSE	FALSE	FALSE	FALSE
Zm00001d027826	AT2G42500	PP2A-3	protein phosphatase 2A-3	.	.	.	CLUSTER1	39.6756	21.6536	46.2154	29.9456	39.5003	20.117	48.2928	25.9939	271.394	FALSE	FALSE	FALSE	FALSE
Zm00001d013546	AT1G45050	ATUBC2-1,UBC15	ubiquitin-conjugating enzyme 18	.	.	.	CLUSTER1	30.3299	22.9721	46.7249	33.153	30.8747	26.4779	48.2984	32.227	271.058	FALSE	FALSE	FALSE	FALSE
Zm00001d002369	AT4G28400	.	Protein phosphatase 2C family protein	.	.	.	CLUSTER1	33.6556	6.69174	75.9118	12.9692	31.4016	15.8812	71.9046	22.4711	270.887	U	U	FALSE	FALSE
Zm00001d038969	AT3G12700	.	Eukaryotic aspartyl protease family protein	.	.	.	CLUSTER1	18.6309	1.67005	19.9305	38.7021	19.7606	3.02556	127.077	41.9254	270.722	U	FALSE	U	U
Zm00001d043413	.	.	0	.	.	.	CLUSTER1	53.3486	0.268715	13.6791	2.56131	155.891	0.386968	42.8984	1.42713	270.461	D	D	FALSE	FALSE
Zm00001d007889	AT3G03940	.	Protein kinase family protein	.	.	.	CLUSTER1	38.9914	22.9338	48.2203	29.3886	30.6809	26.6704	42.9042	30.5333	270.323	FALSE	FALSE	FALSE	FALSE
Zm00001d018503	AT2G39840	TOPP4	type one serine/threonine protein phosphatase 4	.	.	.	CLUSTER1	34.1326	22.3046	52.7724	27.2918	38.1699	20.705	48.9981	25.8011	270.175	FALSE	FALSE	FALSE	FALSE
Zm00001d014286	AT2G22300	CAMTA1,EICBP.B	signal responsive 1	CAMTA	.	.	CLUSTER1	44.8221	16.0658	84.5099	17.2814	33.7548	15.1175	43.1923	15.4245	270.168	FALSE	FALSE	FALSE	FALSE
Zm00001d014993	AT1G09080	BIP3	Heat shock protein 70 (Hsp 70) family protein	.	.	.	CLUSTER1	74.0679	24.2692	12.3849	12.8409	96.2924	13.7315	26.6859	9.87459	270.147	D	D	FALSE	FALSE
Zm00001d007139	AT1G02890	.	AAA-type ATPase family protein	.	.	.	CLUSTER1	28.9406	24.274	46.6524	26.1095	30.6006	38.513	48.5857	26.4444	270.12	FALSE	FALSE	FALSE	FALSE
Zm00001d017675	AT5G46630	.	Clathrin adaptor complexes medium subunit family protein	.	.	.	CLUSTER1	35.1514	37.5542	33.835	23.2674	47.5277	29.2188	36.9971	26.1918	269.743	FALSE	FALSE	FALSE	FALSE
Zm00001d002126	AT5G64550	.	loricrin-related	.	.	.	CLUSTER1	52.8224	23.715	42.0145	14.6746	39.6967	44.357	35.3128	17.0512	269.644	FALSE	FALSE	FALSE	D
Zm00001d045309	AT1G78420	.	RING/U-box superfamily protein	.	.	.	CLUSTER1	29.272	12.8805	67.1969	26.3263	27.614	19.3503	57.3275	29.5906	269.558	U	U	U	FALSE
Zm00001d044546	AT1G75390	AtbZIP44,bZIP44	basic leucine-zipper 44	bZIP	.	.	CLUSTER1	77.6263	8.7613	30.137	4.2994	67.6295	27.0861	48.2269	5.33288	269.099	FALSE	D	FALSE	D
Zm00001d008869	AT1G52150	ATHB-15,ATHB15,CNA,ICU4	Homeobox-leucine zipper family protein / lipid-binding START domain-containing protein	HD-ZIP	.	.	CLUSTER1	53.539	3.01027	64.8664	1.70458	58.3138	2.27041	83.4944	1.46362	268.662	FALSE	FALSE	FALSE	FALSE
Zm00001d006889	AT3G52940	ELL1,FK,HYD2	Ergosterol biosynthesis ERG4/ERG24 family	.	.	.	CLUSTER1	32.6919	19.9914	70.3821	27.4686	27.0398	27.286	31.4572	32.3413	268.658	FALSE	U	FALSE	FALSE
Zm00001d025892	AT4G28070	.	AFG1-like ATPase family protein	.	.	.	CLUSTER1	28.6694	21.2464	36.4563	30.7327	33.7679	29.4449	48.5155	39.8131	268.646	FALSE	FALSE	FALSE	FALSE
Zm00001d051052	AT2G24590	RSZP22,SRZ-22,SRZ22	serine/arginine-rich 22	.	.	.	CLUSTER1	31.7912	18.306	66.7601	31.7537	26.8267	17.0979	47.7496	28.2144	268.5	FALSE	U	FALSE	FALSE
Zm00001d011606	AT4G01000	.	Ubiquitin-like superfamily protein	.	.	.	CLUSTER1	29.4484	22.2309	66.4608	40.9953	20.0045	17.9682	46.5159	24.8538	268.478	U	U	FALSE	FALSE
Zm00001d031640	AT3G62870	.	Ribosomal protein L7Ae/L30e/S12e/Gadd45 family protein	.	.	.	CLUSTER1	59.1229	28.0435	18.2391	17.0076	70.9206	34.6553	21.3545	19.0238	268.367	D	D	FALSE	FALSE
Zm00001d018896	AT3G13460	ECT2	evolutionarily conserved C-terminal region 2	.	.	.	CLUSTER1	44.0207	18.7247	42.5891	14.5977	52.0342	25.9204	46.6472	23.447	267.981	FALSE	FALSE	FALSE	FALSE
Zm00001d031510	AT4G31330	.	Protein of unknown function, DUF599	.	.	.	CLUSTER1	138.109	0.0806766	29.4987	0.224736	55.568	0.176712	44.2715	0	267.929	FALSE	D	FALSE	FALSE
Zm00001d025098	AT3G60800	.	DHHC-type zinc finger family protein	.	.	.	CLUSTER1	29.4599	25.3988	53.7567	29.7295	27.9913	26.7108	43.8762	30.8174	267.741	FALSE	FALSE	FALSE	FALSE
Zm00001d023769	AT3G12120	FAD2	fatty acid desaturase 2	.	.	.	CLUSTER1	163.913	0.110106	25.132	0.163864	43.5515	0.0548419	34.3924	0.198461	267.516	FALSE	D	FALSE	FALSE
Zm00001d018326	AT1G51660	ATMEK4,ATMKK4,MKK4	mitogen-activated protein kinase kinase 4	.	.	.	CLUSTER1	33.4104	14.8508	56.8147	29.7392	31.8272	13.4036	67.4348	19.9444	267.425	U	FALSE	U	FALSE
Zm00001d031329	AT1G16220	.	Protein phosphatase 2C family protein	.	.	.	CLUSTER1	22.78	18.3175	86.4321	38.5113	18.0352	13.903	54.356	14.88	267.215	U	U	U	FALSE
Zm00001d005594	AT1G77210	AtSTP14,STP14	sugar transporter 14	.	.	.	CLUSTER1	20.1021	8.13665	62.9539	14.8424	27.479	18.8386	85.2871	29.4317	267.071	U	U	FALSE	FALSE
Zm00001d002283	AT1G16670	.	Protein kinase superfamily protein	.	.	.	CLUSTER1	43.4345	7.13255	76.8814	17.8791	29.5124	8.00156	69.3967	14.6097	266.848	U	FALSE	U	FALSE
Zm00001d036285	AT1G64040	TOPP3	type one serine/threonine protein phosphatase 3	.	.	.	CLUSTER1	34.9782	20.2689	44.7512	33.4742	36.8544	23.3539	39.8659	33.1981	266.745	FALSE	FALSE	FALSE	FALSE
Zm00001d049155	AT1G05520	.	Sec23/Sec24 protein transport family protein	.	.	.	CLUSTER1	49.0437	35.4165	31.7395	19.7557	50.8478	24.5219	36.2957	18.9209	266.542	FALSE	FALSE	FALSE	FALSE
Zm00001d022197	AT4G37660	.	Ribosomal protein L12/ ATP-dependent Clp protease adaptor protein ClpS family protein	.	.	.	CLUSTER1	29.9259	25.4752	28.5076	22.5752	45.4688	35.9337	44.775	33.6781	266.339	FALSE	FALSE	FALSE	FALSE
Zm00001d035934	.	.	0	.	.	.	CLUSTER1	22.6659	28.7522	52.4124	26.2485	36.0134	22.9215	39.7027	37.5252	266.242	FALSE	U	FALSE	FALSE
Zm00001d032748	AT3G18610	ATNUC-L2,NUC-L2,PARLL1	nucleolin like 2	.	.	.	CLUSTER1	42.4951	15.8834	31.327	16.4439	65.2788	28.7787	31.6473	34.2645	266.119	D	FALSE	FALSE	FALSE
Zm00001d032742	AT1G11910	APA1,ATAPA1	aspartic proteinase A1	.	.	.	CLUSTER1	23.1118	18.1289	32.4737	20.4355	39.4827	28.8192	70.6242	33.023	266.099	FALSE	FALSE	FALSE	FALSE
Zm00001d028806	AT3G51680	.	NAD(P)-binding Rossmann-fold superfamily protein	.	.	.	CLUSTER1	31.0476	13.2554	52.1641	17.9351	47.9745	27.1826	60.2084	15.8344	265.602	FALSE	FALSE	FALSE	FALSE
Zm00001d028154	AT1G55920	ATSERAT2;1,SAT1,SAT5,SERAT2;1	serine acetyltransferase 2;1	.	.	.	CLUSTER1	58.6188	2.70803	67.6238	0.787789	49.6728	5.36053	77.7258	3.0967	265.594	FALSE	FALSE	D	FALSE
Zm00001d020025	AT4G34590	ATB2,AtbZIP11,BZIP11,GBF6	G-box binding factor 6	bZIP	.	.	CLUSTER1	66.5863	7.94079	48.6949	7.06798	57.3937	18.9611	44.7424	13.7714	265.159	FALSE	FALSE	FALSE	FALSE
Zm00001d012260	AT1G34370	STOP1	C2H2 and C2HC zinc fingers superfamily protein	C2H2	.	.	CLUSTER1	30.7821	21.8786	59.7964	30.8169	26.728	21.4082	43.2287	30.19	264.829	FALSE	FALSE	FALSE	FALSE
Zm00001d046930	AT2G43770	.	Transducin/WD40 repeat-like superfamily protein	.	.	.	CLUSTER1	29.7196	21.5518	64.5754	32.1046	26.5485	22.9316	39.0094	27.1608	263.602	FALSE	U	FALSE	FALSE
Zm00001d035975	AT5G48030	GFA2	gametophytic factor 2	.	.	.	CLUSTER1	30.4492	23.3434	50.226	29.7394	33.8471	25.7682	41.9226	28.1668	263.463	FALSE	FALSE	FALSE	FALSE
Zm00001d030194	AT4G08170	.	Inositol 1,3,4-trisphosphate 5/6-kinase family protein	.	.	.	CLUSTER1	54.6025	14.0671	93.2484	15.4391	21.9812	14.8029	35.8224	12.8371	262.801	FALSE	FALSE	FALSE	FALSE
Zm00001d043062	AT1G66600	ABO3,ATWRKY63,WRKY63	ABA overly sensitive mutant 3	WRKY	.	.	CLUSTER1	25.2669	1.15475	79.6065	5.10231	30.4985	1.98072	112.763	6.32593	262.699	U	U	U	U
Zm00001d037333	AT1G18270	.	ketose-bisphosphate aldolase class-II family protein	.	.	.	CLUSTER1	48.8024	11.2579	50.8613	12.4652	48.4084	14.0627	59.0123	17.6153	262.486	FALSE	FALSE	FALSE	FALSE
Zm00001d052220	AT4G39720	.	VQ motif-containing protein	.	.	.	CLUSTER1	45.9494	0.663878	77.4192	0.754945	23.7076	0.855634	107.477	5.21564	262.043	U	FALSE	FALSE	U
Zm00001d030659	AT4G24680	MOS1	modifier of snc1	.	.	.	CLUSTER1	26.9269	18.1729	61.8772	21.5776	26.0533	21.2096	59.7194	26.0798	261.617	U	U	FALSE	FALSE
Zm00001d031267	AT5G64250	.	Aldolase-type TIM barrel family protein	.	.	.	CLUSTER1	67.3261	12.4975	42.5493	15.475	39.7853	20.094	44.4433	19.4208	261.591	FALSE	FALSE	FALSE	FALSE
Zm00001d048954	AT5G28840	GME	GDP-D-mannose 3\',5\'-epimerase	.	.	.	CLUSTER1	61.5502	27.4379	24.3728	27.9493	49.5892	23.8478	24.9703	21.4704	261.188	FALSE	D	FALSE	FALSE
Zm00001d047663	AT3G16910	AAE7,ACN1	acyl-activating enzyme 7	.	.	.	CLUSTER1	82.2764	15.6393	38.1226	8.34205	39.2004	16.0662	46.5501	14.8192	261.016	FALSE	D	FALSE	FALSE
Zm00001d050551	AT1G04850	.	ubiquitin-associated (UBA)/TS-N domain-containing protein	C2H2	.	.	CLUSTER1	35.102	30.5399	37.1613	28.322	44.5069	26.4115	37.3604	21.3798	260.784	FALSE	FALSE	FALSE	FALSE
Zm00001d021698	AT4G23180	CRK10,RLK4	cysteine-rich RLK (RECEPTOR-like protein kinase) 10	.	.	.	CLUSTER1	56.4206	9.42167	70.4342	24.5184	33.2788	9.21964	40.2198	17.2376	260.751	FALSE	FALSE	U	FALSE
Zm00001d032468	AT4G36220	CYP84A1,FAH1	ferulic acid 5-hydroxylase 1	.	.	.	CLUSTER1	46.0915	22.6504	65.9332	7.56737	66.0427	12.9119	34.5564	4.84123	260.595	FALSE	FALSE	D	D
Zm00001d010902	AT1G08940	.	Phosphoglycerate mutase family protein	.	.	.	CLUSTER1	72.2099	15.8904	43.12	19.5386	43.9652	11.1031	38.7778	15.7996	260.405	FALSE	FALSE	FALSE	FALSE
Zm00001d019978	AT1G79610	ATNHX6,NHX6	Na+/H+ antiporter 6	.	.	.	CLUSTER1	29.4801	18.687	50.5996	23.5576	36.9961	22.0789	50.7298	28.229	260.358	FALSE	FALSE	FALSE	FALSE
Zm00001d021410	AT5G17230	PSY	PHYTOENE SYNTHASE	.	.	.	CLUSTER1	32.1223	6.33714	55.6956	9.56638	42.7776	5.30725	97.234	11.3059	260.346	U	FALSE	FALSE	U
Zm00001d043543	AT1G64060	ATRBOH F,ATRBOHF,RBOH F,RBOHAP108,RBOHF	respiratory burst oxidase protein F	.	.	.	CLUSTER1	30.4169	32.1636	22.9819	26.9358	50.4324	28.6015	46.5869	21.8879	260.007	FALSE	FALSE	FALSE	FALSE
Zm00001d053349	AT3G14280	.	0	.	.	.	CLUSTER1	26.282	2.97087	41.5602	2.55831	130.312	6.44986	47.6126	1.72527	259.471	D	FALSE	FALSE	D
Zm00001d002292	AT1G30620	HSR8,MUR4,UXE1	NAD(P)-binding Rossmann-fold superfamily protein	.	.	.	CLUSTER1	50.6415	15.029	53.7287	15.8493	46.0635	15.1006	48.9851	13.9622	259.36	FALSE	FALSE	FALSE	FALSE
Zm00001d011614	AT5G57620	AtMYB36,MYB36	myb domain protein 36	MYB	.	.	CLUSTER1	43.343	2.83807	82.1952	15.3272	36.0046	1.97455	64.3258	12.8574	258.866	FALSE	FALSE	U	U
Zm00001d006170	AT4G25480	ATCBF3,CBF3,DREB1A	dehydration response element B1A	ERF	.	.	CLUSTER1	67.5884	1.0542	80.5354	9.32938	34.9962	6.12962	45.2782	13.5356	258.447	FALSE	FALSE	U	U
Zm00001d047676	AT3G05670	.	RING/U-box protein	.	.	.	CLUSTER1	40.072	17.3235	54.7604	30.9788	25.1143	16.7904	45.9989	27.2772	258.316	FALSE	FALSE	FALSE	FALSE
Zm00001d047812	AT5G02100	ORP3A,UNE18	OSBP(oxysterol binding protein)-related protein 3C	.	.	.	CLUSTER1	38.9424	17.6726	59.7681	28.1728	31.1754	12.569	47.6979	21.9869	257.985	FALSE	FALSE	FALSE	FALSE
Zm00001d010413	AT5G11560	.	catalytics	.	.	.	CLUSTER1	45.6225	31.2897	34.4869	22.6974	44.9011	21.8231	36.795	20.357	257.973	FALSE	FALSE	FALSE	FALSE
Zm00001d053695	AT2G33580	.	Protein kinase superfamily protein	.	.	.	CLUSTER1	28.8256	3.39002	99.9353	11.3033	21.8196	5.82488	70.6404	16.2009	257.94	U	U	U	U
Zm00001d014804	AT4G35880	.	Eukaryotic aspartyl protease family protein	.	.	.	CLUSTER1	27.0417	3.52674	56.4647	14.2402	23.2338	5.34312	99.7894	28.2318	257.871	U	U	U	U
Zm00001d015420	AT1G19200	.	Protein of unknown function (DUF581)	.	.	.	CLUSTER1	84.4482	8.67678	32.5477	6.68045	81.1188	17.2294	21.9991	5.07794	257.778	D	D	FALSE	D
Zm00001d034346	AT2G34690	ACD11	Glycolipid transfer protein (GLTP) family protein	.	.	.	CLUSTER1	53.8555	22.2753	54.3274	22.3527	31.1668	16.9262	42.4339	14.4253	257.763	FALSE	FALSE	FALSE	FALSE
Zm00001d052137	AT1G05000	.	Phosphotyrosine protein phosphatases superfamily protein	.	.	.	CLUSTER1	80.5377	7.36467	50.5224	7.50494	43.427	1.07544	65.4221	1.34259	257.197	FALSE	FALSE	FALSE	FALSE
Zm00001d036196	AT3G13700	.	RNA-binding (RRM/RBD/RNP motifs) family protein	.	.	.	CLUSTER1	37.3431	19.0838	79.2797	29.6338	21.8008	13.4656	38.9185	17.3232	256.849	FALSE	U	FALSE	FALSE
Zm00001d028759	AT4G33070	.	Thiamine pyrophosphate dependent pyruvate decarboxylase family protein	.	.	.	CLUSTER1	122.035	16.7406	18.4556	5.03153	63.3239	7.09302	20.2932	3.86524	256.838	D	D	D	FALSE
Zm00001d050606	AT5G07350	AtTudor1,TSN1,Tudor1	TUDOR-SN protein 1	.	.	.	CLUSTER1	54.5785	23.4736	40.28	19.6017	46.6479	14.3552	38.8465	18.669	256.452	FALSE	FALSE	FALSE	FALSE
Zm00001d040228	AT2G24580	.	FAD-dependent oxidoreductase family protein	.	.	.	CLUSTER1	69.8787	0.0542984	52.9893	0.046475	90.4966	0.0789024	42.5726	0.208418	256.325	D	FALSE	FALSE	FALSE
Zm00001d012776	AT4G23630	BTI1,RTNLB1	VIRB2-interacting protein 1	.	.	.	CLUSTER1	48.8531	29.9784	36.7166	16.1838	53.8762	20.2652	35.4476	14.9649	256.286	FALSE	FALSE	FALSE	FALSE
Zm00001d043858	AT1G30840	ATPUP4,PUP4	purine permease 4	.	.	.	CLUSTER1	28.5659	2.94245	110.531	1.8914	52.632	2.51798	55.515	1.39843	255.994	FALSE	U	FALSE	FALSE
Zm00001d021168	AT2G43840	UGT74F1	UDP-glycosyltransferase 74 F1	.	.	.	CLUSTER1	85.1949	9.94375	3.89808	2.81956	104.24	19.5629	23.318	6.75467	255.732	D	D	D	D
Zm00001d014203	AT1G14330	.	Galactose oxidase/kelch repeat superfamily protein	.	.	.	CLUSTER1	46.1084	24.8373	55.7062	16.7831	36.9988	19.2591	39.9095	15.5271	255.13	FALSE	FALSE	FALSE	FALSE
Zm00001d033301	AT1G49410	TOM6	translocase of the outer mitochondrial membrane 6	.	.	.	CLUSTER1	48.2752	25.5838	39.3521	28.6874	36.2278	19.4847	33.1534	24.3434	255.108	FALSE	FALSE	FALSE	FALSE
Zm00001d043843	AT5G06160	ATO	splicing factor-related	.	.	.	CLUSTER1	35.1882	17.9222	53.5252	29.6694	28.5688	19.525	44.1279	26.2181	254.745	FALSE	FALSE	FALSE	FALSE
Zm00001d031490	AT1G21080	.	DNAJ heat shock N-terminal domain-containing protein	.	.	.	CLUSTER1	34.7822	20.5411	56.4886	27.3606	30.7742	17.376	44.6773	22.6621	254.662	FALSE	FALSE	FALSE	FALSE
Zm00001d021977	.	.	0	.	.	.	CLUSTER1	39.304	3.22639	42.3689	11.2668	47.4798	4.66778	93.2175	12.802	254.333	FALSE	FALSE	U	U
Zm00001d016326	AT2G25970	.	KH domain-containing protein	.	.	.	CLUSTER1	28.7209	23.6826	47.6836	32.4965	29.0478	22.9673	41.2078	28.1845	253.991	FALSE	FALSE	FALSE	FALSE
Zm00001d005107	AT5G48385	.	FRIGIDA-like protein	.	.	.	CLUSTER1	29.8793	21.4692	57.9881	27.6575	28.8979	19.0405	46.9633	21.9517	253.847	FALSE	FALSE	FALSE	FALSE
Zm00001d048402	AT4G14420	.	HR-like lesion-inducing protein-related	.	.	.	CLUSTER1	59.981	12.4928	45.592	10.6192	75.064	14.0469	28.4016	7.62271	253.82	D	FALSE	FALSE	FALSE
Zm00001d048898	AT1G26930	.	Galactose oxidase/kelch repeat superfamily protein	.	.	.	CLUSTER1	68.7369	8.80024	33.1713	6.89224	77.3229	13.6855	36.4217	8.78578	253.817	D	D	FALSE	FALSE
Zm00001d023280	.	.	0	.	.	.	CLUSTER1	125.285	4.51366	34.2548	8.58019	49.9892	0	30.9467	0	253.57	FALSE	D	FALSE	FALSE
Zm00001d013306	AT1G08770	PRA1.E	prenylated RAB acceptor 1.E	.	.	.	CLUSTER1	38.6734	22.1428	61.0351	21.2968	21.1094	19.6047	52.5102	16.8117	253.184	U	FALSE	FALSE	FALSE
Zm00001d044757	AT1G10290	ADL3,CF1,DL3,DRP2B	dynamin-like 3	.	.	.	CLUSTER1	27.0932	21.7484	44.3612	22.3582	32.5324	21.7195	53.3249	29.7891	252.927	FALSE	FALSE	FALSE	FALSE
Zm00001d053818	AT1G16670	.	0	.	.	.	CLUSTER1	36.4958	1.67639	70.1428	17.1034	25.5232	3.17549	72.9424	25.7776	252.837	U	FALSE	U	U
Zm00001d028024	AT2G03440	ATNRP1,NRP1	nodulin-related protein 1	.	.	.	CLUSTER1	60.0202	21.9685	55.4968	23.8688	32.0615	10.5262	36.4736	12.3479	252.763	FALSE	FALSE	FALSE	FALSE
Zm00001d051902	AT2G29190	APUM2,PUM2	pumilio 4	.	.	.	CLUSTER1	31.2816	21.3801	47.9491	26.4591	29.318	26.65	42.7809	26.9029	252.722	FALSE	FALSE	FALSE	FALSE
Zm00001d001814	AT2G20760	.	Clathrin light chain protein	.	.	.	CLUSTER1	47.888	30.1176	32.1304	22.9754	41.7544	24.5668	31.1296	22.1248	252.687	FALSE	FALSE	FALSE	FALSE
Zm00001d046147	AT4G40070	.	RING/U-box superfamily protein	.	.	.	CLUSTER1	40.9409	10.5223	82.2098	22.0316	8.2546	10.4222	52.3082	25.7381	252.428	U	U	U	U
Zm00001d008794	AT5G15130	ATWRKY72,WRKY72	WRKY DNA-binding protein 72	WRKY	.	.	CLUSTER1	49.7266	0.466469	132.728	0.941627	20.07	0.142079	47.651	0.0453465	251.771	U	U	U	FALSE
Zm00001d039710	AT3G08710	ATH9,TH9,TRX H9	thioredoxin H-type 9	.	.	.	CLUSTER1	34.1812	22.053	66.692	27.437	25.2941	16.8341	37.1228	22.1364	251.751	FALSE	FALSE	FALSE	FALSE
Zm00001d001941	AT1G55120	AtcwINV3,ATFRUCT5,FRUCT5	beta-fructofuranosidase 5	.	.	.	CLUSTER1	33.9635	26.8487	50.8757	33.1267	22.2689	16.3052	45.3094	22.9604	251.659	U	FALSE	FALSE	FALSE
Zm00001d035028	AT1G21360	GLTP2	glycolipid transfer protein 2	.	.	.	CLUSTER1	58.3055	11.5192	33.3106	16.567	77.5721	4.38808	44.5858	5.27674	251.525	FALSE	FALSE	FALSE	FALSE
Zm00001d030850	AT1G24625	ZFP7	zinc finger protein 7	.	.	.	CLUSTER1	23.3775	13.0572	29.8717	12.2561	50.1224	38.2549	50.7699	33.7641	251.474	FALSE	FALSE	FALSE	FALSE
Zm00001d020612	AT2G26830	emb1187	Protein kinase superfamily protein	.	.	.	CLUSTER1	41.8057	6.84468	45.0915	22.8525	29.5485	9.62617	65.2374	30.4439	251.45	U	FALSE	U	U
Zm00001d028814	AT2G26040	PYL2,RCAR14	PYR1-like 2	.	.	.	CLUSTER1	136.099	3.1652	14.9409	2.69297	63.2478	7.37965	18.9637	4.91078	251.4	D	D	FALSE	FALSE
Zm00001d018904	AT3G03940	.	Protein kinase family protein	.	.	.	CLUSTER1	34.485	20.6196	48.163	25.9713	31.9354	20.2107	45.3163	24.5897	251.291	FALSE	FALSE	FALSE	FALSE
Zm00001d002246	AT3G56460	.	GroES-like zinc-binding alcohol dehydrogenase family protein	.	.	.	CLUSTER1	48.9188	29.806	20.4841	18.9107	48.5313	30.8355	32.4679	20.9053	250.86	FALSE	D	FALSE	FALSE
Zm00001d046634	.	.	0	.	.	.	CLUSTER1	53.1482	0.0978849	63.796	3.83658	20.2271	0.362601	104.433	4.828	250.729	U	FALSE	FALSE	FALSE
Zm00001d040148	AT1G10585	.	basic helix-loop-helix (bHLH) DNA-binding superfamily protein	bHLH	.	.	CLUSTER1	31.0059	6.60405	50.9774	28.1858	28.0288	13.7386	53.8125	38.1517	250.505	FALSE	FALSE	U	U
Zm00001d030858	AT1G27730	STZ,ZAT10	salt tolerance zinc finger	C2H2	.	.	CLUSTER1	22.2054	2.40804	57.5563	2.67791	44.3454	5.13257	112.399	3.26005	249.985	U	U	FALSE	FALSE
Zm00001d003471	AT1G34580	.	Major facilitator superfamily protein	.	.	.	CLUSTER1	10.6537	1.61705	145.2	1.79616	11.8535	0.616624	76.9554	1.12752	249.82	U	U	FALSE	FALSE
Zm00001d039611	AT2G37990	.	ribosome biogenesis regulatory protein (RRS1) family protein	.	.	.	CLUSTER1	34.5208	12.9867	57.833	23.4523	36.418	16.7995	46.3896	21.1814	249.581	FALSE	FALSE	FALSE	FALSE
Zm00001d043272	AT1G61250	SC3	secretory carrier 3	.	.	.	CLUSTER1	28.4911	20.0578	42.1508	32.3198	32.2494	24.7537	38.7974	30.6915	249.512	FALSE	FALSE	FALSE	FALSE
Zm00001d046134	AT1G30080	.	Glycosyl hydrolase superfamily protein	.	.	.	CLUSTER1	39.6979	4.25427	142.678	5.00489	10.2742	5.23959	37.1805	4.78023	249.11	U	U	FALSE	FALSE
Zm00001d010646	AT1G73100	SDG19,SUVH3	SU(VAR)3-9 homolog 3	.	.	.	CLUSTER1	29.9882	17.8009	55.8017	34.0526	25.3173	16.8437	43.3264	25.551	248.682	FALSE	FALSE	FALSE	FALSE
Zm00001d039453	AT3G13730	CYP90D1	cytochrome P450, family 90, subfamily D, polypeptide 1	.	.	.	CLUSTER1	34.7327	23.2681	54.3047	17.7733	27.9288	33.3841	33.3189	23.748	248.459	FALSE	FALSE	FALSE	FALSE
Zm00001d021845	.	.	0	.	.	.	CLUSTER1	21.6865	18.2314	52.2875	21.1382	26.6877	17.1909	60.511	30.7174	248.451	U	U	FALSE	FALSE
Zm00001d049730	AT1G71980	.	Protease-associated (PA) RING/U-box zinc finger family protein	.	.	.	CLUSTER1	20.0277	27.1891	40.6032	25.7875	26.7685	30.5373	47.0941	30.204	248.211	FALSE	U	FALSE	FALSE
Zm00001d048785	AT2G14750	AKN1,APK,APK1,ATAKN1	adenosine-5\'-phosphosulfate (APS) kinase 3	.	.	.	CLUSTER1	34.0732	13.2137	107.173	11.7382	35.5066	12.379	30.7677	3.19603	248.047	FALSE	U	FALSE	D
Zm00001d030339	AT2G16600	ROC3	rotamase CYP 3	.	.	.	CLUSTER1	77.5015	3.58913	38.2189	1.49092	73.654	5.67021	47.2324	0.591228	247.948	FALSE	D	D	D
Zm00001d008502	AT1G66680	AR401	S-adenosyl-L-methionine-dependent methyltransferases superfamily protein	.	.	.	CLUSTER1	28.813	15.0807	67.4377	24.5533	25.1621	11.8821	58.8085	15.7945	247.532	U	U	FALSE	FALSE
Zm00001d028930	AT1G48000	AtMYB112,MYB112	myb domain protein 112	MYB	.	.	CLUSTER1	49.4659	0.862084	59.8249	1.7691	48.1842	1.8284	81.3535	4.09059	247.379	FALSE	FALSE	U	U
Zm00001d007192	AT3G02530	.	TCP-1/cpn60 chaperonin family protein	.	.	.	CLUSTER1	53.7175	13.4659	21.7746	10.5241	79.726	21.8076	27.6846	18.6697	247.37	D	D	FALSE	FALSE
Zm00001d001832	AT5G36970	NHL25	NDR1/HIN1-like 25	.	.	.	CLUSTER1	66.4915	0.365308	105.964	0.873297	32.645	0.343198	40.0319	0.627885	247.342	FALSE	FALSE	FALSE	FALSE
Zm00001d038764	AT3G16520	UGT88A1	UDP-glucosyl transferase 88A1	.	.	.	CLUSTER1	36.0648	17.972	41.5696	22.0134	49.1291	19.6425	38.1314	22.8074	247.33	FALSE	FALSE	FALSE	FALSE
Zm00001d041710	AT5G27380	GSH2,GSHB	glutathione synthetase 2	.	.	.	CLUSTER1	29.6689	16.0439	29.7956	15.0109	42.5765	29.9222	54.9045	29.2303	247.153	FALSE	FALSE	FALSE	FALSE
Zm00001d012279	AT1G49210	.	RING/U-box superfamily protein	.	.	.	CLUSTER1	46.6911	2.97874	43.3995	1.70969	55.3273	3.03049	89.8713	4.13039	247.139	FALSE	FALSE	FALSE	FALSE
Zm00001d044390	AT1G01300	.	Eukaryotic aspartyl protease family protein	.	.	.	CLUSTER1	50.0794	8.33021	76.5978	22.301	31.4048	6.9787	43.6241	7.62633	246.942	FALSE	FALSE	U	FALSE
Zm00001d032850	AT2G38940	ATPT2,PHT1;4	phosphate transporter 1;4	.	.	.	CLUSTER1	62.0884	1.67183	87.1044	3.86769	29.0116	3.02072	56.0398	4.13706	246.941	FALSE	FALSE	U	FALSE
Zm00001d015251	AT3G13920	EIF4A1,RH4,TIF4A1	eukaryotic translation initiation factor 4A1	.	.	.	CLUSTER1	50.2093	18.6633	42.8284	14.0579	50.4373	17.5904	39.2876	13.3306	246.405	FALSE	FALSE	FALSE	FALSE
Zm00001d038991	AT4G18640	MRH1	Leucine-rich repeat protein kinase family protein	.	.	.	CLUSTER1	27.5859	8.73401	41.0374	21.445	40.3055	18.9147	53.7605	34.5456	246.329	FALSE	FALSE	U	FALSE
Zm00001d021477	AT3G53730	.	Histone superfamily protein	.	.	.	CLUSTER1	98.8143	3.16561	6.85508	0.630903	104.828	6.5896	21.3585	3.96878	246.211	D	D	D	FALSE
Zm00001d003730	AT1G09200	.	Histone superfamily protein	.	.	.	CLUSTER1	95.9678	1.74839	3.94193	0.599045	121.198	2.04677	18.9515	1.34448	245.798	D	D	D	FALSE
Zm00001d038225	AT1G21450	SCL1	SCARECROW-like 1	GRAS	.	.	CLUSTER1	38.9661	18.0917	67.9988	21.4266	26.4155	14.1807	43.1794	15.3829	245.642	FALSE	FALSE	FALSE	FALSE
Zm00001d014183	AT3G28480	.	Oxoglutarate/iron-dependent oxygenase	.	.	.	CLUSTER1	43.0984	21.5363	35.9783	25.4851	37.9292	20.1514	38.3933	23.0073	245.579	FALSE	FALSE	FALSE	FALSE
Zm00001d036871	AT5G27700	.	Ribosomal protein S21e	.	.	.	CLUSTER1	36.9207	26.7101	20.4781	22.872	55.9266	35.1327	26.7407	20.7621	245.543	D	FALSE	FALSE	FALSE
Zm00001d052962	AT5G15820	.	RING/U-box superfamily protein	.	.	.	CLUSTER1	34.9578	0.867542	100.602	7.67038	25.9445	4.5647	59.5472	11.1571	245.311	U	U	U	U
Zm00001d046855	AT1G17890	GER2	NAD(P)-binding Rossmann-fold superfamily protein	.	.	.	CLUSTER1	47.7557	25.5035	35.7773	23.6438	37.9715	20.9078	29.7582	23.9269	245.245	FALSE	FALSE	FALSE	FALSE
Zm00001d047995	AT5G06710	HAT14	homeobox from Arabidopsis thaliana	HD-ZIP	.	.	CLUSTER1	19.5451	9.80011	79.3646	6.96	21.0991	7.62261	94.5172	6.01317	244.922	U	U	FALSE	FALSE
Zm00001d052678	AT5G51040	.	0	.	.	.	CLUSTER1	27.0845	10.1281	32.4328	10.4234	49.374	29.176	55.6984	30.5371	244.854	FALSE	FALSE	FALSE	FALSE
Zm00001d022378	AT3G63460	.	transducin family protein / WD-40 repeat family protein	.	.	.	CLUSTER1	42.0603	27.8988	37.8886	23.0927	38.8784	20.0106	35.4297	19.4403	244.699	FALSE	FALSE	FALSE	FALSE
Zm00001d001787	AT4G25550	.	Cleavage/polyadenylation specificity factor, 25kDa subunit	.	.	.	CLUSTER1	27.2094	17.6556	69.2968	28.537	21.8469	16.1805	42.3744	21.075	244.176	FALSE	U	FALSE	FALSE
Zm00001d040010	AT1G23170	.	Protein of unknown function DUF2359, transmembrane	.	.	.	CLUSTER1	59.1591	19.94	37.932	18.3462	45.5812	13.761	35.0749	14.3589	244.153	FALSE	FALSE	FALSE	FALSE
Zm00001d032608	AT5G08380	AGAL1,AtAGAL1	alpha-galactosidase 1	.	.	.	CLUSTER1	19.1173	2.17718	70.4243	3.7996	34.1662	1.68169	106.007	6.77864	244.152	U	U	FALSE	U
Zm00001d033602	AT3G20910	ATHAP2A,EMB2220,HAP2A,NF-YA1	nuclear factor Y, subunit A9	NF-YA	.	.	CLUSTER1	23.222	9.42844	85.0612	9.25114	22.107	9.50814	77.3376	8.211	244.127	U	U	FALSE	FALSE
Zm00001d023293	AT5G18380	.	Ribosomal protein S5 domain 2-like superfamily protein	.	.	.	CLUSTER1	61.7508	14.2054	25.2065	5.6555	73.4874	22.4244	29.8606	11.5172	244.108	FALSE	D	FALSE	FALSE
Zm00001d036550	AT1G62790	.	Bifunctional inhibitor/lipid-transfer protein/seed storage 2S albumin superfamily protein	.	.	.	CLUSTER1	48.2029	23.8512	20.417	18.2284	51.2781	13.6525	61.1945	7.17741	244.002	FALSE	D	FALSE	FALSE
Zm00001d042314	AT5G50530	.	CBS / octicosapeptide/Phox/Bemp1 (PB1) domains-containing protein	.	.	.	CLUSTER1	28.4205	18.2145	57.721	25.7321	28.4218	16.4142	43.0838	25.4456	243.453	FALSE	U	FALSE	FALSE
Zm00001d053220	AT2G16720	ATMYB7,ATY49,MYB7	myb domain protein 7	MYB	.	.	CLUSTER1	50.4757	10.8847	91.4529	16.1016	15.9612	10.0873	38.299	10.133	243.395	U	FALSE	FALSE	FALSE
Zm00001d048050	AT1G66200	ATGLN1;1,ATGSR1,GLN1;1,GSR 1	glutamine synthase clone R1	.	.	.	CLUSTER1	76.8903	1.58017	8.53682	0.860934	102.454	12.1674	34.066	6.54784	243.103	D	D	FALSE	FALSE
Zm00001d037536	AT2G15530	.	RING/U-box superfamily protein	.	.	.	CLUSTER1	23.3798	22.5308	47.0107	24.7156	23.9879	31.1601	41.6848	28.3672	242.837	FALSE	U	FALSE	FALSE
Zm00001d011571	AT3G14180	.	sequence-specific DNA binding transcription factors	Trihelix	.	.	CLUSTER1	24.3911	18.1916	55.3042	21.9158	21.8925	30.9127	47.8784	22.142	242.628	U	U	FALSE	FALSE
Zm00001d034751	AT3G16870	GATA17	GATA transcription factor 17	GATA	.	.	CLUSTER1	35.9428	15.138	41.1004	15.9364	53.9186	14.9919	48.7818	16.6803	242.49	FALSE	FALSE	FALSE	FALSE
Zm00001d014058	AT2G33410	.	RNA-binding (RRM/RBD/RNP motifs) family protein	.	.	.	CLUSTER1	36.8927	20.8958	41.8204	23.4954	28.2379	21.1043	37.3518	32.3498	242.148	FALSE	FALSE	FALSE	FALSE
Zm00001d044076	.	.	0	.	.	.	CLUSTER1	75.8812	29.6949	24.5261	12.9385	46.9966	17.9434	19.7763	14.0426	241.8	D	D	D	FALSE
Zm00001d038343	AT3G54020	AtIPCS1	Arabidopsis Inositol phosphorylceramide synthase 1	.	.	.	CLUSTER1	27.0743	17.2164	41.2489	20.032	37.3077	16.638	63.9423	18.2466	241.706	FALSE	FALSE	FALSE	FALSE
Zm00001d050099	.	.	0	.	.	.	CLUSTER1	46.2175	4.67532	21.1461	6.16	63.2043	13.7937	61.6496	24.7829	241.629	FALSE	D	FALSE	FALSE
Zm00001d053572	AT1G17640	.	RNA-binding (RRM/RBD/RNP motifs) family protein	.	.	.	CLUSTER1	34.5484	19.0678	45.6138	21.0384	33.7875	23.9785	41.1047	22.4587	241.598	FALSE	FALSE	FALSE	FALSE
Zm00001d037332	AT1G71010	FAB1A	1-phosphatidylinositol-4-phosphate 5-kinases;zinc ion binding;1-phosphatidylinositol-3-phosphate 5-kinases	.	.	.	CLUSTER1	51.0765	19.7932	33.8873	23.5181	36.8579	21.4392	33.8234	20.7776	241.173	FALSE	FALSE	FALSE	FALSE
Zm00001d032069	AT2G05940	.	Protein kinase superfamily protein	.	.	.	CLUSTER1	47.9069	2.85703	75.0117	30.127	24.1704	2.62241	48.6498	9.44418	240.789	U	FALSE	U	U
Zm00001d010716	AT1G04300	.	TRAF-like superfamily protein	.	.	.	CLUSTER1	28.0257	22.3675	47.4963	27.1038	24.9625	22.9268	40.8863	26.8918	240.661	FALSE	FALSE	FALSE	FALSE
Zm00001d051149	AT3G23250	ATMYB15,ATY19,MYB15	myb domain protein 15	MYB	.	.	CLUSTER1	42.0874	0.140068	115.287	0.339148	26.3748	2.71511	50.4467	3.25445	240.645	FALSE	U	FALSE	FALSE
Zm00001d035044	AT4G10070	.	0	.	.	.	CLUSTER1	27.9239	20.044	42.4043	24.7146	30.2385	26.3856	39.0612	29.86	240.632	FALSE	FALSE	FALSE	FALSE
Zm00001d036475	AT5G24810	.	ABC1 family protein	.	.	.	CLUSTER1	29.0936	18.6809	40.6866	17.338	36.6982	26.8439	43.5896	27.6105	240.541	FALSE	FALSE	FALSE	FALSE
Zm00001d039963	AT1G73805	.	Calmodulin binding protein-like	.	.	.	CLUSTER1	21.7234	1.37889	25.2043	3.4658	71.3422	6.93865	100.341	10.0981	240.492	FALSE	FALSE	U	FALSE
Zm00001d026677	AT2G17700	.	ACT-like protein tyrosine kinase family protein	.	.	.	CLUSTER1	46.4941	6.92373	73.5756	14.6392	42.2241	5.20849	39.077	12.0075	240.15	FALSE	FALSE	U	U
Zm00001d005164	AT2G17890	CPK16	calcium-dependent protein kinase 28	.	.	.	CLUSTER1	43.5461	19.4268	57.6323	24.3099	30.64	17.6613	33.1441	13.5493	239.91	FALSE	FALSE	FALSE	FALSE
Zm00001d016378	AT1G10430	PP2A-2	protein phosphatase 2A-2	.	.	.	CLUSTER1	26.5677	21.9341	44.2294	27.6858	28.4527	19.3987	44.4199	27.1797	239.868	FALSE	FALSE	FALSE	FALSE
Zm00001d044717	AT3G02850	SKOR	STELAR K+ outward rectifier	.	.	.	CLUSTER1	68.6585	2.50123	41.8435	5.89226	38.6241	3.59245	74.0117	4.57009	239.694	FALSE	FALSE	U	FALSE
Zm00001d012064	AT5G48580	FKBP15-2	FK506- and rapamycin-binding protein 15 kD-2	.	.	.	CLUSTER1	36.7703	9.16494	34.3528	7.86001	59.4101	21.2558	51.1338	19.6249	239.573	FALSE	FALSE	FALSE	FALSE
Zm00001d009709	AT1G64140	.	0	.	.	.	CLUSTER1	41.7573	7.78995	92.3592	8.05268	21.0834	7.09764	53.9749	7.34385	239.459	U	U	FALSE	FALSE
Zm00001d038846	AT1G72770	HAB1	homology to ABI1	.	.	.	CLUSTER1	28.7227	12.8384	60.5925	26.3235	17.9676	10.6471	49.9475	32.197	239.236	U	U	U	U
Zm00001d002705	AT1G63440	HMA5	heavy metal atpase 5	.	.	.	CLUSTER1	70.3076	6.49566	18.5016	2.22054	103.537	6.62126	28.8879	1.87898	238.451	D	D	D	D
Zm00001d026639	AT4G27780	ACBP2	acyl-CoA binding protein 2	.	.	.	CLUSTER1	32.4048	20.8159	56.1775	30.0593	24.1116	17.8252	37.4747	19.5331	238.402	FALSE	FALSE	FALSE	FALSE
Zm00001d048601	AT2G29065	.	GRAS family transcription factor	GRAS	.	.	CLUSTER1	23.4212	0.097267	39.325	0.836102	73.6144	3.63877	88.1471	9.22215	238.302	FALSE	FALSE	U	U
Zm00001d043702	.	.	0	.	.	.	CLUSTER1	43.8808	11.5581	20.4721	19.9111	95.1043	6.10782	31.4832	9.69761	238.215	D	D	FALSE	FALSE
Zm00001d047555	AT1G08570	ACHT4	atypical CYS HIS rich thioredoxin 4	.	.	.	CLUSTER1	27.0078	12.3136	61.0874	32.3065	18.2608	11.1029	51.2093	24.7202	238.008	U	U	U	U
Zm00001d051620	AT1G76500	AHL29,SOB3	Predicted AT-hook DNA-binding family protein	.	.	.	CLUSTER1	26.9581	0.576938	71.1516	1.75566	39.8888	2.44398	91.3992	3.73759	237.912	U	U	U	FALSE
Zm00001d006070	AT3G07200	.	0	.	.	.	CLUSTER1	26.5816	18.8512	42.8586	28.2766	28.8343	21.7523	43.5509	27.1082	237.814	FALSE	FALSE	FALSE	FALSE
Zm00001d032815	AT3G53180	.	glutamate-ammonia ligases;catalytics;glutamate-ammonia ligases	.	.	.	CLUSTER1	24.2195	15.0465	52.9987	16.7507	29.5609	29.1059	44.8531	25.2164	237.752	FALSE	U	FALSE	FALSE
Zm00001d016909	AT4G40020	.	Myosin heavy chain-related protein	.	.	.	CLUSTER1	41.6488	0.896659	73.2079	1.14485	18.7237	0.206439	101.726	0.19516	237.75	U	FALSE	FALSE	FALSE
Zm00001d011426	AT2G42880	ATMPK20,MPK20	MAP kinase 20	.	.	.	CLUSTER1	26.3478	23.3326	27.185	27.0164	42.4723	17.1582	53.8942	20.0621	237.469	FALSE	FALSE	FALSE	FALSE
Zm00001d052453	AT3G52660	.	RNA-binding (RRM/RBD/RNP motifs) family protein	.	.	.	CLUSTER1	26.5153	18.3817	61.0922	27.705	23.772	17.6991	39.3879	22.8181	237.371	FALSE	U	FALSE	FALSE
Zm00001d010639	AT1G36050	.	Endoplasmic reticulum vesicle transporter protein	.	.	.	CLUSTER1	22.8999	13.2666	34.4181	25.0286	29.4935	18.3162	65.6709	28.1163	237.21	U	FALSE	FALSE	FALSE
Zm00001d039166	AT5G15120	.	Protein of unknown function (DUF1637)	.	.	.	CLUSTER1	103.282	16.2814	20.9592	18.7589	41.2917	11.6818	14.187	10.3572	236.799	D	D	FALSE	FALSE
Zm00001d039582	AT1G71710	.	DNAse I-like superfamily protein	.	.	.	CLUSTER1	30.007	1.80045	93.3491	14.7366	20.3392	2.50547	65.3662	8.68867	236.793	U	U	U	U
Zm00001d036787	AT1G76600	.	0	.	.	.	CLUSTER1	30.6046	0.396346	35.4393	1.70318	36.9081	0.586445	128.427	2.6914	236.756	U	FALSE	U	U
Zm00001d051660	AT3G12650	.	0	.	.	.	CLUSTER1	36.1369	18.0288	49.8144	18.2985	33.4481	20.7509	42.5392	17.6853	236.702	FALSE	FALSE	FALSE	FALSE
Zm00001d026363	AT1G34750	.	Protein phosphatase 2C family protein	.	.	.	CLUSTER1	29.4763	18.7585	50.5065	27.8524	22.1696	22.2916	40.8585	24.7817	236.695	FALSE	FALSE	FALSE	FALSE
Zm00001d040008	AT3G18370	ATSYTF,NTMC2T3,NTMC2TYPE3,SYTF	C2 domain-containing protein	.	.	.	CLUSTER1	26.8541	22.6047	60.8513	17.633	25.1895	21.6643	43.0203	18.8115	236.629	FALSE	U	FALSE	FALSE
Zm00001d050985	AT3G26100	.	Regulator of chromosome condensation (RCC1) family protein	.	.	.	CLUSTER1	28.7824	17.6568	48.0087	17.7669	31.4974	23.5184	47.3814	21.8733	236.485	FALSE	FALSE	FALSE	FALSE
Zm00001d013195	AT1G06870	.	Peptidase S24/S26A/S26B/S26C family protein	.	.	.	CLUSTER1	28.5977	17.7084	35.5944	19.9897	31.4299	31.8076	36.6276	34.6663	236.422	FALSE	FALSE	FALSE	FALSE
Zm00001d042059	AT5G12310	.	RING/U-box superfamily protein	.	.	.	CLUSTER1	32.5979	23.0328	45.5651	26.7275	25.5979	18.6374	41.8367	22.305	236.3	FALSE	FALSE	FALSE	FALSE
Zm00001d043741	AT4G26890	MAPKKK16	mitogen-activated protein kinase kinase kinase 16	.	.	.	CLUSTER1	25.9263	0.228073	52.5653	2.5895	44.9202	1.45009	100.317	8.06202	236.058	U	U	U	U
Zm00001d008171	AT3G62260	.	Protein phosphatase 2C family protein	.	.	.	CLUSTER1	29.4868	10.8201	50.7205	15.0054	31.7291	17.1301	59.6462	21.412	235.95	FALSE	FALSE	FALSE	FALSE
Zm00001d002085	AT1G80460	GLI1,NHO1	Actin-like ATPase superfamily protein	.	.	.	CLUSTER1	26.6262	20.1415	60.6875	17.9423	25.334	18.037	52.4138	14.7201	235.902	U	U	FALSE	FALSE
Zm00001d045049	AT5G50430	UBC33	ubiquitin-conjugating enzyme 33	.	.	.	CLUSTER1	28.4451	19.6785	47.9344	28.5046	26.0908	22.1198	38.6844	24.3485	235.806	FALSE	FALSE	FALSE	FALSE
Zm00001d011393	AT4G27970	SLAH2	SLAC1 homologue 3	.	.	.	CLUSTER1	41.3525	1.74702	85.632	5.22706	41.2591	3.43449	54.436	2.63151	235.72	FALSE	U	U	FALSE
Zm00001d032279	AT3G47730	ABCA2,ATATH1,ATH1	ATP-binding cassette A2	.	.	.	CLUSTER1	37.9206	11.074	79.2874	19.7786	20.584	11.6719	39.6312	15.609	235.557	FALSE	U	FALSE	FALSE
Zm00001d047115	AT5G46900	.	Bifunctional inhibitor/lipid-transfer protein/seed storage 2S albumin superfamily protein	.	.	.	CLUSTER1	82.8765	9.82861	1.76601	2.22767	106.477	0.0806868	31.9503	0.282502	235.489	D	D	D	FALSE
Zm00001d053138	AT3G52430	ATPAD4,PAD4	alpha/beta-Hydrolases superfamily protein	.	.	.	CLUSTER1	34.8457	14.6792	52.0217	20.2996	23.5953	12.911	54.437	22.3888	235.178	U	FALSE	FALSE	FALSE
Zm00001d021268	AT2G46680	ATHB-7,ATHB7,HB-7	homeobox 7	HD-ZIP	.	.	CLUSTER1	24.8126	11.9196	41.1609	15.577	36.9529	22.4534	55.9941	26.1665	235.037	FALSE	FALSE	FALSE	FALSE
Zm00001d007175	AT5G05190	.	Protein of unknown function (DUF3133)	.	.	.	CLUSTER1	38.1602	1.7386	73.5665	6.59937	32.426	2.59009	68.2641	11.533	234.878	U	FALSE	U	U
Zm00001d050466	AT1G21270	WAK2	wall-associated kinase 2	.	.	.	CLUSTER1	33.3559	10.8206	44.3182	13.0807	44.4063	21.7924	43.4802	23.5883	234.843	FALSE	FALSE	FALSE	FALSE
Zm00001d042799	AT4G21110	.	G10 family protein	.	.	.	CLUSTER1	25.8407	19.0852	55.7507	29.6255	21.7903	17.2636	40.9352	24.3836	234.675	FALSE	U	FALSE	FALSE
Zm00001d033854	AT4G37820	.	0	.	.	.	CLUSTER1	24.1917	13.5906	80.1023	13.0723	15.8042	13.3587	62.1321	12.2029	234.455	U	U	FALSE	FALSE
Zm00001d025576	.	.	0	.	.	.	CLUSTER1	16.1701	0.803659	16.2328	0.966634	17.1203	1.44743	176.334	5.307	234.382	U	FALSE	FALSE	U
Zm00001d050079	AT5G57685	ATGDU3,GDU3,LSB1	glutamine dumper 3	.	.	.	CLUSTER1	48.2552	4.31167	48.4425	3.7033	103.841	6.12701	18.6962	0.881407	234.258	D	FALSE	FALSE	D
Zm00001d038916	AT3G18290	BTS,EMB2454	zinc finger protein-related	.	.	.	CLUSTER1	42.1283	21.9885	19.513	20.3886	50.0285	19.3612	40.689	20.0411	234.138	FALSE	D	FALSE	FALSE
Zm00001d052343	AT3G51630	ATWNK5,WNK5,ZIK1	with no lysine (K) kinase 5	.	.	.	CLUSTER1	42.0131	20.8303	28.1224	23.631	44.3114	21.119	33.1539	20.6001	233.781	FALSE	FALSE	FALSE	FALSE
Zm00001d027288	AT1G47970	.	0	.	.	.	CLUSTER1	39.9826	24.0914	27.7139	14.3595	53.1306	26.9293	27.2262	20.2309	233.664	FALSE	FALSE	FALSE	FALSE
Zm00001d043935	AT5G60860	AtRABA1f,RABA1f	RAB GTPase homolog A1F	.	.	.	CLUSTER1	34.4429	2.34148	52.1735	17.7654	30.0239	10.5056	67.586	18.5721	233.411	U	FALSE	U	FALSE
Zm00001d042063	AT5G12340	.	0	.	.	.	CLUSTER1	37.3943	0.242194	93.2075	5.43058	18.6217	1.52491	74.6723	2.30817	233.402	U	U	U	FALSE
Zm00001d053378	AT1G64140	.	0	.	.	.	CLUSTER1	28.4428	20.7131	48.871	29.8139	23.9333	18.0698	38.9545	24.5597	233.358	FALSE	FALSE	FALSE	FALSE
Zm00001d039496	AT2G36890	ATMYB38,BIT1,MYB38,RAX2	Duplicated homeodomain-like superfamily protein	MYB	.	.	CLUSTER1	53.1989	3.24673	93.2702	4.05777	16.6258	8.05322	49.5546	5.11392	233.121	U	FALSE	FALSE	FALSE
Zm00001d042225	AT5G19090	.	Heavy metal transport/detoxification superfamily protein	.	.	.	CLUSTER1	35.0035	11.8541	51.9444	37.5755	28.028	10.0633	36.2135	22.4068	233.089	FALSE	FALSE	U	U
Zm00001d005312	AT1G03495	.	HXXXD-type acyl-transferase family protein	.	.	.	CLUSTER1	38.8617	13.0916	50.252	7.8939	39.9708	26.2136	39.926	16.7033	232.913	FALSE	FALSE	FALSE	FALSE
Zm00001d002958	AT5G23350	.	GRAM domain-containing protein / ABA-responsive protein-related	.	.	.	CLUSTER1	33.4062	10.3671	18.1102	21.4615	29.502	27.8685	60.2308	31.9527	232.899	U	FALSE	U	FALSE
Zm00001d051884	AT4G25620	.	hydroxyproline-rich glycoprotein family protein	.	.	.	CLUSTER1	31.0701	16.3223	58.3874	18.8281	24.0882	15.7236	49.2784	19.108	232.806	U	FALSE	FALSE	FALSE
Zm00001d033159	AT4G26630	.	DEK domain-containing chromatin associated protein	.	.	.	CLUSTER1	29.2796	17.6409	60.4131	27.8503	23.3909	14.992	39.0453	20.1417	232.754	FALSE	U	FALSE	FALSE
Zm00001d028999	AT3G04070	anac047,NAC047	NAC domain containing protein 47	NAC	.	.	CLUSTER1	52.9744	0.321863	84.1527	0.394665	26.9484	1.99978	64.5119	1.34468	232.648	U	FALSE	FALSE	FALSE
Zm00001d040702	AT4G11290	.	Peroxidase superfamily protein	.	.	.	CLUSTER1	89.9904	3.13735	21.2228	2.44564	66.023	5.82806	40.8375	3.10223	232.587	FALSE	D	FALSE	FALSE
Zm00001d046313	AT1G16920	ATHSGBP,ATRAB11B,ATRABA1D,RABA1d	RAB GTPase homolog A1D	.	.	.	CLUSTER1	33.9153	17.3578	41.6639	22.2737	35.9371	16.5532	44.4342	20.3789	232.514	FALSE	FALSE	FALSE	FALSE
Zm00001d017401	AT1G62740	.	stress-inducible protein, putative	.	.	.	CLUSTER1	51.2382	17.5531	43.8896	20.2304	48.2768	15.8287	20.7474	14.3235	232.088	D	FALSE	FALSE	FALSE
Zm00001d021389	AT3G54390	.	sequence-specific DNA binding transcription factors	Trihelix	.	.	CLUSTER1	35.7838	13.9522	36.3568	13.7307	42.1162	17.2765	56.0704	16.5798	231.866	FALSE	FALSE	FALSE	FALSE
Zm00001d035030	AT1G22620	ATSAC1	Phosphoinositide phosphatase family protein	.	.	.	CLUSTER1	29.2071	23.772	47.8902	29.7425	25.198	18.9715	34.5953	22.4088	231.785	FALSE	FALSE	FALSE	FALSE
Zm00001d033730	AT1G14900	HMGA	high mobility group A	.	.	.	CLUSTER1	23.514	13.8981	56.0722	29.2173	26.9836	15.6161	39.2091	27.2577	231.768	FALSE	U	U	FALSE
Zm00001d048868	AT1G34760	GF14 MU,GRF9	general regulatory factor 9	.	.	.	CLUSTER1	35.9113	4.58366	30.2999	7.94607	41.518	13.534	75.168	22.4434	231.404	FALSE	FALSE	FALSE	FALSE
Zm00001d039444	AT1G53380	.	Plant protein of unknown function (DUF641)	.	.	.	CLUSTER1	16.0821	12.2712	37.0291	13.9665	32.2219	22.3859	75.2679	22.014	231.239	U	U	FALSE	FALSE
Zm00001d013786	AT2G20830	.	transferases;folic acid binding	.	.	.	CLUSTER1	81.3481	13.5559	21.681	18.0846	25.3487	12.169	38.667	20.039	230.893	FALSE	D	FALSE	FALSE
Zm00001d053565	AT1G17720	ATB ALPHA,B ALPHA	Protein phosphatase 2A, regulatory subunit PR55	.	.	.	CLUSTER1	26.994	18.1185	28.825	20.1332	35.9369	24.5863	47.1703	28.9515	230.716	FALSE	FALSE	FALSE	FALSE
Zm00001d052820	AT3G13224	.	RNA-binding (RRM/RBD/RNP motifs) family protein	.	.	.	CLUSTER1	34.6543	21.8171	40.0111	25.3546	31.6779	19.8782	34.2851	22.6825	230.361	FALSE	FALSE	FALSE	FALSE
Zm00001d037515	AT5G01790	.	0	.	.	.	CLUSTER1	32.6569	5.31564	88.3439	16.4576	11.6115	2.85517	57.3475	15.7039	230.292	U	U	U	U
Zm00001d004671	.	.	0	.	.	.	CLUSTER1	131.089	0	5.83995	0	31.7485	0	61.5736	0	230.251	FALSE	D	FALSE	FALSE
Zm00001d038570	AT1G65440	GTB1	global transcription factor group B1	.	.	.	CLUSTER1	33.2692	22.8265	47.0201	23.0877	25.7011	17.0428	38.2381	22.9557	230.141	FALSE	FALSE	FALSE	FALSE
Zm00001d027472	AT1G05570	ATGSL06,ATGSL6,CALS1,GSL06,GSL6	glucan synthase-like 12	.	.	.	CLUSTER1	30.3775	24.2675	28.9128	17.2817	38.0778	23.8545	40.8321	26.5286	230.133	FALSE	FALSE	FALSE	FALSE
Zm00001d049134	AT1G05730	.	Eukaryotic protein of unknown function (DUF842)	.	.	.	CLUSTER1	24.669	19.807	21.3049	23.4925	37.2072	25.3468	50.7233	27.5611	230.112	FALSE	FALSE	FALSE	FALSE
Zm00001d031081	AT5G38640	.	NagB/RpiA/CoA transferase-like superfamily protein	.	.	.	CLUSTER1	20.6722	10.1723	37.4672	11.7355	33.9929	14.4635	78.6	22.6742	229.778	U	FALSE	FALSE	FALSE
Zm00001d018568	AT1G62040	ATG8C	Ubiquitin-like superfamily protein	.	.	.	CLUSTER1	22.0864	24.5142	44.9867	27.7603	24.6579	26.0576	38.2104	21.3014	229.575	FALSE	U	FALSE	FALSE
Zm00001d047977	AT1G14670	.	Endomembrane protein 70 protein family	.	.	.	CLUSTER1	38.9421	35.4052	24.6061	18.3317	45.025	24.1088	25.0159	17.9413	229.376	FALSE	FALSE	FALSE	FALSE
Zm00001d021093	AT5G47920	.	0	.	.	.	CLUSTER1	63.0311	1.48292	31.2863	0.76531	64.5754	4.01368	61.851	2.26622	229.272	FALSE	D	FALSE	FALSE
Zm00001d047804	AT2G25430	.	epsin N-terminal homology (ENTH) domain-containing protein / clathrin assembly protein-related	.	.	.	CLUSTER1	25.692	27.1455	46.2013	24.4769	23.8292	20.8906	37.6123	23.3766	229.224	FALSE	FALSE	FALSE	FALSE
Zm00001d034152	AT5G66850	MAPKKK5	mitogen-activated protein kinase kinase kinase 5	.	.	.	CLUSTER1	24.6569	16.6882	52.495	26.0842	25.0328	17.1886	43.7791	23.0504	228.975	FALSE	U	FALSE	FALSE
Zm00001d031694	AT1G65430	ARI8,ATARI8	IBR domain-containing protein	.	.	.	CLUSTER1	28.9398	16.6256	55.8409	24.5037	19.858	17.5737	43.2298	22.3363	228.908	U	FALSE	FALSE	FALSE
Zm00001d018080	AT1G78060	.	Glycosyl hydrolase family protein	.	.	.	CLUSTER1	51.3663	11.6827	29.0428	10.308	66.3669	12.345	36.4383	11.244	228.794	FALSE	FALSE	FALSE	FALSE
Zm00001d007075	AT3G63460	.	transducin family protein / WD-40 repeat family protein	.	.	.	CLUSTER1	35.8828	28.2698	31.847	20.1053	40.1808	18.7041	34.257	19.335	228.582	FALSE	FALSE	FALSE	FALSE
Zm00001d039893	AT2G38090	.	Duplicated homeodomain-like superfamily protein	MYB	.	.	CLUSTER1	35.2705	9.2164	62.2521	11.9561	34.4614	14.5586	46.9986	13.6948	228.409	FALSE	FALSE	FALSE	FALSE
Zm00001d053731	AT4G24920	.	secE/sec61-gamma protein transport protein	.	.	.	CLUSTER1	26.2225	16.9546	21.6976	12.315	44.003	30.3114	44.3874	32.4635	228.355	FALSE	FALSE	FALSE	FALSE
Zm00001d005969	AT1G69010	BIM1	BES1-interacting Myc-like protein 2	bHLH	.	.	CLUSTER1	42.3258	13.9637	48.0047	28.1872	23.2086	13.9342	34.281	24.4236	228.329	FALSE	FALSE	U	FALSE
Zm00001d002332	AT3G12800	ABS,AGL32,TT16	short-chain dehydrogenase-reductase B	MIKC_MADS	.	.	CLUSTER1	30.9691	21.2269	55.2751	30.0132	20.8927	16.1324	32.0698	21.6445	228.224	FALSE	FALSE	FALSE	FALSE
Zm00001d000184	AT5G47390	.	myb-like transcription factor family protein	MYB_related	.	.	CLUSTER1	26.4828	11.2938	41.0028	18.1417	23.4542	18.1256	61.5671	27.9298	227.998	U	FALSE	FALSE	FALSE
Zm00001d012007	AT5G50530	.	CBS / octicosapeptide/Phox/Bemp1 (PB1) domains-containing protein	.	.	.	CLUSTER1	23.8057	15.0798	62.6646	20.2319	17.9212	15.9446	50.4297	21.7984	227.876	U	U	FALSE	FALSE
Zm00001d040850	AT3G06350	EMB3004,MEE32	dehydroquinate dehydratase, putative / shikimate dehydrogenase, putative	.	.	.	CLUSTER1	61.7476	25.467	18.4918	15.5368	49.7546	15.1353	28.8046	12.9349	227.873	FALSE	D	FALSE	FALSE
Zm00001d014585	AT2G24500	FZF	Zinc finger protein 622	.	.	.	CLUSTER1	46.0789	18.6865	43.1876	16.2154	35.2548	17.3123	36.187	14.9236	227.846	FALSE	FALSE	FALSE	FALSE
Zm00001d016063	AT2G46260	ATPOB1,POB1	POZ/BTB containin G-protein 1	.	.	.	CLUSTER1	20.2702	14.6538	64.1612	24.2033	16.9746	15.203	51.2309	20.9954	227.692	U	U	FALSE	FALSE
Zm00001d017570	AT4G00910	.	Aluminium activated malate transporter family protein	.	.	.	CLUSTER1	45.9633	0.083038	77.2794	3.6623	30.4652	1.1151	66.8548	2.22721	227.65	U	FALSE	U	FALSE
Zm00001d001779	AT2G27370	.	Uncharacterised protein family (UPF0497)	.	.	.	CLUSTER1	37.6686	3.15391	28.9681	12.0764	58.9391	3.20687	72.4977	11.118	227.629	FALSE	FALSE	U	U
Zm00001d034107	AT4G37320	CYP81D5	cytochrome P450, family 81, subfamily D, polypeptide 5	.	.	.	CLUSTER1	133.89	3.88341	11.4803	4.08928	42.7664	10.3976	8.71656	12.3619	227.585	D	D	FALSE	FALSE
Zm00001d028782	AT2G40290	.	Eukaryotic translation initiation factor 2 subunit 1	.	.	.	CLUSTER1	34.2109	21.5384	23.5534	20.4506	44.3432	29.5525	27.9824	25.8124	227.444	FALSE	FALSE	FALSE	FALSE
Zm00001d018798	AT1G17210	ATILP1,ILP1	IAP-like protein 1	.	.	.	CLUSTER1	30.8417	17.6657	50.1553	30.4041	21.6444	16.7972	35.8823	23.2808	226.671	FALSE	FALSE	FALSE	FALSE
Zm00001d011953	AT5G62000	ARF1-BP,ARF2,HSS,ORE14	auxin response factor 2	ARF	.	.	CLUSTER1	37.3966	9.25881	56.5295	15.1291	34.2373	13.285	40.6293	20.1478	226.613	FALSE	FALSE	FALSE	FALSE
Zm00001d036971	AT2G03150	emb1579	ATP/GTP-binding protein family	.	.	.	CLUSTER1	26.4376	13.617	31.2959	20.8727	35.6388	26.5831	37.3679	34.4282	226.241	FALSE	FALSE	FALSE	FALSE
Zm00001d019599	AT3G61200	.	Thioesterase superfamily protein	.	.	.	CLUSTER1	24.9556	20.6786	34.5537	19.5703	28.8669	25.1123	50.7697	21.6282	226.135	FALSE	FALSE	FALSE	FALSE
Zm00001d026047	AT1G32700	.	0	.	.	.	CLUSTER1	26.2161	11.4641	51.4445	12.5409	44.4479	10.518	58.7604	10.727	226.119	FALSE	FALSE	FALSE	FALSE
Zm00001d011855	AT3G07940	.	uridine 5\'-monophosphate synthase / UMP synthase (PYRE-F) (UMPS)	.	.	.	CLUSTER1	50.3478	10.9951	21.9169	10.2797	57.8429	25.0376	26.4601	23.2379	226.118	D	D	FALSE	FALSE
Zm00001d020496	AT5G10930	CIPK5,SnRK3.24	CBL-interacting protein kinase 5	.	.	.	CLUSTER1	27.2284	18.7029	56.3146	23.0044	22.0846	18.9059	37.7293	22.0177	225.988	FALSE	U	FALSE	FALSE
Zm00001d042315	AT3G30260	AGL79	AGAMOUS-like 79	M-type_MADS	.	.	CLUSTER1	38.1801	9.39933	33.1769	10.4044	36.9299	16.7373	44.6118	36.5319	225.972	FALSE	FALSE	FALSE	U
Zm00001d012511	AT2G40730	.	Protein kinase family protein with ARM repeat domain	.	.	.	CLUSTER1	30.3032	18.7193	36.0254	17.8207	35.4262	18.8943	41.649	25.9656	224.804	FALSE	FALSE	FALSE	FALSE
Zm00001d002334	AT2G35040	.	AICARFT/IMPCHase bienzyme family protein	.	.	.	CLUSTER1	40.5222	21.0713	36.402	22.3319	37.3839	25.1837	22.5678	19.2834	224.746	FALSE	FALSE	FALSE	FALSE
Zm00001d041608	AT3G54020	AtIPCS1	Arabidopsis Inositol phosphorylceramide synthase 1	.	.	.	CLUSTER1	44.5423	3.89401	87.7133	16.2418	20.1183	8.82689	30.7682	12.5451	224.65	FALSE	FALSE	U	FALSE
Zm00001d052253	AT1G14330	.	Galactose oxidase/kelch repeat superfamily protein	.	.	.	CLUSTER1	34.8303	15.0101	30.1698	29.8589	25.9651	20.9959	37.9649	29.7903	224.585	FALSE	FALSE	FALSE	FALSE
Zm00001d006374	AT1G13750	ATPAP27,PAP27	Purple acid phosphatases superfamily protein	.	.	.	CLUSTER1	82.0082	11.6759	17.0151	8.06888	48.6426	17.8345	28.222	11.0221	224.489	FALSE	D	FALSE	FALSE
Zm00001d013498	AT2G40110	.	Yippee family putative zinc-binding protein	.	.	.	CLUSTER1	36.5232	20.1022	37.783	25.5923	36.0319	17.2851	34.3974	16.6914	224.406	FALSE	FALSE	FALSE	FALSE
Zm00001d021695	AT5G55180	.	O-Glycosyl hydrolases family 17 protein	.	.	.	CLUSTER1	105.263	0.822585	58.5983	1.16728	21.7353	5.56348	21.8742	9.23339	224.258	FALSE	FALSE	FALSE	FALSE
Zm00001d002597	AT2G46710	.	Rho GTPase activating protein with PAK-box/P21-Rho-binding domain	.	.	.	CLUSTER1	54.9338	5.15098	68.9668	8.21753	46.4308	7.79161	27.5928	5.07978	224.164	FALSE	FALSE	FALSE	FALSE
Zm00001d028686	AT3G46290	HERK1	hercules receptor kinase 1	.	.	.	CLUSTER1	32.3216	3.5949	84.7314	20.0323	19.3837	4.02191	44.4136	15.6591	224.159	U	U	U	U
Zm00001d021558	AT4G17050	UGLYAH	ureidoglycine aminohydrolase	.	.	.	CLUSTER1	48.1185	12.7495	21.8696	22.1448	48.6266	15.8327	33.1089	21.6547	224.105	FALSE	D	FALSE	FALSE
Zm00001d044923	AT1G20430	.	0	.	.	.	CLUSTER1	45.157	17.7132	43.055	23.8787	33.3974	18.6	25.7727	16.4591	224.033	FALSE	FALSE	FALSE	FALSE
Zm00001d042664	AT4G09160	.	SEC14 cytosolic factor family protein / phosphoglyceride transfer family protein	.	.	.	CLUSTER1	29.5659	11.2403	42.7822	21.7109	53.7799	8.09618	42.2563	14.4906	223.922	FALSE	FALSE	FALSE	FALSE
Zm00001d019287	AT2G30050	.	transducin family protein / WD-40 repeat family protein	.	.	.	CLUSTER1	36.5298	29.5398	29.1566	22.7855	38.7452	21.2937	26.7077	19.1561	223.914	FALSE	FALSE	FALSE	FALSE
Zm00001d037100	AT5G06120	.	ARM repeat superfamily protein	.	.	.	CLUSTER1	26.0656	16.903	35.8571	17.6826	30.8804	24.8137	43.6933	27.8806	223.776	FALSE	FALSE	FALSE	FALSE
Zm00001d028440	AT2G45600	.	alpha/beta-Hydrolases superfamily protein	.	.	.	CLUSTER1	15.0632	24.7658	29.6934	6.94129	39.6701	11.2492	80.9139	14.5364	222.833	U	FALSE	D	FALSE
Zm00001d028374	AT1G66160	ATCMPG1,CMPG1	CYS, MET, PRO, and GLY protein 1	.	.	.	CLUSTER1	28.2862	0.24477	52.26	2.24497	32.9886	0.560436	99.7422	6.44523	222.772	U	FALSE	U	U
Zm00001d046456	AT3G24360	.	ATP-dependent caseinolytic (Clp) protease/crotonase family protein	.	.	.	CLUSTER1	37.5305	25.2488	29.226	16.0272	32.5375	29.2796	31.8266	21.0678	222.744	FALSE	FALSE	FALSE	FALSE
Zm00001d041647	AT4G12770	.	Chaperone DnaJ-domain superfamily protein	.	.	.	CLUSTER1	32.4704	16.1523	44.2158	28.1405	23.5832	14.6598	39.977	23.417	222.616	FALSE	FALSE	FALSE	FALSE
Zm00001d027596	AT2G33360	.	Protein of unknown function (DUF3527)	.	.	.	CLUSTER1	30.4096	7.6919	61.1734	8.13333	32.3277	10.3959	59.0947	13.3453	222.572	FALSE	U	FALSE	FALSE
Zm00001d048098	AT5G07950	.	0	.	.	.	CLUSTER1	22.8374	15.0841	57.1608	29.9196	19.4223	14.048	41.287	22.2843	222.044	U	U	FALSE	FALSE
Zm00001d016479	AT2G31660	SAD2,URM9	ARM repeat superfamily protein	.	.	.	CLUSTER1	35.7065	17.6803	31.729	17.6992	44.2663	20.2861	33.8268	20.7713	221.965	FALSE	FALSE	FALSE	FALSE
Zm00001d035865	AT5G42830	.	HXXXD-type acyl-transferase family protein	.	.	.	CLUSTER1	62.5929	1.21941	61.4263	2.1151	51.4718	7.48998	29.3909	6.21563	221.922	FALSE	FALSE	FALSE	FALSE
Zm00001d006751	AT5G43100	.	Eukaryotic aspartyl protease family protein	.	.	.	CLUSTER1	30.5009	15.5441	44.6471	18.6185	33.2536	18.0692	41.4751	19.7718	221.88	FALSE	FALSE	FALSE	FALSE
Zm00001d004169	AT3G60800	.	DHHC-type zinc finger family protein	.	.	.	CLUSTER1	25.6961	21.2192	33.619	22.9842	32.5275	20.8504	41.7797	23.0985	221.775	FALSE	FALSE	FALSE	FALSE
Zm00001d019881	AT3G02260	ASA1,BIG,CRM1,DOC1,LPR1,TIR3,UMB1	auxin transport protein (BIG)	.	.	.	CLUSTER1	35.4665	18.9344	44.2723	12.2882	27.6946	21.2865	41.2483	20.4691	221.66	FALSE	FALSE	FALSE	FALSE
Zm00001d022078	AT3G59080	.	Eukaryotic aspartyl protease family protein	.	.	.	CLUSTER1	31.6383	2.64697	101.656	4.12745	19.5051	2.64087	56.6248	2.76491	221.604	U	U	FALSE	FALSE
Zm00001d018025	AT5G11850	.	Protein kinase superfamily protein	.	.	.	CLUSTER1	25.8073	15.1098	46.222	20.7761	24.4479	19.3933	48.0735	21.7067	221.537	FALSE	FALSE	FALSE	FALSE
Zm00001d002080	AT1G45180	.	RING/U-box superfamily protein	.	.	.	CLUSTER1	30.2183	21.1446	32.0996	17.3185	35.1364	31.3929	32.5573	21.4943	221.362	FALSE	FALSE	FALSE	FALSE
Zm00001d013100	AT5G06560	.	Protein of unknown function, DUF593	.	.	.	CLUSTER1	29.398	21.5339	24.2565	22.7156	35.5197	17.7388	49.7859	20.3983	221.347	FALSE	FALSE	FALSE	FALSE
Zm00001d006628	AT3G22380	TIC	time for coffee	.	.	.	CLUSTER1	28.0596	20.1621	46.373	30.8094	20.3785	18.6555	34.5237	22.2925	221.254	FALSE	FALSE	FALSE	FALSE
Zm00001d048507	AT1G64650	.	Major facilitator superfamily protein	.	.	.	CLUSTER1	38.2859	23.1747	24.5095	12.586	50.5251	25.3564	32.172	14.5239	221.133	FALSE	FALSE	FALSE	FALSE
Zm00001d017197	AT4G31880	.	0	.	.	.	CLUSTER1	24.9195	14.7563	47.9302	20.4361	26.3816	18.2464	44.3568	23.9738	221.001	FALSE	FALSE	FALSE	FALSE
Zm00001d010308	AT5G27320	ATGID1C,GID1C	alpha/beta-Hydrolases superfamily protein	.	.	.	CLUSTER1	21.2608	11.9503	42.4682	18.8634	29.7148	10.7131	68.628	17.1302	220.729	U	FALSE	FALSE	FALSE
Zm00001d029702	AT1G10360	ATGSTU18,GST29,GSTU18	glutathione S-transferase TAU 18	.	.	.	CLUSTER1	68.4748	0	105.889	0.082208	20.2225	0	25.9771	0.0793559	220.725	FALSE	FALSE	FALSE	FALSE
Zm00001d006881	AT4G22130	SRF8	0	.	.	.	CLUSTER1	25.3249	6.50833	62.2309	36.1125	13.9446	6.65048	47.2427	21.9609	219.975	U	U	U	U
Zm00001d010887	AT4G03080	BSL1	BRI1 suppressor 1 (BSU1)-like 1	.	.	.	CLUSTER1	24.945	16.5959	47.9072	23.3638	26.3882	18.4911	38.3765	23.8143	219.882	FALSE	FALSE	FALSE	FALSE
Zm00001d027871	AT3G57610	ADSS	adenylosuccinate synthase	.	.	.	CLUSTER1	53.3237	20.3202	29.5475	17.8314	40.9376	21.7849	18.444	17.3643	219.554	D	FALSE	FALSE	FALSE
Zm00001d014726	AT1G73670	ATMPK15,MPK15	MAP kinase 15	.	.	.	CLUSTER1	28.7886	14.6299	39.0147	27.9201	28.789	17.1123	34.979	28.2244	219.458	FALSE	FALSE	FALSE	FALSE
Zm00001d008759	AT2G25670	.	copper ion binding	.	.	.	CLUSTER1	21.495	11.8777	23.8998	20.6897	34.1979	20.8071	50.6772	35.7541	219.398	FALSE	FALSE	FALSE	FALSE
Zm00001d027359	AT3G61140	ATFUS6,ATSK31,COP11,CSN1,EMB78,FUS6,SK31	26S proteasome, regulatory subunit Rpn7;Proteasome component (PCI) domain	.	.	.	CLUSTER1	28.9598	20.1616	42.9197	30.5808	27.7549	16.0387	33.3566	19.6094	219.382	FALSE	FALSE	FALSE	FALSE
Zm00001d038745	AT3G01090	AKIN10,KIN10,SNRK1.1	SNF1 kinase homolog 10	.	.	.	CLUSTER1	35.1532	18.9935	49.555	15.5229	33.7424	20.239	30.9166	15.213	219.336	FALSE	FALSE	FALSE	FALSE
Zm00001d015521	AT2G25180	ARR12,RR12	response regulator 12	G2-like	.	.	CLUSTER1	38.2413	3.03098	78.4924	4.32974	34.3289	2.624	54.6363	3.59773	219.281	FALSE	U	FALSE	FALSE
Zm00001d047030	AT3G48050	.	BAH domain ;TFIIS helical bundle-like domain	.	.	.	CLUSTER1	29.3083	21.2009	44.4324	21.5427	21.943	19.8303	34.3401	26.637	219.235	FALSE	FALSE	FALSE	FALSE
Zm00001d022581	AT2G38280	ATAMPD,FAC1	AMP deaminase, putative / myoadenylate deaminase, putative	.	.	.	CLUSTER1	42.0515	4.07526	61.3738	7.26748	35.1855	5.45867	56.4215	7.17362	219.007	FALSE	FALSE	FALSE	FALSE
Zm00001d052212	AT1G22330	.	RNA-binding (RRM/RBD/RNP motifs) family protein	.	.	.	CLUSTER1	32.397	11.7513	87.4465	17.9243	12.8353	10.0656	37.0153	9.21993	218.655	U	U	FALSE	FALSE
Zm00001d028304	AT5G06710	HAT14	homeobox from Arabidopsis thaliana	HD-ZIP	.	.	CLUSTER1	21.0678	12.9883	60.0138	24.444	23.5489	6.39502	61.2621	8.70152	218.421	U	U	FALSE	FALSE
Zm00001d041236	AT1G09970	LRR XI-23,RLK7	Leucine-rich receptor-like protein kinase family protein	.	.	.	CLUSTER1	29.4612	12.7591	46.3606	16.041	37.6303	17.5889	41.9158	16.5856	218.342	FALSE	FALSE	FALSE	FALSE
Zm00001d027392	AT3G07160	ATGSL10,CALS9,gsl10	glucan synthase-like 10	.	.	.	CLUSTER1	30.4191	20.089	31.4449	16.1968	33.817	22.3676	42.3514	21.5363	218.222	FALSE	FALSE	FALSE	FALSE
Zm00001d032010	AT1G20200	EMB2719,HAP15	PAM domain (PCI/PINT associated module) protein	.	.	.	CLUSTER1	40.2723	24.3292	28.5395	20.1528	38.8806	22.2384	28.3863	15.4035	218.203	FALSE	FALSE	FALSE	FALSE
Zm00001d032476	AT1G33170	.	S-adenosyl-L-methionine-dependent methyltransferases superfamily protein	.	.	.	CLUSTER1	48.0051	21.1491	36.5872	11.1658	39.0866	20.8411	29.9195	11.328	218.082	FALSE	FALSE	FALSE	FALSE
Zm00001d047736	AT3G47340	ASN1,AT-ASN1,DIN6	glutamine-dependent asparagine synthase 1	.	.	.	CLUSTER1	66.7569	3.83188	17.9133	14.8491	69.4194	2.3979	27.6951	15.1928	218.056	D	D	U	U
Zm00001d011828	AT1G16610	RNPS1,SR45	arginine/serine-rich 45	.	.	.	CLUSTER1	30.6975	19.2897	33.2883	17.5818	31.2309	19.5077	43.3404	22.9596	217.896	FALSE	FALSE	FALSE	FALSE
Zm00001d005410	AT2G37170	PIP2;2,PIP2B	plasma membrane intrinsic protein 2	.	.	.	CLUSTER1	164.282	0.0838566	35.4732	0.30929	12.8152	0.0379487	4.80672	0.0502639	217.858	D	D	FALSE	FALSE
Zm00001d014608	AT2G18980	.	Peroxidase superfamily protein	.	.	.	CLUSTER1	34.403	2.67829	72.5264	8.6568	23.0033	2.68706	67.0976	6.66378	217.716	U	U	U	U
Zm00001d036073	AT5G51570	.	SPFH/Band 7/PHB domain-containing membrane-associated protein family	.	.	.	CLUSTER1	28.164	20.9289	40.4795	25.6056	21.3753	18.8743	38.0526	24.2293	217.71	FALSE	FALSE	FALSE	FALSE
Zm00001d020401	AT2G21730	ATCAD2,CAD2	cinnamyl alcohol dehydrogenase homolog 2	.	.	.	CLUSTER1	43.0422	0.164891	6.33804	0.395779	128.102	0.679269	38.1734	0.775552	217.671	D	D	FALSE	FALSE
Zm00001d033817	AT1G64790	ILA	ILITYHIA	.	.	.	CLUSTER1	31.4427	15.913	39.2168	17.9913	31.5205	17.0835	43.2998	21.2001	217.668	FALSE	FALSE	FALSE	FALSE
Zm00001d025654	AT5G48290	.	Heavy metal transport/detoxification superfamily protein	.	.	.	CLUSTER1	23.5526	1.90618	88.4047	13.9628	25.0393	0.293043	52.9819	11.3144	217.455	U	U	U	U
Zm00001d014606	AT4G30170	.	Peroxidase family protein	.	.	.	CLUSTER1	26.5568	5.53639	26.42	22.7904	42.3135	30.5114	19.2194	43.7029	217.051	D	FALSE	U	FALSE
Zm00001d007943	AT5G15540	ATSCC2,EMB2773,SCC2	PHD finger family protein	.	.	.	CLUSTER1	22.9557	12.0076	53.8126	22.8024	16.9214	16.6438	43.1438	28.5501	216.837	U	U	FALSE	FALSE
Zm00001d051945	AT3G23430	ATPHO1,PHO1	phosphate 1	.	.	.	CLUSTER1	42.8011	0.505143	46.9711	0.571474	64.8416	1.3979	59.0872	0.377143	216.553	FALSE	FALSE	FALSE	D
Zm00001d051611	.	.	0	.	.	.	CLUSTER1	21.1728	14.1492	38.3382	17.3245	36.0852	25.34	35.5388	28.3391	216.288	FALSE	FALSE	FALSE	FALSE
Zm00001d043050	AT5G05280	.	RING/U-box superfamily protein	.	.	.	CLUSTER1	11.5525	7.7131	40.1626	2.85722	30.1976	1.49746	108.555	13.6625	216.198	U	U	D	U
Zm00001d047754	AT3G11320	.	Nucleotide-sugar transporter family protein	.	.	.	CLUSTER1	36.302	24.382	35.9288	21.1991	32.5115	15.2243	33.4518	16.817	215.816	FALSE	FALSE	FALSE	FALSE
Zm00001d003242	AT3G22320	ATRPABC24.3,NRPB5,NRPD5,RPB5A	Eukaryotic rpb5 RNA polymerase subunit family protein	.	.	.	CLUSTER1	32.6099	21.1045	48.7248	17.948	24.7461	20.2007	33.804	16.6328	215.771	FALSE	FALSE	FALSE	FALSE
Zm00001d034180	AT1G47640	.	0	.	.	.	CLUSTER1	33.1783	22.4759	21.555	18.6425	40.0538	24.2183	32.9447	22.3869	215.455	FALSE	FALSE	FALSE	FALSE
Zm00001d053429	AT2G45430	AHL22	AT-hook motif nuclear-localized protein 22	.	.	.	CLUSTER1	38.5149	0.0344744	78.9392	0.0936113	26.4291	0	71.3739	0	215.385	U	U	FALSE	FALSE
Zm00001d016928	AT1G71830	ATSERK1,SERK1	somatic embryogenesis receptor-like kinase 1	.	.	.	CLUSTER1	30.8989	16.1885	40.0019	22.0024	31.5327	17.0281	37.6581	19.97	215.281	FALSE	FALSE	FALSE	FALSE
Zm00001d014894	AT3G05070	.	0	.	.	.	CLUSTER1	29.24	16.5802	42.246	21.7797	30.4037	18.9049	34.1242	21.9909	215.27	FALSE	FALSE	FALSE	FALSE
Zm00001d038776	AT1G51980	MPPalpha	Insulinase (Peptidase family M16) protein	.	.	.	CLUSTER1	49.6566	26.3027	18.5833	15.4027	49.3065	20.8404	20.6892	14.3555	215.137	D	D	FALSE	FALSE
Zm00001d024732	AT3G62260	.	Protein phosphatase 2C family protein	.	.	.	CLUSTER1	25.7754	10.3779	61.6609	19.6569	23.7947	11.924	43.1863	18.7439	215.12	FALSE	U	FALSE	FALSE
Zm00001d046668	AT4G31730	GDU1	glutamine dumper 1	.	.	.	CLUSTER1	68.2347	1.86736	69.3947	3.96502	43.6841	0.795433	25.9033	1.06719	214.912	FALSE	FALSE	FALSE	FALSE
Zm00001d018209	AT1G05000	.	Phosphotyrosine protein phosphatases superfamily protein	.	.	.	CLUSTER1	59.7385	0.144885	69.4861	0.0907227	49.7226	0.330504	34.1388	1.17905	214.831	FALSE	FALSE	FALSE	U
Zm00001d049738	AT1G34350	.	0	.	.	.	CLUSTER1	42.409	17.5712	37.793	15.5494	46.6752	11.5008	31.7211	11.6012	214.821	FALSE	FALSE	FALSE	FALSE
Zm00001d033555	AT4G15940	.	Fumarylacetoacetate (FAA) hydrolase family	.	.	.	CLUSTER1	40.5281	20.1157	22.2847	20.8458	46.9171	19.6036	27.0098	17.1512	214.456	FALSE	FALSE	FALSE	FALSE
Zm00001d022338	AT2G17930	.	Phosphatidylinositol 3- and 4-kinase family protein with FAT domain	.	.	.	CLUSTER1	27.149	14.8528	38.6214	14.7295	31.6223	21.5864	42.1141	23.7006	214.376	FALSE	FALSE	FALSE	FALSE
Zm00001d048551	AT2G45010	.	PLAC8 family protein	.	.	.	CLUSTER1	35.7673	22.0601	27.9178	13.9248	41.0444	21.8644	32.3829	19.3089	214.271	FALSE	FALSE	FALSE	FALSE
Zm00001d025981	AT2G44710	.	RNA-binding (RRM/RBD/RNP motifs) family protein	Trihelix	.	.	CLUSTER1	24.1179	17.5307	44.4219	23.8721	23.7863	19.3464	39.1245	22.0187	214.218	FALSE	FALSE	FALSE	FALSE
Zm00001d011854	AT2G41740	ATVLN2,VLN2	villin 2	.	.	.	CLUSTER1	33.9336	25.8098	37.202	19.5611	37.4752	14.6091	31.3388	14.1165	214.046	FALSE	FALSE	FALSE	FALSE
Zm00001d048271	AT2G05840	PAA2	20S proteasome subunit PAA2	.	.	.	CLUSTER1	42.6536	22.1729	29.2568	18.717	43.0979	17.8644	24.1177	16.1418	214.022	FALSE	FALSE	FALSE	FALSE
Zm00001d021400	AT2G25290	.	Octicosapeptide/Phox/Bem1p (PB1) domain-containing protein / tetratricopeptide repeat (TPR)-containing protein	.	.	.	CLUSTER1	22.8434	16.0061	40.7568	24.9221	24.0521	19.9154	40.4009	24.8544	213.751	FALSE	FALSE	FALSE	FALSE
Zm00001d024927	AT5G60580	.	RING/U-box superfamily protein	.	.	.	CLUSTER1	33.8675	17.4435	47.8143	16.7414	41.5624	16.3386	23.4441	16.4815	213.693	FALSE	FALSE	FALSE	FALSE
Zm00001d023825	AT5G27920	.	F-box family protein	.	.	.	CLUSTER1	37.0018	16.1607	35.8	11.6051	48.8708	17.7452	32.218	14.1127	213.514	FALSE	FALSE	FALSE	FALSE
Zm00001d031204	AT3G51000	.	alpha/beta-Hydrolases superfamily protein	.	.	.	CLUSTER1	49.5148	6.9384	59.2463	10.8177	27.2148	8.33979	35.7452	15.5969	213.414	FALSE	FALSE	FALSE	FALSE
Zm00001d012672	AT1G26640	.	Tetratricopeptide repeat (TPR)-like superfamily protein	.	.	.	CLUSTER1	29.4661	11.6279	41.2801	15.4511	27.0095	8.32043	52.5129	27.621	213.289	FALSE	FALSE	FALSE	U
Zm00001d004739	AT3G52030	.	F-box family protein with WD40/YVTN repeat doamin	.	.	.	CLUSTER1	22.5592	19.7526	44.664	26.3422	20.9877	21.6359	33.2745	24.0343	213.25	FALSE	FALSE	FALSE	FALSE
Zm00001d050874	AT1G18800	NRP2	NAP1-related protein 2	.	.	.	CLUSTER1	48.0266	16.4907	16.5723	8.72694	57.2228	27.9187	21.153	17.0856	213.197	D	D	FALSE	FALSE
Zm00001d010368	AT4G29330	DER1	DERLIN-1	.	.	.	CLUSTER1	30.455	25.223	21.8728	19.049	39.0315	26.5089	28.166	22.6466	212.953	FALSE	FALSE	FALSE	FALSE
Zm00001d036247	AT5G58030	.	Transport protein particle (TRAPP) component	.	.	.	CLUSTER1	39.3227	23.4919	26.9608	16.1803	40.4339	19.8761	29.3193	17.2075	212.793	FALSE	FALSE	FALSE	FALSE
Zm00001d012932	AT3G13440	.	S-adenosyl-L-methionine-dependent methyltransferases superfamily protein	.	.	.	CLUSTER1	22.7191	20.0733	41.4201	25.3217	22.0994	21.5912	33.3265	26.2145	212.766	FALSE	FALSE	FALSE	FALSE
Zm00001d050139	AT5G63110	ATHDA6,AXE1,HDA6,RPD3B,RTS1,SIL1	histone deacetylase 6	.	.	.	CLUSTER1	37.9245	16.4104	34.6583	16.4504	38.1541	19.2318	30.9707	18.7873	212.587	FALSE	FALSE	FALSE	FALSE
Zm00001d009041	.	.	0	.	.	.	CLUSTER1	22.3178	20.4037	52.9517	22.001	22.4042	14.4235	36.0227	21.7981	212.323	FALSE	U	FALSE	FALSE
Zm00001d050125	AT5G20280	ATSPS1F,SPS1F	sucrose phosphate synthase 1F	.	.	.	CLUSTER1	39.7177	26.827	27.8985	12.3716	42.6861	16.6984	33.7294	12.3898	212.319	FALSE	FALSE	D	FALSE
Zm00001d004976	AT5G53000	TAP46	2A phosphatase associated protein of 46 kD	.	.	.	CLUSTER1	31.8158	17.3425	35.9024	21.1919	32.8649	17.0106	36.6158	19.5552	212.299	FALSE	FALSE	FALSE	FALSE
Zm00001d043912	AT1G68300	.	Adenine nucleotide alpha hydrolases-like superfamily protein	.	.	.	CLUSTER1	9.40745	1.31556	14.326	2.33417	46.4189	7.49936	103.387	27.5923	212.281	U	FALSE	FALSE	U
Zm00001d014953	AT5G26030	ATFC-I,FC-I,FC1	ferrochelatase 1	.	.	.	CLUSTER1	41.4074	16.9964	44.5788	16.0509	30.0184	13.6877	34.6567	14.8624	212.259	FALSE	FALSE	FALSE	FALSE
Zm00001d031878	.	.	0	.	.	.	CLUSTER1	65.0602	1.60451	24.4593	1.07464	78.2244	0.529189	39.6665	1.04022	211.659	FALSE	D	FALSE	FALSE
Zm00001d053778	AT1G54320	.	LEM3 (ligand-effect modulator 3) family protein / CDC50 family protein	.	.	.	CLUSTER1	35.5531	12.7551	41.7902	17.5754	35.3688	11.0081	41.5547	15.8898	211.495	FALSE	FALSE	FALSE	FALSE
Zm00001d034387	AT2G27150	AAO1,AO1,AOalpha,AT-AO1,ATAO,AtAO1	abscisic aldehyde oxidase 3	.	.	.	CLUSTER1	59.5384	19.0712	9.97426	8.01674	47.3398	21.474	31.0246	14.4464	210.885	FALSE	D	D	FALSE
Zm00001d014412	AT1G79060	.	0	.	.	.	CLUSTER1	66.3324	0.276656	61.2405	1.22358	30.1815	0.545476	49.7202	1.32668	210.847	FALSE	FALSE	U	FALSE
Zm00001d052186	AT1G77180	SKIP	chromatin protein family	.	.	.	CLUSTER1	30.4716	20.3836	40.1309	24.885	24.2804	17.6258	32.0991	20.8709	210.747	FALSE	FALSE	FALSE	FALSE
Zm00001d011351	AT1G22870	.	ARM repeat superfamily protein	.	.	.	CLUSTER1	26.2112	18.181	52.5036	26.1798	19.4542	14.3548	33.9071	19.6751	210.467	FALSE	U	FALSE	FALSE
Zm00001d037703	.	.	0	.	.	.	CLUSTER1	90.6142	0.460864	28.2981	0.645208	45.1098	0	45.0504	0.106111	210.285	FALSE	D	FALSE	FALSE
Zm00001d021971	AT5G50890	.	alpha/beta-Hydrolases superfamily protein	.	.	.	CLUSTER1	28.8105	5.48773	61.5768	10.3502	35.0305	11.9611	43.8584	13.0246	210.1	FALSE	U	FALSE	FALSE
Zm00001d002837	AT4G25570	ACYB-2	Cytochrome b561/ferric reductase transmembrane protein family	.	.	.	CLUSTER1	46.8421	17.3568	16.8505	12.6271	64.2866	16.1377	26.4375	9.52111	210.059	D	D	FALSE	FALSE
Zm00001d043682	AT2G19520	ACG1,ATMSI4,FVE,MSI4,NFC04,NFC4	Transducin family protein / WD-40 repeat family protein	.	.	.	CLUSTER1	34.4752	14.7171	32.1321	20.1466	44.6292	15.488	29.67	18.1213	209.379	FALSE	FALSE	FALSE	FALSE
Zm00001d025626	AT1G74920	ALDH10A8	aldehyde dehydrogenase 10A9	.	.	.	CLUSTER1	33.0338	19.3384	33.4649	18.137	37.4016	12.7503	41.8125	13.4212	209.36	FALSE	FALSE	FALSE	FALSE
Zm00001d014391	AT1G15960	ATNRAMP1,NRAMP1,PMIT1	natural resistance-associated macrophage protein 1	.	.	.	CLUSTER1	28.9749	12.653	36.0073	11.8142	46.0879	16.6038	45.3568	11.6841	209.182	FALSE	FALSE	FALSE	FALSE
Zm00001d052371	AT2G38640	.	Protein of unknown function (DUF567)	.	.	.	CLUSTER1	50.7157	5.59641	27.3675	3.56059	67.4494	19.7902	23.4643	11.0135	208.958	D	FALSE	FALSE	FALSE
Zm00001d047664	AT4G02090	.	0	.	.	.	CLUSTER1	44.8197	4.04977	61.6765	6.2604	27.0634	6.21997	50.3339	8.43783	208.861	FALSE	FALSE	FALSE	FALSE
Zm00001d028868	AT3G16910	AAE7,ACN1	acyl-activating enzyme 7	.	.	.	CLUSTER1	30.4428	9.35164	84.7596	11.0045	12.7812	7.02983	47.4669	5.80234	208.639	U	U	FALSE	FALSE
Zm00001d047045	AT4G35470	PIRL4	plant intracellular ras group-related LRR 4	.	.	.	CLUSTER1	28.1249	7.6973	30.8112	32.328	26.7941	10.3534	45.6877	26.6543	208.451	FALSE	FALSE	U	U
Zm00001d047055	AT1G10020	.	Protein of unknown function (DUF1005)	.	.	.	CLUSTER1	17.8121	6.11909	54.0137	29.9789	15.1543	10.8491	42.1376	32.3636	208.428	U	U	U	U
Zm00001d002377	AT3G10700	GalAK	galacturonic acid kinase	.	.	.	CLUSTER1	33.7763	9.94539	36.3715	17.2529	30.2555	16.4411	40.5612	23.7005	208.304	FALSE	FALSE	FALSE	FALSE
Zm00001d024534	AT1G32360	.	Zinc finger (CCCH-type) family protein	C3H	.	.	CLUSTER1	29.2318	18.9991	44.2193	23.6322	22.123	19.5125	29.0016	21.4287	208.148	FALSE	FALSE	FALSE	FALSE
Zm00001d051881	AT5G04430	BTR1,BTR1L,BTR1S	binding to TOMV RNA 1L (long form)	.	.	.	CLUSTER1	37.5141	23.2239	25.1865	22.6157	38.8778	18.6299	23.1494	18.9208	208.118	FALSE	FALSE	FALSE	FALSE
Zm00001d048131	AT4G33920	.	Protein phosphatase 2C family protein	.	.	.	CLUSTER1	38.1214	2.17169	54.4133	8.47584	39.2273	4.54054	53.2849	7.77364	208.009	FALSE	FALSE	U	FALSE
Zm00001d042639	AT1G33430	.	Galactosyltransferase family protein	.	.	.	CLUSTER1	10.2021	6.89623	6.51409	5.65061	30.3018	10.5343	123.108	14.79	207.997	U	FALSE	FALSE	FALSE
Zm00001d053813	AT2G02560	ATCAND1,CAND1,ETA2,HVE,TIP120	cullin-associated and neddylation dissociated	.	.	.	CLUSTER1	33.9666	20.2616	25.7738	18.2744	39.0694	23.6725	25.1919	21.7318	207.942	FALSE	FALSE	FALSE	FALSE
Zm00001d042192	AT3G21420	.	2-oxoglutarate (2OG) and Fe(II)-dependent oxygenase superfamily protein	.	.	.	CLUSTER1	26.8376	9.63659	40.7469	15.7888	47.7891	7.61744	50.2465	9.15028	207.813	FALSE	FALSE	FALSE	FALSE
Zm00001d029738	AT2G40095	.	Alpha/beta hydrolase related protein	.	.	.	CLUSTER1	29.8693	15.3557	50.2384	26.0891	13.7018	10.3901	45.8968	16.0219	207.563	U	FALSE	FALSE	FALSE
Zm00001d016559	AT1G05350	.	NAD(P)-binding Rossmann-fold superfamily protein	.	.	.	CLUSTER1	33.779	17.026	31.7512	17.7749	39.8607	17.3137	35.205	14.818	207.529	FALSE	FALSE	FALSE	FALSE
Zm00001d012765	AT5G19740	.	Peptidase M28 family protein	.	.	.	CLUSTER1	31.8437	9.58243	52.6254	13.4086	23.9351	10.6195	52.057	13.407	207.479	U	FALSE	FALSE	FALSE
Zm00001d002318	.	.	0	.	.	.	CLUSTER1	26.576	15.1054	39.7108	13.0443	31.0184	14.7985	52.4933	14.6102	207.357	FALSE	FALSE	FALSE	FALSE
Zm00001d018010	.	.	0	.	.	.	CLUSTER1	23.7084	15.3636	44.2151	12.1949	30.82	13.4237	52.4967	14.9797	207.202	FALSE	FALSE	FALSE	FALSE
Zm00001d022063	AT1G65032	.	0	.	.	.	CLUSTER1	22.9183	20.816	25.6771	27.1154	28.8235	16.4987	39.4032	25.8219	207.074	FALSE	FALSE	FALSE	FALSE
Zm00001d021433	AT1G20696	HMGB3,NFD03,NFD3	high mobility group B3	.	.	.	CLUSTER1	63.4197	5.49654	12.5443	4.24751	91.9078	4.72664	21.9556	2.73161	207.03	D	D	FALSE	FALSE
Zm00001d027527	AT3G04770	RPSAb	40s ribosomal protein SA B	.	.	.	CLUSTER1	35.4849	22.2046	19.6529	15.5695	49.0559	26.6044	20.1793	18.0481	206.8	D	FALSE	FALSE	FALSE
Zm00001d033750	AT3G10050	OMR1	L-O-methylthreonine resistant 1	.	.	.	CLUSTER1	24.5673	19.1915	47.665	15.992	19.8215	21.1771	33.5704	24.6689	206.654	FALSE	FALSE	FALSE	FALSE
Zm00001d012402	AT3G23160	.	Protein of unknown function (DUF668)	.	.	.	CLUSTER1	34.6588	1.5544	58.6366	4.20187	24.4933	2.27558	70.1625	10.3056	206.289	U	FALSE	U	U
Zm00001d013210	AT5G43150	.	0	.	.	.	CLUSTER1	29.4756	5.31149	30.7305	12.9249	40.4381	17.7443	48.3434	21.2677	206.236	FALSE	FALSE	U	FALSE
Zm00001d044175	AT2G38010	.	Neutral/alkaline non-lysosomal ceramidase	.	.	.	CLUSTER1	37.0852	22.899	28.7287	25.3741	31.6722	14.1664	28.2857	17.9215	206.133	FALSE	FALSE	FALSE	FALSE
Zm00001d020260	AT4G39830	.	Cupredoxin superfamily protein	.	.	.	CLUSTER1	56.1228	0.073374	58.9093	0.186952	34.2419	0.331813	55.5991	0.125956	205.591	FALSE	FALSE	FALSE	FALSE
Zm00001d010607	AT3G10980	.	PLAC8 family protein	.	.	.	CLUSTER1	24.5814	17.6934	40.1281	27.8647	21.3296	18.7611	32.006	22.9254	205.29	FALSE	FALSE	FALSE	FALSE
Zm00001d020378	AT2G01900	.	DNAse I-like superfamily protein	.	.	.	CLUSTER1	49.4778	0.139504	85.0007	0.4216	28.7763	0.0944664	41.0829	0.085171	205.078	FALSE	FALSE	FALSE	FALSE
Zm00001d023774	AT1G10030	ERG28	homolog of yeast ergosterol28	.	.	.	CLUSTER1	113.776	1.09199	29.9097	0.303392	32.8356	0	26.3366	0.325795	204.579	FALSE	D	FALSE	FALSE
Zm00001d024821	AT2G35840	.	Sucrose-6F-phosphate phosphohydrolase family protein	.	.	.	CLUSTER1	27.1503	3.65345	51.2211	3.49439	22.4673	6.13624	81.4842	8.80908	204.416	U	FALSE	FALSE	FALSE
Zm00001d011003	.	.	0	.	.	.	CLUSTER1	4.99809	0.94617	102.87	6.69403	4.46619	0.489822	69.5492	14.345	204.359	U	U	U	U
Zm00001d011751	AT4G18980	AtS40-3	AtS40-3	.	.	.	CLUSTER1	38.815	0.457041	89.4117	2.76588	22.7819	0.221137	48.5808	1.27521	204.309	U	U	U	FALSE
Zm00001d034490	AT1G03910	.	0	.	.	.	CLUSTER1	25.3766	21.3084	36.4285	31.3629	20.2479	18.1321	29.0421	22.1556	204.054	FALSE	FALSE	FALSE	FALSE
Zm00001d012257	AT1G34320	.	Protein of unknown function (DUF668)	.	.	.	CLUSTER1	19.8081	9.34914	52.0257	18.9526	13.4312	12.8491	53.0414	24.4137	203.871	U	U	U	FALSE
Zm00001d017983	AT1G70140	ATFH8,FH8	formin 8	.	.	.	CLUSTER1	25.327	3.92228	64.9269	8.6992	24.9965	4.12513	61.8927	9.73478	203.624	U	U	U	U
Zm00001d003209	AT5G40010	AATP1	AAA-ATPase 1	.	.	.	CLUSTER1	43.5132	4.66163	51.084	11.8	34.2858	3.72578	48.0041	6.19647	203.271	FALSE	FALSE	U	FALSE
Zm00001d016496	AT1G54170	CID3	CTC-interacting domain 4	.	.	.	CLUSTER1	24.509	13.5921	38.8127	22.3158	21.9179	18.0524	39.2752	24.7841	203.259	FALSE	FALSE	FALSE	FALSE
Zm00001d044902	AT3G21350	MED6	RNA polymerase transcriptional regulation mediator-related	.	.	.	CLUSTER1	28.5506	16.7665	33.6438	17.5533	28.3481	22.516	32.054	23.8176	203.25	FALSE	FALSE	FALSE	FALSE
Zm00001d042461	AT5G50380	ATEXO70F1,EXO70F1	exocyst subunit exo70 family protein F1	.	.	.	CLUSTER1	24.7678	5.73629	45.2713	25.8195	22.695	4.62002	61.9519	12.1638	203.026	U	FALSE	U	U
Zm00001d010811	AT2G19810	AKIN10,KIN10,SNRK1.1	SNF1 kinase homolog 10	.	.	.	CLUSTER1	16.3066	16.7594	33.9894	21.95	22.3582	20.6063	47.4151	23.5052	202.89	U	U	FALSE	FALSE
Zm00001d015289	AT5G10650	.	RING/U-box superfamily protein	.	.	.	CLUSTER1	30.9646	3.02847	34.4008	26.9726	27.011	4.2705	57.9094	18.1547	202.712	U	FALSE	U	U
Zm00001d009116	AT3G03280	.	0	.	.	.	CLUSTER1	12.9306	1.21819	27.5056	2.13083	54.7197	6.1197	92.8511	5.21291	202.689	FALSE	U	FALSE	FALSE
Zm00001d009939	AT5G26170	ATWRKY50,WRKY50	WRKY DNA-binding protein 50	WRKY	.	.	CLUSTER1	30.3433	2.42381	115.008	8.22361	10.618	3.92949	25.9313	5.75115	202.229	U	U	U	FALSE
Zm00001d009899	AT4G02330	ATPMEPCRB	Plant invertase/pectin methylesterase inhibitor superfamily	.	.	.	CLUSTER1	45.2694	1.36974	29.0369	0.381513	74.0217	5.53406	43.3544	3.24097	202.209	FALSE	FALSE	D	FALSE
Zm00001d034139	AT2G34250	.	SecY protein transport family protein	.	.	.	CLUSTER1	37.6971	24.9953	30.8501	14.4792	41.2711	13.899	26.7121	11.9429	201.847	FALSE	FALSE	FALSE	FALSE
Zm00001d009373	AT5G66390	.	Peroxidase superfamily protein	.	.	.	CLUSTER1	59.725	7.72091	12.7522	5.05899	71.0277	8.61164	29.7424	7.11896	201.758	D	D	FALSE	FALSE
Zm00001d009683	AT1G29350	.	Kinase-related protein of unknown function (DUF1296)	.	.	.	CLUSTER1	25.887	20.9661	36.7356	28.1439	20.7676	17.5466	28.4681	23.1914	201.706	FALSE	FALSE	FALSE	FALSE
Zm00001d019280	AT5G28050	.	Cytidine/deoxycytidylate deaminase family protein	.	.	.	CLUSTER1	62.3035	1.90814	47.1246	2.55521	35.6228	1.84629	49.205	1.1098	201.675	FALSE	FALSE	FALSE	FALSE
Zm00001d006789	AT5G08450	.	0	.	.	.	CLUSTER1	23.3829	17.3146	39.9689	17.9847	24.3426	17.4076	39.7	21.4785	201.58	FALSE	FALSE	FALSE	FALSE
Zm00001d005795	AT5G20910	AIP2	RING/U-box superfamily protein	.	.	.	CLUSTER1	24.2086	20.2105	36.7744	29.8947	21.5861	16.1434	31.4421	21.1724	201.432	FALSE	FALSE	FALSE	FALSE
Zm00001d002503	AT3G60160	ATMRP9,MRP9	multidrug resistance-associated protein 9	.	.	.	CLUSTER1	74.0167	16.3393	24.678	11.9398	38.3335	12.7691	15.6446	7.55115	201.272	D	D	FALSE	FALSE
Zm00001d044814	AT1G18160	.	protein tyrosine kinase family protein	.	.	.	CLUSTER1	26.5322	17.6249	40.541	21.1147	24.5639	21.9182	29.9113	19.0188	201.225	FALSE	FALSE	FALSE	FALSE
Zm00001d053022	AT5G46550	NPX1	DNA-binding bromodomain-containing protein	.	.	.	CLUSTER1	21.7707	14.1618	45.121	22.4541	20.4168	14.9192	41.1156	21.1597	201.119	U	U	FALSE	FALSE
Zm00001d038791	AT5G25930	.	Protein kinase family protein with leucine-rich repeat domain	.	.	.	CLUSTER1	34.6108	3.69025	78.5126	10.1553	20.9209	2.37548	45.6975	5.01986	200.983	U	U	U	U
Zm00001d032187	AT3G47520	MDH	malate dehydrogenase	.	.	.	CLUSTER1	44.3199	8.28365	27.868	9.00628	46.0899	6.68571	50.1674	8.27634	200.697	FALSE	FALSE	FALSE	FALSE
Zm00001d049288	.	.	0	.	.	.	CLUSTER1	93.0981	0.343178	17.1789	1.84193	36.7304	1.11977	40.3856	9.98432	200.682	FALSE	D	U	U
Zm00001d008244	AT5G03290	IDH-V	isocitrate dehydrogenase V	.	.	.	CLUSTER1	33.0832	22.9414	20.4248	16.9593	41.1484	25.2258	22.6795	18.1538	200.616	FALSE	FALSE	FALSE	FALSE
Zm00001d007153	AT3G05550	.	Hypoxia-responsive family protein	.	.	.	CLUSTER1	67.402	8.85178	33.3479	12.758	33.8722	11.378	20.4814	12.4769	200.568	FALSE	D	FALSE	FALSE
Zm00001d012590	AT3G15290	.	3-hydroxyacyl-CoA dehydrogenase family protein	.	.	.	CLUSTER1	32.8446	20.2145	40.4813	14.0283	30.6582	13.376	37.7715	11.1239	200.498	FALSE	FALSE	FALSE	FALSE
Zm00001d002313	AT1G56120	.	Leucine-rich repeat transmembrane protein kinase	.	.	.	CLUSTER1	19.1471	7.24212	15.4166	8.58345	47.807	18.2643	68.4248	15.5876	200.473	FALSE	FALSE	FALSE	FALSE
Zm00001d047775	AT3G55230	.	Disease resistance-responsive (dirigent-like protein) family protein	.	.	.	CLUSTER1	63.0578	0.225504	22.385	0.279648	52.9659	0.259998	61.1295	0.0711443	200.374	FALSE	D	FALSE	FALSE
Zm00001d002143	AT5G10030	OBF4,TGA4	TGACG motif-binding factor 4	bZIP	.	.	CLUSTER1	23.7631	4.68074	27.5222	3.06673	89.9231	10.2871	32.8735	7.81655	199.933	D	FALSE	FALSE	FALSE
Zm00001d053620	AT3G63400	.	Cyclophilin-like peptidyl-prolyl cis-trans isomerase family protein	.	.	.	CLUSTER1	23.473	15.2169	36.3264	21.5914	25.3613	16.276	39.647	21.9793	199.871	FALSE	FALSE	FALSE	FALSE
Zm00001d008256	AT5G19180	ECR1	E1 C-terminal related 1	.	.	.	CLUSTER1	22.6339	18.5838	20.448	15.3192	29.9392	25.0702	43.0564	24.6205	199.671	FALSE	FALSE	FALSE	FALSE
Zm00001d049707	AT1G31480	SGR2	shoot gravitropism 2 (SGR2)	.	.	.	CLUSTER1	20.3031	11.9969	42.0142	16.7571	21.3693	17.3382	49.6038	20.2246	199.607	U	U	FALSE	FALSE
Zm00001d037446	AT1G26110	DCP5	decapping 5	.	.	.	CLUSTER1	19.8846	12.3933	45.221	18.9842	22.943	12.7518	50.0513	17.0339	199.263	U	U	FALSE	FALSE
Zm00001d021711	.	.	0	.	.	.	CLUSTER1	16.7515	8.91654	34.7812	13.6566	30.3097	16.9045	53.6585	24.1405	199.119	FALSE	FALSE	FALSE	FALSE
Zm00001d029087	AT4G02280	ASUS1,atsus1,SUS1	sucrose synthase 1	.	.	.	CLUSTER1	10.0763	7.2026	4.60491	2.23677	39.1862	12.6621	118.545	4.48269	198.997	U	D	D	D
Zm00001d038884	AT2G32510	MAPKKK17	mitogen-activated protein kinase kinase kinase 17	.	.	.	CLUSTER1	36.3673	2.49553	84.1902	11.6693	21.2484	2.42724	32.5154	7.95051	198.864	FALSE	U	U	U
Zm00001d020004	AT5G33320	ARAPPT,CUE1,PPT	Glucose-6-phosphate/phosphate translocator-related	.	.	.	CLUSTER1	36.4735	6.75567	20.0901	5.13819	69.4696	18.7522	26.9128	15.1961	198.788	D	FALSE	FALSE	FALSE
Zm00001d015260	AT5G24630	BIN4	double-stranded DNA binding	.	.	.	CLUSTER1	25.8567	15.7712	36.1897	21.2293	27.6032	17.2015	33.7461	21.088	198.686	FALSE	FALSE	FALSE	FALSE
Zm00001d014609	AT5G10650	.	RING/U-box superfamily protein	.	.	.	CLUSTER1	37.0915	8.47826	63.0832	9.59335	17.4952	11.8907	37.0602	13.7233	198.416	U	FALSE	FALSE	FALSE
Zm00001d029281	AT3G17440	ATNPSN13,NPSN13	novel plant snare 13	.	.	.	CLUSTER1	46.318	7.77974	42.1076	9.87068	37.6885	9.93157	33.7038	10.7031	198.103	FALSE	FALSE	FALSE	FALSE
Zm00001d016935	AT1G18800	NRP2	NAP1-related protein 2	.	.	.	CLUSTER1	39.7559	19.1761	13.3491	8.9544	53.26	27.5301	19.6405	16.4211	198.087	D	D	D	FALSE
Zm00001d044387	AT5G15240	.	Transmembrane amino acid transporter family protein	.	.	.	CLUSTER1	44.1877	0.401033	63.5338	8.37789	22.5509	2.16704	47.1365	9.53216	197.887	U	FALSE	U	U
Zm00001d024327	AT1G79350	EMB1135	RING/FYVE/PHD zinc finger superfamily protein	.	.	.	CLUSTER1	27.8633	12.2537	24.7701	19.1774	34.6316	14.1224	43.2071	21.7065	197.732	FALSE	FALSE	FALSE	FALSE
Zm00001d013019	AT5G27540	emb2473,MIRO1	MIRO-related GTP-ase 1	.	.	.	CLUSTER1	31.3692	21.5812	19.7071	14.2918	38.4416	23.5435	28.4325	20.2408	197.608	FALSE	FALSE	FALSE	FALSE
Zm00001d033292	AT1G06750	.	P-loop containing nucleoside triphosphate hydrolases superfamily protein	.	.	.	CLUSTER1	41.4197	19.5102	19.5286	35.4916	28.0121	12.4734	24.4693	16.6872	197.592	FALSE	D	FALSE	FALSE
Zm00001d039103	.	.	0	.	.	.	CLUSTER1	42.0822	3.28756	64.9574	3.4891	51.3476	2.79418	27.914	1.62715	197.499	FALSE	FALSE	FALSE	FALSE
Zm00001d044060	AT1G80300	ATNTT1,NTT1	nucleotide transporter 1	.	.	.	CLUSTER1	48.6555	17.297	25.1903	12.4618	43.0539	12.0626	28.7583	9.91827	197.398	FALSE	FALSE	FALSE	FALSE
Zm00001d019450	AT1G20160	ATSBT5.2	Subtilisin-like serine endopeptidase family protein	.	.	.	CLUSTER1	17.0689	5.25921	29.0108	3.96346	89.961	11.5062	36.4776	4.13887	197.386	D	FALSE	FALSE	D
Zm00001d049722	AT5G64620	ATC/VIF2,C/VIF2	cell wall / vacuolar inhibitor of fructosidase 2	.	.	.	CLUSTER1	43.9575	5.64644	40.8615	3.29176	51.5936	4.82219	43.5952	3.45896	197.227	FALSE	FALSE	FALSE	FALSE
Zm00001d029416	AT5G47720	.	Thiolase family protein	.	.	.	CLUSTER1	42.4157	19.0559	22.8874	14.2334	35.157	20.1941	24.1006	19.1476	197.192	FALSE	FALSE	FALSE	FALSE
Zm00001d013047	AT3G58500	PP2A-4	protein phosphatase 2A-4	.	.	.	CLUSTER1	30.8761	22.9065	26.4758	17.8738	36.1667	21.3923	23.9709	17.4414	197.103	FALSE	FALSE	FALSE	FALSE
Zm00001d046688	AT1G21000	.	PLATZ transcription factor family protein	.	.	.	CLUSTER1	27.6088	4.88647	60.4428	9.78378	28.0427	5.89145	49.8324	10.4621	196.95	FALSE	U	U	FALSE
Zm00001d006753	AT2G14960	AUR3,BRU6,GH3-2,GH3.2,YDK1	Auxin-responsive GH3 family protein	.	.	.	CLUSTER1	61.1012	0.648787	64.198	3.01709	18.91	1.76393	42.2692	5.01231	196.921	U	FALSE	U	U
Zm00001d012978	AT5G02960	.	Ribosomal protein S12/S23 family protein	.	.	.	CLUSTER1	52.4139	14.474	6.31118	5.95298	81.8783	18.1758	10.2	7.51329	196.919	D	D	D	D
Zm00001d052443	AT5G14670	ARFA1B,ATARFA1B	ADP-ribosylation factor A1B	.	.	.	CLUSTER1	30.1104	21.6159	32.3174	22.833	30.5968	13.9208	27.5174	17.9122	196.824	FALSE	FALSE	FALSE	FALSE
Zm00001d002598	AT2G21270	UFD1	ubiquitin fusion degradation 1	.	.	.	CLUSTER1	23.6615	16.9286	29.629	17.0788	34.7565	24.7419	26.2287	23.743	196.768	FALSE	FALSE	FALSE	FALSE
Zm00001d017419	AT1G33260	.	Protein kinase superfamily protein	.	.	.	CLUSTER1	25.9797	7.68746	25.1995	4.05724	56.1805	14.7597	53.0007	9.8928	196.758	FALSE	FALSE	FALSE	FALSE
Zm00001d039316	AT4G23630	BTI1,RTNLB1	VIRB2-interacting protein 1	.	.	.	CLUSTER1	56.2848	10.1963	7.59441	3.63577	83.4386	12.162	16.9732	6.3867	196.672	D	D	D	FALSE
Zm00001d022584	AT5G05570	.	transducin family protein / WD-40 repeat family protein	.	.	.	CLUSTER1	22.4239	16.69	34.2066	17.667	27.4275	20.6499	35.209	22.3039	196.578	FALSE	FALSE	FALSE	FALSE
Zm00001d033579	AT5G19860	.	Protein of unknown function, DUF538	.	.	.	CLUSTER1	36.3898	22.6139	29.0502	15.8465	27.964	22.3737	28.5326	13.7888	196.559	FALSE	FALSE	FALSE	FALSE
Zm00001d047209	AT2G22300	CAMTA1,EICBP.B	Calmodulin-binding transcription activator protein with CG-1 and Ankyrin domains	CAMTA	.	.	CLUSTER1	29.6897	12.3215	36.212	17.8795	31.9892	13.9761	37.6147	16.6642	196.347	FALSE	FALSE	FALSE	FALSE
Zm00001d043555	AT5G40280	ATFTB,ERA1,WIG	Prenyltransferase family protein	.	.	.	CLUSTER1	24.0895	15.5787	31.1352	18.4972	28.5271	22.8063	31.5674	24.1038	196.305	FALSE	FALSE	FALSE	FALSE
Zm00001d012329	AT1G09730	.	Cysteine proteinases superfamily protein	.	.	.	CLUSTER1	20.0234	15.7226	30.1129	19.3418	24.0913	16.9529	47.2357	22.732	196.213	FALSE	FALSE	FALSE	FALSE
Zm00001d009118	AT3G62550	.	Adenine nucleotide alpha hydrolases-like superfamily protein	.	.	.	CLUSTER1	88.3624	3.07041	9.901	2.97233	32.8423	4.33025	43.6647	10.713	195.856	FALSE	D	FALSE	U
Zm00001d003668	AT5G67360	ARA12	Subtilase family protein	.	.	.	CLUSTER1	58.5681	3.10589	47.9705	1.89661	51.0821	2.60564	27.1285	3.42042	195.778	FALSE	FALSE	FALSE	FALSE
Zm00001d014944	AT4G17260	.	Lactate/malate dehydrogenase family protein	.	.	.	CLUSTER1	47.0264	11.5602	28.829	4.67184	54.6137	10.2357	34.3816	4.45719	195.776	FALSE	FALSE	D	D
Zm00001d042307	AT5G50610	.	0	.	.	.	CLUSTER1	31.2825	9.95541	62.8352	7.17679	13.4944	29.5869	22.7861	18.6518	195.769	FALSE	U	FALSE	FALSE
Zm00001d048539	AT5G65780	ATBCAT-5	branched-chain amino acid aminotransferase 5 / branched-chain amino acid transaminase 5 (BCAT5)	.	.	.	CLUSTER1	33.0302	19.1472	19.2574	15.6232	35.3782	21.6552	29.5571	21.8516	195.5	FALSE	FALSE	FALSE	FALSE
Zm00001d025452	AT1G21370	.	0	.	.	.	CLUSTER1	25.8508	19.6529	36.3673	19.7482	25.4093	14.5175	36.3624	17.5004	195.409	FALSE	FALSE	FALSE	FALSE
Zm00001d024430	AT1G34210	ATSERK1,SERK1	somatic embryogenesis receptor-like kinase 2	.	.	.	CLUSTER1	22.1857	13.0585	38.9877	16.7022	25.0859	20.4302	35.9736	22.7201	195.144	FALSE	FALSE	FALSE	FALSE
Zm00001d030148	AT4G25030	.	0	.	.	.	CLUSTER1	32.3276	16.1092	39.1066	16.5482	27.9402	11.9493	35.469	15.505	194.955	FALSE	FALSE	FALSE	FALSE
Zm00001d017279	AT2G37040	ATPAL1,PAL1	PHE ammonia lyase 1	.	.	.	CLUSTER1	23.0662	3.63968	26.5684	3.71784	55.9834	6.72425	69.798	5.09137	194.589	FALSE	FALSE	FALSE	FALSE
Zm00001d019078	AT3G28580	.	P-loop containing nucleoside triphosphate hydrolases superfamily protein	.	.	.	CLUSTER1	51.1595	2.20811	33.2711	13.4626	25.0636	14.1223	24.5656	30.7326	194.585	FALSE	FALSE	U	U
Zm00001d047594	AT5G21170	AKINBETA1	5\'-AMP-activated protein kinase beta-2 subunit protein	.	.	.	CLUSTER1	29.0967	11.4645	53.2854	27.9582	15.742	10.8848	30.8549	15.224	194.51	FALSE	FALSE	U	FALSE
Zm00001d050196	AT3G23570	.	alpha/beta-Hydrolases superfamily protein	.	.	.	CLUSTER1	64.9747	23.9361	26.9161	6.55463	39.388	6.66868	20.9472	5.10995	194.495	FALSE	D	D	FALSE
Zm00001d043410	AT2G34560	.	P-loop containing nucleoside triphosphate hydrolases superfamily protein	.	.	.	CLUSTER1	26.2874	12.6848	27.7049	16.5189	50.5383	11.4075	33.6298	15.5832	194.355	FALSE	FALSE	FALSE	FALSE
Zm00001d042749	AT2G35980	ATNHL10,NHL10,YLS9	Late embryogenesis abundant (LEA) hydroxyproline-rich glycoprotein family	.	.	.	CLUSTER1	21.0894	0.164003	21.3716	0.495933	32.7695	0.797599	115.345	2.00038	194.033	U	FALSE	FALSE	FALSE
Zm00001d019681	AT2G26430	ATRCY1,RCY1	arginine-rich cyclin 1	.	.	.	CLUSTER1	19.4824	12.2307	47.2426	23.6436	16.1059	11.4686	44.5404	19.2456	193.96	U	U	FALSE	FALSE
Zm00001d052219	AT4G39870	.	TLD-domain containing nucleolar protein	.	.	.	CLUSTER1	19.8238	17.5661	31.4695	19.0848	24.6092	19.8937	38.2071	23.2868	193.941	FALSE	FALSE	FALSE	FALSE
Zm00001d015568	.	.	0	.	.	.	CLUSTER1	37.408	19.1919	29.2934	16.6421	40.0247	13.1053	25.0849	13.1779	193.928	FALSE	FALSE	FALSE	FALSE
Zm00001d035872	AT2G33845	.	Nucleic acid-binding, OB-fold-like protein	.	.	.	CLUSTER1	24.7504	13.4961	34.9665	13.7315	26.7893	19.3529	37.6244	23.1747	193.886	FALSE	FALSE	FALSE	FALSE
Zm00001d038860	AT5G56980	.	0	.	.	.	CLUSTER1	24.9141	13.128	35.9016	20.9015	26.8205	9.76855	46.7037	15.7449	193.883	FALSE	FALSE	FALSE	FALSE
Zm00001d013553	AT4G10810	.	0	.	.	.	CLUSTER1	48.9959	3.25464	60.8596	4.26102	30.5692	7.2931	31.3485	7.10935	193.691	FALSE	FALSE	FALSE	FALSE
Zm00001d038460	AT2G38400	AGT3	alanine:glyoxylate aminotransferase 3	.	.	.	CLUSTER1	40.6937	10.5921	25.4675	14.0549	38.444	3.58592	52.6013	8.11182	193.551	FALSE	FALSE	FALSE	U
Zm00001d037700	AT1G79920	HSP91	heat shock protein 91	.	.	.	CLUSTER1	39.2991	21.1349	17.5155	10.1894	48.5536	18.5089	23.0938	15.2336	193.529	D	D	D	FALSE
Zm00001d014757	AT1G62770	.	Plant invertase/pectin methylesterase inhibitor superfamily protein	.	.	.	CLUSTER1	35.5183	14.7777	25.4782	7.07744	52.3178	21.5762	30.9227	5.46811	193.136	FALSE	FALSE	D	D
Zm00001d005090	AT3G08530	.	Clathrin, heavy chain	.	.	.	CLUSTER1	33.4682	24.1432	22.0675	12.769	40.6681	20.1621	23.7497	15.9276	192.955	FALSE	FALSE	FALSE	FALSE
Zm00001d022353	AT4G13110	.	BSD domain-containing protein	.	.	.	CLUSTER1	26.2027	18.3452	37.3101	21.9393	23.5414	17.2038	30.0939	18.0654	192.702	FALSE	FALSE	FALSE	FALSE
Zm00001d039372	AT2G18740	.	Small nuclear ribonucleoprotein family protein	.	.	.	CLUSTER1	34.3431	17.6243	22.8099	20.8366	35.3962	19.4044	21.7665	20.5163	192.697	FALSE	FALSE	FALSE	FALSE
Zm00001d035470	AT3G52250	.	Duplicated homeodomain-like superfamily protein	MYB_related	.	.	CLUSTER1	25.0398	15.8986	45.3383	21.3441	17.2617	15.21	32.2228	20.3683	192.684	FALSE	FALSE	FALSE	FALSE
Zm00001d018694	AT1G24510	.	TCP-1/cpn60 chaperonin family protein	.	.	.	CLUSTER1	40.9058	18.981	11.067	8.81743	58.5635	17.03	23.5598	13.7365	192.661	D	D	D	FALSE
Zm00001d044918	AT2G26530	AR781	Protein of unknown function (DUF1645)	.	.	.	CLUSTER1	9.05032	1.854	25.3671	6.99337	35.4684	14.4	87.234	11.7424	192.11	U	U	U	FALSE
Zm00001d018730	AT5G47620	.	RNA-binding (RRM/RBD/RNP motifs) family protein	.	.	.	CLUSTER1	22.8195	9.20485	44.4688	19.2161	19.6816	10.8302	42.144	23.0969	191.462	U	FALSE	U	U
Zm00001d028332	AT4G34450	.	coatomer gamma-2 subunit, putative / gamma-2 coat protein, putative / gamma-2 COP, putative	.	.	.	CLUSTER1	30.948	20.0221	24.9927	12.2867	41.2077	16.3634	31.8292	13.8089	191.459	FALSE	FALSE	FALSE	FALSE
Zm00001d041984	AT3G19430	.	late embryogenesis abundant protein-related / LEA protein-related	.	.	.	CLUSTER1	73.5313	0.416127	16.9035	0.561036	71.4608	0.220442	28.1073	0.17908	191.38	D	D	FALSE	FALSE
Zm00001d030893	AT1G27770	ACA1,PEA1	calcium ATPase 2	.	.	.	CLUSTER1	37.878	17.1936	37.8012	21.6979	22.8651	13.106	26.6504	14.1759	191.368	FALSE	FALSE	FALSE	FALSE
Zm00001d051451	AT5G52020	.	Integrase-type DNA-binding superfamily protein	ERF	.	.	CLUSTER1	50.4034	1.42631	67.0362	12.6658	15.1185	1.21525	38.3253	4.83373	191.024	U	FALSE	U	U
Zm00001d022616	AT1G54630	ACP3	acyl carrier protein 3	.	.	.	CLUSTER1	43.551	11.2014	40.5423	11.4531	36.4626	12.9377	25.3983	9.43214	190.979	FALSE	FALSE	FALSE	FALSE
Zm00001d037677	AT3G18280	.	Bifunctional inhibitor/lipid-transfer protein/seed storage 2S albumin superfamily protein	.	.	.	CLUSTER1	0.363464	0	0	0	146.073	0.269647	44.1753	0	190.881	D	FALSE	FALSE	FALSE
Zm00001d018447	AT5G09620	.	Octicosapeptide/Phox/Bem1p family protein	.	.	.	CLUSTER1	27.7555	6.28073	63.2689	12.1721	17.5726	4.42011	48.9867	10.3825	190.839	U	U	FALSE	U
Zm00001d021666	AT3G21720	ICL	isocitrate lyase	.	.	.	CLUSTER1	16.3644	0.164432	103.159	3.32932	0.241452	0	67.3774	0.072666	190.709	U	U	U	FALSE
Zm00001d023689	AT3G27460	.	SGF29 tudor-like domain	.	.	.	CLUSTER1	19.4994	13.0002	25.9958	15.8684	28.5704	20.1162	44.2284	23.4262	190.705	FALSE	FALSE	FALSE	FALSE
Zm00001d005439	AT1G04610	YUC3	YUCCA 3	.	.	.	CLUSTER1	13.5822	1.65349	40.5488	1.97382	24.5556	3.81606	99.1905	5.20342	190.524	U	U	FALSE	FALSE
Zm00001d001947	AT5G39590	.	TLD-domain containing nucleolar protein	.	.	.	CLUSTER1	26.6485	19.7968	25.0943	10.6423	22.9844	30.9562	35.1164	19.0278	190.267	FALSE	FALSE	FALSE	FALSE
Zm00001d016911	AT1G34370	STOP1	C2H2 and C2HC zinc fingers superfamily protein	C2H2	.	.	CLUSTER1	29.9286	11.8758	38.5084	19.3135	24.3069	14.2013	33.6158	18.4681	190.218	FALSE	FALSE	FALSE	FALSE
Zm00001d029172	.	.	0	.	.	.	CLUSTER1	34.9153	5.96642	36.9686	7.89806	25.1754	7.55632	62.2393	9.4368	190.156	U	FALSE	FALSE	FALSE
Zm00001d032099	AT1G73430	.	sec34-like family protein	.	.	.	CLUSTER1	27.7148	19.8968	31.3344	23.5261	30.3216	12.05	28.8225	16.2041	189.87	FALSE	FALSE	FALSE	FALSE
Zm00001d031740	AT3G12050	.	Aha1 domain-containing protein	.	.	.	CLUSTER1	30.0079	20.4506	22.3177	19.6641	38.2234	18.6046	22.263	18.3304	189.862	FALSE	FALSE	FALSE	FALSE
Zm00001d009125	AT3G62360	.	Carbohydrate-binding-like fold	.	.	.	CLUSTER1	30.8475	21.8121	28.5596	18.8184	34.2608	15.6953	23.4264	16.44	189.86	FALSE	FALSE	FALSE	FALSE
Zm00001d051615	AT3G17860	JAI3,JAZ3,TIFY6B	Concanavalin A-like lectin protein kinase family protein	.	.	.	CLUSTER1	20.2104	11.8604	41.5493	9.93466	23.0832	13.0188	59.852	9.90143	189.41	U	U	FALSE	FALSE
Zm00001d020441	AT4G24530	.	O-fucosyltransferase family protein	.	.	.	CLUSTER1	20.3925	17.5157	38.6927	24.7654	18.1665	16.6857	31.398	21.6239	189.24	FALSE	FALSE	FALSE	FALSE
Zm00001d017425	AT5G53560	ATB5-A,ATCB5-E,B5 #2,CB5-E	cytochrome B5 isoform E	.	.	.	CLUSTER1	55.9046	3.7003	20.168	2.75307	49.0081	9.94392	45.0947	2.63107	189.204	FALSE	D	FALSE	D
Zm00001d050430	AT2G25110	AtSDF2,ATSDL,SDF2	stromal cell-derived factor 2-like protein precursor	.	.	.	CLUSTER1	32.3358	22.9585	20.3672	22.3799	39.3298	14.9031	21.3757	15.3695	189.019	FALSE	FALSE	FALSE	FALSE
Zm00001d019164	AT5G66680	DGL1	dolichyl-diphosphooligosaccharide-protein glycosyltransferase 48kDa subunit family protein	.	.	.	CLUSTER1	43.5394	15.7173	24.4994	11.0096	45.3074	11.28	25.896	11.6083	188.857	FALSE	FALSE	FALSE	FALSE
Zm00001d042619	AT5G09220	AAP2	amino acid permease 2	.	.	.	CLUSTER1	42.2545	0.0757962	6.1241	0.0800176	120.423	0.67877	18.9703	0.102382	188.709	D	D	FALSE	FALSE
Zm00001d003497	AT5G17600	.	RING/U-box superfamily protein	.	.	.	CLUSTER1	25.6963	7.08515	29.7844	10.3514	40.1966	14.752	44.2658	16.438	188.57	FALSE	FALSE	FALSE	FALSE
Zm00001d029217	AT2G27310	.	F-box family protein	.	.	.	CLUSTER1	25.2924	6.98461	38.4438	22.5308	20.9437	8.27997	42.9947	23.0963	188.566	U	FALSE	U	U
Zm00001d010478	AT3G05290	PNC1	peroxisomal adenine nucleotide carrier 1	.	.	.	CLUSTER1	24.027	13.6937	22.5835	13.408	33.3202	23.8925	34.0647	23.5227	188.512	FALSE	FALSE	FALSE	FALSE
Zm00001d034073	AT1G69310	ATWRKY57,WRKY57	WRKY DNA-binding protein 57	WRKY	.	.	CLUSTER1	35.1362	0.641745	65.4328	2.97265	24.1479	2.19361	52.9412	4.89255	188.359	U	FALSE	U	U
Zm00001d027333	AT5G22770	alpha-ADR	Adaptor protein complex AP-2, alpha subunit	.	.	.	CLUSTER1	22.7254	20.1986	25.2799	15.2108	29.1121	22.1009	32.6078	20.9837	188.219	FALSE	FALSE	FALSE	FALSE
Zm00001d033455	AT4G11650	ATOSM34,OSM34	osmotin 34	.	.	.	CLUSTER1	59.496	3.95193	11.9512	20.8825	28.0026	1.56549	21.2176	41.0754	188.143	FALSE	D	U	U
Zm00001d038804	AT5G19690	STT3A	staurosporin and temperature sensitive 3-like A	.	.	.	CLUSTER1	39.5685	20.4621	22.9378	15.9023	38.9536	11.8471	24.6921	13.7772	188.141	FALSE	FALSE	FALSE	FALSE
Zm00001d032362	AT4G15417	ATRTL1,RTL1	RNAse II-like 1	.	.	.	CLUSTER1	22.8134	9.18062	40.3043	12.9986	20.4327	18.3344	41.2439	22.63	187.938	U	FALSE	FALSE	FALSE
Zm00001d047937	AT5G66200	ARO2	armadillo repeat only 2	.	.	.	CLUSTER1	23.0407	10.1288	46.0064	20.5674	12.824	13.9143	37.2118	23.7172	187.411	U	FALSE	U	FALSE
Zm00001d003743	AT3G18690	MKS1	MAP kinase substrate 1	.	.	.	CLUSTER1	17.6761	5.75947	50.6915	9.80849	19.7891	7.84451	61.0095	14.6411	187.22	U	U	FALSE	FALSE
Zm00001d048899	AT1G74520	ATHVA22A,HVA22A	HVA22 homologue A	.	.	.	CLUSTER1	21.933	8.02205	17.2614	11.4177	32.5539	13.2435	54.1123	28.5469	187.091	FALSE	FALSE	FALSE	U
Zm00001d043318	AT3G15810	.	Protein of unknown function (DUF567)	.	.	.	CLUSTER1	36.12	13.5705	7.83557	21.5519	44.5279	20.0459	21.0977	22.2905	187.04	D	D	FALSE	FALSE
Zm00001d013680	AT2G27210	BSL1	BRI1 suppressor 1 (BSU1)-like 3	.	.	.	CLUSTER1	21.4003	16.601	34.445	21.2484	20.1967	18.5999	29.5537	24.9338	186.979	FALSE	FALSE	FALSE	FALSE
Zm00001d014792	AT4G24190	AtHsp90-7,AtHsp90.7,HSP90.7,SHD	Chaperone protein htpG family protein	.	.	.	CLUSTER1	44.1743	18.532	16.4043	15.3744	49.3625	11.419	19.8393	11.8331	186.939	D	D	FALSE	FALSE
Zm00001d028955	AT3G48890	ATMAPR3,ATMP2,MAPR3,MSBP2	membrane-associated progesterone binding protein 3	.	.	.	CLUSTER1	25.9177	10.0167	37.1702	17.3967	27.3084	14.7786	36.5789	17.554	186.721	FALSE	FALSE	FALSE	FALSE
Zm00001d033222	AT1G78390	ATNCED9,NCED9	nine-cis-epoxycarotenoid dioxygenase 9	.	.	.	CLUSTER1	33.0044	3.45727	43.5729	3.48905	23.338	2.68687	69.8445	7.24964	186.643	U	FALSE	FALSE	U
Zm00001d013810	AT3G21690	.	MATE efflux family protein	.	.	.	CLUSTER1	74.6292	9.08861	36.8605	10.4736	27.1626	8.69892	10.5285	9.1438	186.586	D	D	FALSE	FALSE
Zm00001d024509	AT1G09815	POLD4	0	.	.	.	CLUSTER1	21.7815	17.061	39.8481	26.7965	19.4358	15.5161	27.833	18.2348	186.507	FALSE	FALSE	FALSE	FALSE
Zm00001d011740	AT4G15450	.	Senescence/dehydration-associated protein-related	.	.	.	CLUSTER1	43.609	9.46212	22.861	8.01274	30.8542	26.2109	26.8438	18.5481	186.402	FALSE	FALSE	FALSE	FALSE
Zm00001d036946	.	.	0	.	.	.	CLUSTER1	42.119	3.08937	57.0768	15.2303	47.7798	0.326998	20.1602	0.611823	186.394	D	FALSE	U	FALSE
Zm00001d013947	AT5G36970	NHL25	NDR1/HIN1-like 25	.	.	.	CLUSTER1	49.3335	0.972716	31.1075	9.9006	32.8451	3.44429	52.3956	6.34801	186.347	FALSE	FALSE	U	FALSE
Zm00001d006308	AT4G35500	.	Protein kinase superfamily protein	.	.	.	CLUSTER1	18.1566	3.93229	51.2279	9.80952	26.3732	5.86235	58.9024	12.0109	186.275	U	U	U	U
Zm00001d034068	AT3G02100	.	UDP-Glycosyltransferase superfamily protein	.	.	.	CLUSTER1	58.298	0.197775	64.7667	2.60081	23.1711	1.16791	31.8437	4.11618	186.162	FALSE	FALSE	U	U
Zm00001d016349	AT1G17640	.	RNA-binding (RRM/RBD/RNP motifs) family protein	.	.	.	CLUSTER1	33.1792	14.5957	34.196	16.2096	22.3317	14.9042	32.4368	18.2543	186.107	FALSE	FALSE	FALSE	FALSE
Zm00001d023636	AT3G48440	.	Zinc finger C-x8-C-x5-C-x3-H type family protein	C3H	.	.	CLUSTER1	26.2201	17.8376	29.2836	14.7176	27.7301	22.8121	31.3316	15.9879	185.921	FALSE	FALSE	FALSE	FALSE
Zm00001d035306	.	.	0	.	.	.	CLUSTER1	26.0826	0.83107	37.4268	7.64882	30.0257	5.38718	59.0993	19.3268	185.828	FALSE	FALSE	U	U
Zm00001d029356	AT4G35160	ATOMT1,OMT1	O-methyltransferase family protein	.	.	.	CLUSTER1	53.9767	6.36207	39.4821	3.39867	28.3834	7.60243	42.2812	4.28079	185.767	FALSE	FALSE	FALSE	FALSE
Zm00001d051644	AT3G52140	.	tetratricopeptide repeat (TPR)-containing protein	.	.	.	CLUSTER1	25.0186	13.942	28.6998	20.1886	28.9311	19.2901	28.724	20.8585	185.653	FALSE	FALSE	FALSE	FALSE
Zm00001d017461	AT3G60320	.	Protein of unknown function (DUF630 and DUF632)	.	.	.	CLUSTER1	21.7593	1.47563	51.6977	2.15244	29.2676	2.1808	75.3036	1.74723	185.584	U	U	FALSE	FALSE
Zm00001d004687	AT4G35160	.	O-methyltransferase family protein	.	.	.	CLUSTER1	54.8424	0.0396983	2.53117	0.120871	119.123	0.0328481	8.63119	0.141657	185.463	D	D	FALSE	FALSE
Zm00001d010572	AT4G38600	KAK,UPL3	ubiquitin-protein ligase 4	.	.	.	CLUSTER1	28.3175	15.1717	30.7759	18.6889	20.8202	18.8047	32.2212	20.606	185.406	FALSE	FALSE	FALSE	FALSE
Zm00001d025380	AT1G49230	.	Tetratricopeptide repeat (TPR)-like superfamily protein	.	.	.	CLUSTER1	24.5498	9.9766	35.5361	10.3913	25.9216	13.999	43.8958	21.0574	185.328	FALSE	FALSE	FALSE	FALSE
Zm00001d047859	AT2G32600	.	hydroxyproline-rich glycoprotein family protein	.	.	.	CLUSTER1	22.3794	13.538	40.0117	20.3654	21.255	15.3434	31.1555	21.2523	185.301	FALSE	FALSE	FALSE	FALSE
Zm00001d017666	AT1G32450	NRT1.5	nitrate transporter 1.5	.	.	.	CLUSTER1	62.389	0.400517	6.0825	1.56747	98.7136	2.36401	12.9781	0.668623	185.164	D	D	U	D
Zm00001d018727	AT3G49780	ATPSK3 (FORMER SYMBOL),ATPSK4,PSK4	phytosulfokine 4 precursor	.	.	.	CLUSTER1	29.1684	3.96309	96.2945	3.98569	15.4174	0.966903	33.6356	1.55808	184.99	U	U	FALSE	FALSE
Zm00001d017308	AT1G17450	.	0	.	.	.	CLUSTER1	22.5455	10.0941	53.0891	12.9125	22.7627	11.0295	35.769	16.5929	184.795	FALSE	U	FALSE	FALSE
Zm00001d014946	AT5G62390	ATBAG7,BAG7	BCL-2-associated athanogene 7	.	.	.	CLUSTER1	40.7972	11.0474	22.7288	7.68481	48.5585	9.32373	35.2337	9.37585	184.75	FALSE	FALSE	FALSE	FALSE
Zm00001d018423	AT1G71220	EBS1,PSL2,UGGT	UDP-glucose:glycoprotein glucosyltransferases;transferases, transferring hexosyl groups;transferases, transferring glycosyl groups	.	.	.	CLUSTER1	33.4026	17.3025	31.8356	12.8658	31.3292	14.3506	29.9653	13.6754	184.727	FALSE	FALSE	FALSE	FALSE
Zm00001d051664	AT5G48020	.	2-oxoglutarate (2OG) and Fe(II)-dependent oxygenase superfamily protein	.	.	.	CLUSTER1	31.2504	21.4009	34.576	16.4038	26.1374	16.2372	23.9247	14.7495	184.68	FALSE	FALSE	FALSE	FALSE
Zm00001d029083	AT3G08860	PYD4	PYRIMIDINE 4	.	.	.	CLUSTER1	88.927	0.265777	23.4006	3.03654	36.9117	1.07521	29.5556	1.48116	184.654	FALSE	D	U	FALSE
Zm00001d035031	AT5G64550	.	loricrin-related	.	.	.	CLUSTER1	29.4906	6.97908	62.3768	10.0109	18.6913	10.5793	33.7259	12.7303	184.584	FALSE	U	FALSE	FALSE
Zm00001d048577	AT2G39130	.	Transmembrane amino acid transporter family protein	.	.	.	CLUSTER1	45.2442	12.301	14.2397	19.2851	43.8164	17.9778	14.416	17.1992	184.479	D	D	FALSE	FALSE
Zm00001d001978	AT3G07980	MAP3KE1,MAPKKK7	mitogen-activated protein kinase kinase kinase 7	.	.	.	CLUSTER1	23.8075	20.0535	34.9248	25.6625	18.6446	16.5379	27.0629	17.7051	184.399	FALSE	FALSE	FALSE	FALSE
Zm00001d051627	AT1G76460	.	RNA-binding (RRM/RBD/RNP motifs) family protein	.	.	.	CLUSTER1	18.983	8.70137	52.3565	14.3016	21.6764	10.8937	44.021	13.3868	184.32	U	U	FALSE	FALSE
Zm00001d032115	AT5G57685	ATGDU3,GDU3,LSB1	glutamine dumper 3	.	.	.	CLUSTER1	34.231	7.86716	23.9359	5.47537	85.5832	15.6556	8.98772	2.54483	184.281	D	FALSE	FALSE	D
Zm00001d043119	AT3G08640	.	Protein of unknown function (DUF3411)	.	.	.	CLUSTER1	38.7976	14.7369	27.1015	12.0276	38.0299	12.8756	31.4406	9.12415	184.134	FALSE	FALSE	FALSE	FALSE
Zm00001d037329	AT5G37840	.	0	.	.	.	CLUSTER1	21.7125	3.77659	41.3734	7.01242	45.9096	14.097	35.1151	15.0663	184.063	FALSE	FALSE	FALSE	FALSE
Zm00001d043144	AT2G27030	ACAM-2,CAM5	calmodulin 5	.	.	.	CLUSTER1	36.6018	14.9387	36.0087	12.318	29.6109	19.5699	24.735	10.088	183.871	FALSE	FALSE	FALSE	FALSE
Zm00001d018155	AT2G03220	ATFT1,ATFUT1,FT1,MUR2	fucosyltransferase 1	.	.	.	CLUSTER1	20.9498	8.62132	58.8894	15.4372	18.6491	7.7106	40.4382	13.1579	183.854	U	U	FALSE	FALSE
Zm00001d043864	AT3G12700	.	Eukaryotic aspartyl protease family protein	.	.	.	CLUSTER1	18.8836	8.17504	35.6357	7.3541	20.9753	8.0858	78.2256	6.48096	183.816	U	FALSE	FALSE	FALSE
Zm00001d030518	AT2G22300	CAMTA1,EICBP.B	signal responsive 1	CAMTA	.	.	CLUSTER1	20.2008	12.5253	32.3403	16.0873	25.6853	17.285	38.3717	21.2211	183.717	FALSE	FALSE	FALSE	FALSE
Zm00001d038536	AT1G22200	.	Endoplasmic reticulum vesicle transporter protein	.	.	.	CLUSTER1	20.3972	16.0374	30.7569	22.0246	24.5862	13.811	40.5876	15.3727	183.574	FALSE	FALSE	FALSE	FALSE
Zm00001d019669	AT1G15950	ATCCR1,CCR1,IRX4	cinnamoyl coa reductase 1	.	.	.	CLUSTER1	28.0873	19.0043	12.0833	13.6514	64.0987	12.8356	24.7264	8.95038	183.437	D	D	FALSE	FALSE
Zm00001d016760	.	.	0	.	.	.	CLUSTER1	38.3566	3.6935	40.8275	1.75606	24.0801	0.372553	73.7793	0.522966	183.389	U	FALSE	D	FALSE
Zm00001d028780	AT2G20230	.	Tetraspanin family protein	.	.	.	CLUSTER1	20.8993	14.8503	49.914	19.7696	18.6851	11.6647	33.5356	13.9721	183.291	FALSE	U	FALSE	FALSE
Zm00001d032781	AT1G07040	.	0	.	.	.	CLUSTER1	27.0784	4.33203	51.7054	5.92302	23.4178	8.38841	47.983	14.2601	183.088	U	FALSE	FALSE	FALSE
Zm00001d028733	AT3G01090	AKIN10,KIN10,SNRK1.1	SNF1 kinase homolog 10	.	.	.	CLUSTER1	36.537	11.1708	29.9613	20.2735	25.2577	12.6581	30.8075	16.1789	182.845	FALSE	FALSE	FALSE	FALSE
Zm00001d050368	AT1G14900	HMGA	high mobility group A	.	.	.	CLUSTER1	31.7557	5.71806	46.0935	7.20055	37.6212	5.52476	43.3826	5.36964	182.666	FALSE	FALSE	FALSE	FALSE
Zm00001d014793	AT1G75820	ATCLV1,CLV1,FAS3,FLO5	Leucine-rich receptor-like protein kinase family protein	.	.	.	CLUSTER1	24.5036	6.32099	39.4644	6.97081	52.5418	7.44514	35.5784	9.77718	182.602	FALSE	FALSE	FALSE	FALSE
Zm00001d024759	AT2G47020	.	Peptide chain release factor 1	.	.	.	CLUSTER1	34.9712	28.3932	15.1973	26.459	33.2246	12.5089	18.6913	13.0644	182.51	FALSE	D	FALSE	FALSE
Zm00001d006534	AT4G11521	.	Receptor-like protein kinase-related family protein	.	.	.	CLUSTER1	38.7861	2.10251	40.4428	11.5739	25.7997	7.90922	37.0694	18.7339	182.418	FALSE	FALSE	U	U
Zm00001d034033	AT4G16420	ADA2B,PRZ1	homolog of yeast ADA2 2B	.	.	.	CLUSTER1	24.3845	15.2883	36.3995	18.5165	22.7982	15.7582	31.1939	17.9893	182.328	FALSE	FALSE	FALSE	FALSE
Zm00001d034590	AT5G27540	emb2473,MIRO1	MIRO-related GTP-ase 1	.	.	.	CLUSTER1	29.1316	11.6768	36.4311	16.9804	25.8806	12.9286	34.2344	14.8976	182.161	FALSE	FALSE	FALSE	FALSE
Zm00001d003485	.	.	0	.	.	.	CLUSTER1	34.9127	0	42.2371	1.29791	27.3683	0.35706	67.4067	8.53738	182.117	U	FALSE	U	FALSE
Zm00001d005962	AT5G15830	AtbZIP3,bZIP3	basic leucine-zipper 3	bZIP	.	.	CLUSTER1	54.3918	1.39049	39.0889	0.226132	44.9889	10.5876	29.8292	1.61313	182.116	FALSE	FALSE	D	D
Zm00001d039607	AT4G15550	IAGLU	indole-3-acetate beta-D-glucosyltransferase	.	.	.	CLUSTER1	30.2995	7.45209	20.1469	6.0574	51.5279	15.5458	43.5317	7.44882	182.01	FALSE	FALSE	FALSE	D
Zm00001d052314	AT5G06460	ATUBA2,UBA 2	ubiquitin activating enzyme 2	.	.	.	CLUSTER1	33.5647	23.343	30.2357	17.2924	24.6749	16.3749	22.3962	14.1041	181.986	FALSE	FALSE	FALSE	FALSE
Zm00001d007042	AT2G40950	BZIP17	basic region/leucine zipper motif protein 49	bZIP	.	.	CLUSTER1	25.6084	10.3812	43.0862	17.723	21.4839	9.49546	38.8578	15.3479	181.984	FALSE	FALSE	FALSE	FALSE
Zm00001d052621	AT3G12480	NF-YC11	0	NF-YC	.	.	CLUSTER1	29.0918	18.2337	39.4912	15.0439	28.6836	12.0566	28.136	11.2	181.937	FALSE	FALSE	FALSE	FALSE
Zm00001d043515	AT3G16500	IAA26,PAP1	phytochrome-associated protein 1	.	.	.	CLUSTER1	20.701	6.21804	46.4844	10.1306	37.1661	5.64263	45.115	10.439	181.897	FALSE	U	FALSE	FALSE
Zm00001d006389	AT5G61530	.	small G protein family protein / RhoGAP family protein	.	.	.	CLUSTER1	21.4321	10.302	45.4783	17.2477	21.7655	12.2461	37.0297	16.1928	181.694	FALSE	U	FALSE	FALSE
Zm00001d015415	AT1G55300	TAF7	TBP-associated factor 7	.	.	.	CLUSTER1	19.5001	14.8088	22.1827	15.6035	34.3581	23.2799	29.254	22.4923	181.479	FALSE	FALSE	FALSE	FALSE
Zm00001d037950	AT1G50030	TOR	target of rapamycin	.	.	.	CLUSTER1	19.2841	12.1465	32.1908	14.9189	23.855	17.4472	38.6254	22.9083	181.376	FALSE	FALSE	FALSE	FALSE
Zm00001d032691	AT3G17380	.	TRAF-like family protein	.	.	.	CLUSTER1	22.3217	0.690242	56.5247	2.04502	24.353	1.2502	73.3463	0.839369	181.371	U	U	U	FALSE
Zm00001d026000	AT1G65280	.	DNAJ heat shock N-terminal domain-containing protein	.	.	.	CLUSTER1	19.5191	13.5087	36.7566	22.6013	18.4926	14.7961	33.1523	22.4246	181.251	FALSE	FALSE	FALSE	FALSE
Zm00001d034198	AT1G10150	.	Carbohydrate-binding protein	.	.	.	CLUSTER1	26.6129	6.63639	52.0476	9.80861	25.6901	9.23031	43.3557	7.86174	181.243	FALSE	FALSE	FALSE	FALSE
Zm00001d013083	AT1G54490	AIN1,ATXRN4,EIN5,XRN4	exoribonuclease 4	.	.	.	CLUSTER1	23.7467	14.0386	33.7049	18.1428	23.8476	16.6065	30.569	20.5077	181.164	FALSE	FALSE	FALSE	FALSE
Zm00001d029860	AT3G60510	.	ATP-dependent caseinolytic (Clp) protease/crotonase family protein	.	.	.	CLUSTER1	32.8676	16.2775	15.7045	14.234	39.9877	21.2119	21.5213	19.2723	181.077	FALSE	D	FALSE	FALSE
Zm00001d027811	AT3G58580	.	DNAse I-like superfamily protein	.	.	.	CLUSTER1	21.5428	10.0328	53.1689	10.3376	19.2349	9.76515	46.1811	10.8031	181.066	U	U	FALSE	FALSE
Zm00001d053963	AT5G24840	.	tRNA (guanine-N-7) methyltransferase	.	.	.	CLUSTER1	23.2493	13.5092	33.7425	16.6172	26.6504	15.771	33.4147	17.8923	180.847	FALSE	FALSE	FALSE	FALSE
Zm00001d017551	AT1G76240	.	Arabidopsis protein of unknown function (DUF241)	.	.	.	CLUSTER1	27.4576	1.51614	78.3092	3.15247	15.5302	1.84087	47.5119	5.09622	180.415	U	U	FALSE	U
Zm00001d045191	AT3G01300	.	Protein kinase superfamily protein	.	.	.	CLUSTER1	26.0032	9.29387	43.5581	12.8535	30.6919	13.174	33.2697	11.4196	180.264	FALSE	FALSE	FALSE	FALSE
Zm00001d037943	AT4G40070	.	RING/U-box superfamily protein	.	.	.	CLUSTER1	38.7635	7.72418	43.8963	3.07634	22.9946	7.93302	45.088	10.7179	180.194	FALSE	FALSE	D	FALSE
Zm00001d029506	AT3G02550	LBD41	LOB domain-containing protein 41	LBD	.	.	CLUSTER1	29.9407	1.4595	48.8172	16.261	20.8915	1.31277	49.8173	11.6886	180.189	U	FALSE	U	U
Zm00001d034817	AT4G15415	ATB\' GAMMA	Protein phosphatase 2A regulatory B subunit family protein	.	.	.	CLUSTER1	23.4743	16.367	31.7046	23.0268	21.4778	13.9135	30.6792	19.5223	180.166	FALSE	FALSE	FALSE	FALSE
Zm00001d008236	AT2G42390	PSL4	calmodulin-binding protein	.	.	.	CLUSTER1	32.6693	21.1005	21.9829	13.4336	31.4415	20.6935	21.3477	17.4125	180.082	FALSE	FALSE	FALSE	FALSE
Zm00001d042331	AT5G50380	ATEXO70F1,EXO70F1	exocyst subunit exo70 family protein F1	.	.	.	CLUSTER1	22.5473	16.0103	33.8074	23.7296	19.5865	13.1798	31.9233	19.1904	179.975	FALSE	FALSE	FALSE	FALSE
Zm00001d043560	AT1G10570	OTS1,ULP1D	UB-like protease 1D	.	.	.	CLUSTER1	24.592	9.80841	34.3581	18.8463	24.7233	13.0961	38.0565	16.3547	179.835	FALSE	FALSE	FALSE	FALSE
Zm00001d022453	AT5G05340	.	Peroxidase superfamily protein	.	.	.	CLUSTER1	15.1014	30.7409	20.5517	12.5871	42.2726	22.0822	24.0429	12.4269	179.806	FALSE	FALSE	D	FALSE
Zm00001d053964	AT1G32260	.	0	.	.	.	CLUSTER1	31.4973	24.0707	29.0233	17.6998	24.403	18.9802	20.7032	13.3784	179.756	FALSE	FALSE	FALSE	FALSE
Zm00001d028888	AT1G56430	ATNAS4,NAS4	nicotianamine synthase 4	.	.	.	CLUSTER1	30.2129	0.0353219	2.92045	0.0782787	52.4508	0.0238538	93.748	0.0795484	179.549	FALSE	D	FALSE	FALSE
Zm00001d034514	AT1G18970	GLP4	germin-like protein 4	.	.	.	CLUSTER1	41.624	0.376777	34.5946	2.94819	37.7619	7.52993	44.7766	9.92965	179.542	FALSE	FALSE	U	FALSE
Zm00001d019536	AT4G28610	AtPHR1,PHR1	phosphate starvation response 1	G2-like	.	.	CLUSTER1	21.3292	14.7835	35.2901	18.2753	21.5829	17.64	32.1361	18.3843	179.421	FALSE	FALSE	FALSE	FALSE
Zm00001d038753	AT1G53400	.	Ubiquitin domain-containing protein	.	.	.	CLUSTER1	13.5778	10.9013	15.7412	7.96663	42.2101	16.6549	57.5961	14.6221	179.27	FALSE	FALSE	FALSE	FALSE
Zm00001d019299	AT2G26060	emb1345	Transducin/WD40 repeat-like superfamily protein	.	.	.	CLUSTER1	26.7213	12.4626	33.1306	12.2818	29.2229	16.2183	31.2925	17.7488	179.079	FALSE	FALSE	FALSE	FALSE
Zm00001d048095	AT5G61140	.	U5 small nuclear ribonucleoprotein helicase	.	.	.	CLUSTER1	18.2512	12.239	33.5185	14.358	19.9262	13.0298	49.6128	18.1197	179.055	U	FALSE	FALSE	FALSE
Zm00001d033217	AT1G08420	BSL2	BRI1 suppressor 1 (BSU1)-like 3	.	.	.	CLUSTER1	20.8373	13.884	35.9141	18.4723	20.42	16.6269	31.067	21.1415	178.363	FALSE	FALSE	FALSE	FALSE
Zm00001d027726	AT5G35910	.	Polynucleotidyl transferase, ribonuclease H fold protein with HRDC domain	.	.	.	CLUSTER1	25.9918	12.8547	42.0634	19.6863	17.774	16.0532	26.4661	17.3317	178.221	FALSE	FALSE	FALSE	FALSE
Zm00001d010448	AT1G79620	.	Leucine-rich repeat protein kinase family protein	.	.	.	CLUSTER1	20.2072	14.1461	27.2267	9.64872	32.5918	14.478	44.8913	15.0304	178.22	FALSE	FALSE	FALSE	FALSE
Zm00001d045517	AT3G63530	BB,BB2	RING/U-box superfamily protein	.	.	.	CLUSTER1	19.001	12.6725	17.4995	9.98182	44.5314	16.7469	51.4757	6.29238	178.201	FALSE	FALSE	FALSE	FALSE
Zm00001d003800	AT2G36290	.	alpha/beta-Hydrolases superfamily protein	.	.	.	CLUSTER1	19.6904	2.59896	36.7016	3.9654	34.9645	5.5841	61.2621	13.3915	178.159	FALSE	FALSE	FALSE	U
Zm00001d042948	AT3G12360	ITN1	Ankyrin repeat family protein	.	.	.	CLUSTER1	29.2708	5.52215	41.9794	12.98	21.2642	11.2779	31.7574	24.0743	178.126	FALSE	FALSE	U	U
Zm00001d041571	AT2G03200	.	Eukaryotic aspartyl protease family protein	.	.	.	CLUSTER1	19.8138	0.0364253	62.7523	0.0699853	12.4681	0.0395255	82.9062	0	178.086	U	U	FALSE	FALSE
Zm00001d019920	AT5G19400	SMG7	Telomerase activating protein Est1	.	.	.	CLUSTER1	21.4998	18.457	35.477	27.9479	16.2417	15.3903	26.3635	16.6939	178.071	FALSE	FALSE	FALSE	FALSE
Zm00001d004300	AT4G34040	.	0	.	.	.	CLUSTER1	23.3398	14.6777	35.3237	19.2308	18.67	15.4458	30.3578	20.9841	178.03	FALSE	FALSE	FALSE	FALSE
Zm00001d051180	AT1G60670	.	Protein of unknown function (DUF3755)	.	.	.	CLUSTER1	27.7208	3.75705	27.8246	2.26686	58.2116	6.13789	46.4484	5.45925	177.826	FALSE	FALSE	FALSE	FALSE
Zm00001d045022	.	.	0	.	.	.	CLUSTER1	53.8204	0	20.1573	0.230787	41.8401	0.392631	60.9967	0	177.438	FALSE	D	FALSE	FALSE
Zm00001d034655	AT2G28890	PLL4	poltergeist like 4	.	.	.	CLUSTER1	34.8049	3.84135	48.8988	8.71653	19.8232	4.24888	48.1998	8.89458	177.428	U	FALSE	U	U
Zm00001d022083	AT2G37410	ATTIM17-2,TIM17,TIM17-2	translocase inner membrane subunit 17-2	.	.	.	CLUSTER1	27.9403	14.121	32.2722	19.9139	20.2456	14.7934	26.3532	21.6664	177.306	FALSE	FALSE	FALSE	FALSE
Zm00001d049043	AT4G20020	.	0	.	.	.	CLUSTER1	36.3126	16.7946	30.1191	17.513	34.7212	13.1511	16.0704	12.3666	177.049	D	FALSE	FALSE	FALSE
Zm00001d034787	AT1G21695	.	hydroxyproline-rich glycoprotein family protein	.	.	.	CLUSTER1	10.1809	1.30515	26.4275	10.4105	22.747	8.31217	68.6024	28.977	176.963	U	U	U	U
Zm00001d046813	AT1G80920	J8	0	.	.	.	CLUSTER1	24.3724	3.25274	59.6449	8.58373	15.3047	5.77204	46.5499	13.4269	176.907	U	U	FALSE	FALSE
Zm00001d011179	AT1G26670	ATVTI12,VTI12,VTI1B	Vesicle transport v-SNARE family protein	.	.	.	CLUSTER1	28.2494	23.0912	22.3503	16.7542	31.452	18.681	22.2471	14.0625	176.888	FALSE	FALSE	FALSE	FALSE
Zm00001d010574	AT2G38880	ATHAP3,ATNF-YB1,HAP3,HAP3A,NF-YB1	nuclear factor Y, subunit B1	NF-YB	.	.	CLUSTER1	17.5702	11.784	32.1642	15.5012	24.1457	14.3363	38.5056	22.7096	176.717	FALSE	FALSE	FALSE	FALSE
Zm00001d049120	.	.	0	.	.	.	CLUSTER1	30.792	8.08818	35.2511	12.5516	23.623	8.81572	49.3574	8.03788	176.517	U	FALSE	FALSE	FALSE
Zm00001d009398	AT2G23560	ATMES1,MES1	methyl esterase 1	.	.	.	CLUSTER1	56.6656	3.60952	21.4135	1.91418	58.5881	6.32336	23.4713	4.43449	176.42	D	D	FALSE	FALSE
Zm00001d042761	AT5G06140	ATSNX1,SNX1	sorting nexin 1	.	.	.	CLUSTER1	20.4394	14.0957	20.7442	15.4885	28.1037	21.4471	30.7829	25.2888	176.39	FALSE	FALSE	FALSE	FALSE
Zm00001d050380	AT3G02510	.	Regulator of chromosome condensation (RCC1) family protein	.	.	.	CLUSTER1	48.2379	13.6962	13.514	13.6134	42.9238	12.6599	16.5961	15.1466	176.388	D	D	FALSE	FALSE
Zm00001d014258	AT1G72330	ALAAT2	alanine aminotransferase 2	.	.	.	CLUSTER1	66.6522	1.46935	27.7403	1.78958	40.3685	2.11877	34.3176	1.87469	176.331	FALSE	D	FALSE	FALSE
Zm00001d038871	AT1G80210	.	Mov34/MPN/PAD-1 family protein	.	.	.	CLUSTER1	20.0883	12.6382	22.3141	14.028	31.015	23.2133	31.3	21.4159	176.013	FALSE	FALSE	FALSE	FALSE
Zm00001d048013	AT2G23790	.	Protein of unknown function (DUF607)	.	.	.	CLUSTER1	33.2763	0.355665	94.9633	0.558284	1.56586	0.0740167	45.0066	0.200673	176.001	U	U	FALSE	FALSE
Zm00001d011994	AT1G27340	.	Galactose oxidase/kelch repeat superfamily protein	.	.	.	CLUSTER1	23.6575	13.4739	26.464	19.3523	28.4634	13.1551	33.8283	17.5397	175.934	FALSE	FALSE	FALSE	FALSE
Zm00001d032480	AT5G09810	ACT7	actin 7	.	.	.	CLUSTER1	33.6234	8.66907	18.1739	34.2449	40.4503	9.19184	20.7321	10.6487	175.734	FALSE	FALSE	U	FALSE
Zm00001d011654	AT4G26890	MAPKKK16	mitogen-activated protein kinase kinase kinase 16	.	.	.	CLUSTER1	38.2622	1.41514	62.6237	3.64725	21.841	3.24297	38.6459	6.00132	175.679	FALSE	FALSE	U	FALSE
Zm00001d015397	AT4G39720	.	VQ motif-containing protein	.	.	.	CLUSTER1	50.2191	1.71771	30.3481	2.78721	40.4554	3.69204	42.4237	3.99237	175.636	FALSE	FALSE	FALSE	FALSE
Zm00001d044379	AT1G80000	.	CASC3/Barentsz eIF4AIII binding	.	.	.	CLUSTER1	21.6683	15.2923	33.8015	18.3673	21.718	15.8352	28.9313	19.49	175.104	FALSE	FALSE	FALSE	FALSE
Zm00001d034826	AT1G45332	.	Translation elongation factor EFG/EF2 protein	.	.	.	CLUSTER1	28.9858	12.6266	23.2637	14.2554	32.4753	18.8095	25.6994	18.9044	175.02	FALSE	FALSE	FALSE	FALSE
Zm00001d041430	AT3G22930	CML11	calmodulin-like 11	.	.	.	CLUSTER1	30.0487	21.9867	13.6063	48.632	24.7828	11.1895	16.8669	7.90506	175.018	FALSE	D	U	FALSE
Zm00001d013073	AT2G24260	LRL1	basic helix-loop-helix (bHLH) DNA-binding superfamily protein	bHLH	.	.	CLUSTER1	26.9554	13.8617	51.4	14.425	31.1259	13.8504	16.4228	6.8647	174.906	FALSE	FALSE	FALSE	D
Zm00001d016008	AT4G32760	.	ENTH/VHS/GAT family protein	.	.	.	CLUSTER1	21.7782	13.5599	41.1299	16.7915	18.4551	15.5154	29.1033	18.437	174.77	FALSE	FALSE	FALSE	FALSE
Zm00001d045783	AT5G47690	.	binding	.	.	.	CLUSTER1	22.9747	14.1218	31.9259	15.8457	22.8836	16.2125	29.7826	21.0168	174.764	FALSE	FALSE	FALSE	FALSE
Zm00001d009010	AT4G20260	ATPCAP1,PCAP1	plasma-membrane associated cation-binding protein 1	.	.	.	CLUSTER1	12.006	9.78008	36.8442	16.6944	28.7346	19.7544	35.9082	14.8942	174.616	FALSE	U	FALSE	FALSE
Zm00001d042807	AT4G28990	.	RNA-binding protein-related	.	.	.	CLUSTER1	19.6742	13.0154	32.9387	19.3899	19.6722	15.4716	32.5072	21.9258	174.595	FALSE	FALSE	FALSE	FALSE
Zm00001d047766	AT5G02740	.	Ribosomal protein S24e family protein	.	.	.	CLUSTER1	34.216	15.9247	16.488	10.9623	40.0521	22.0717	18.0727	16.6878	174.475	D	D	FALSE	FALSE
Zm00001d039416	AT5G11650	.	alpha/beta-Hydrolases superfamily protein	.	.	.	CLUSTER1	22.3745	7.09191	52.6347	10.5254	11.8581	3.26184	61.1626	5.4812	174.39	U	U	FALSE	FALSE
Zm00001d029750	.	.	0	.	.	.	CLUSTER1	21.3565	15.682	31.4434	18.9756	21.3641	19.0521	27.1458	19.2697	174.289	FALSE	FALSE	FALSE	FALSE
Zm00001d018495	AT5G04260	WCRKC2	WCRKC thioredoxin 2	.	.	.	CLUSTER1	33.3083	8.78238	48.9897	8.71853	24.0361	8.47348	34.2759	7.7037	174.288	FALSE	FALSE	FALSE	FALSE
Zm00001d041790	AT1G02816	.	Protein of unknown function, DUF538	.	.	.	CLUSTER1	13.4595	4.57591	22.0749	5.03666	49.7366	12.94	61.973	4.4905	174.287	FALSE	FALSE	FALSE	D
Zm00001d031938	AT3G11540	SPY	Tetratricopeptide repeat (TPR)-like superfamily protein	.	.	.	CLUSTER1	19.8474	14.1382	33.7895	19.2772	22.3757	15.3888	31.1009	18.2696	174.187	FALSE	FALSE	FALSE	FALSE
Zm00001d039492	AT5G47390	.	myb-like transcription factor family protein	.	.	.	CLUSTER1	20.0158	16.1561	22.7539	11.3281	55.46	12.3668	25.7626	10.2847	174.128	D	FALSE	FALSE	FALSE
Zm00001d032371	AT1G31130	.	0	.	.	.	CLUSTER1	17.4661	12.0972	31.2906	15.7744	19.2331	25.2753	32.4724	20.2548	173.864	FALSE	FALSE	FALSE	FALSE
Zm00001d044987	AT5G06700	TBR	Plant protein of unknown function (DUF828)	.	.	.	CLUSTER1	37.7982	16.519	36.4327	12.0182	28.4542	13.2552	20.8643	8.26589	173.608	FALSE	FALSE	FALSE	FALSE
Zm00001d027550	AT2G17705	.	0	.	.	.	CLUSTER1	17.4902	8.54169	58.8319	15.8189	8.70534	7.59225	36.3407	20.0875	173.408	U	U	FALSE	U
Zm00001d029490	AT1G55250	HUB2	histone mono-ubiquitination 2	.	.	.	CLUSTER1	21.8616	15.2416	48.5507	17.514	14.4466	14.8595	24.3242	16.5513	173.349	FALSE	U	FALSE	FALSE
Zm00001d035487	AT5G60410	ATSIZ1,SIZ1	DNA-binding protein with MIZ/SP-RING zinc finger, PHD-finger and SAP domain	.	.	.	CLUSTER1	19.4711	13.4924	34.6786	19.6216	18.5182	15.3825	32.7286	19.3598	173.253	FALSE	FALSE	FALSE	FALSE
Zm00001d003861	AT4G13420	ATHAK5,HAK5	high affinity K+ transporter 5	.	.	.	CLUSTER1	41.7946	4.7239	22.8606	5.44847	49.536	5.27847	39.1191	4.41904	173.18	FALSE	FALSE	FALSE	FALSE
Zm00001d006365	AT1G60730	.	NAD(P)-linked oxidoreductase superfamily protein	.	.	.	CLUSTER1	35.591	0.0464209	4.73407	0.0937089	81.3487	0.267314	50.5274	0.488521	173.097	FALSE	D	FALSE	FALSE
Zm00001d016586	AT2G33490	.	hydroxyproline-rich glycoprotein family protein	.	.	.	CLUSTER1	18.5023	4.35418	45.8127	8.6426	14.808	8.83589	59.4698	12.468	172.893	U	U	FALSE	FALSE
Zm00001d029747	AT1G05260	RCI3,RCI3A	Peroxidase superfamily protein	.	.	.	CLUSTER1	33.2804	9.5451	26.2976	10.8621	40.4644	9.2367	33.1962	9.91544	172.798	FALSE	FALSE	FALSE	FALSE
Zm00001d000432	AT5G14520	.	pescadillo-related	.	.	.	CLUSTER1	27.7387	10.0577	24.4017	12.9321	35.8263	17.5678	25.2929	18.966	172.783	FALSE	FALSE	FALSE	FALSE
Zm00001d038904	AT4G29840	MTO2,TS	Pyridoxal-5\'-phosphate-dependent enzyme family protein	.	.	.	CLUSTER1	42.8115	16.1841	28.0756	14.8185	28.6911	11.7027	19.6656	10.8191	172.768	FALSE	FALSE	FALSE	FALSE
Zm00001d047591	AT3G56710	SIB1	sigma factor binding protein 1	.	.	.	CLUSTER1	3.66075	0.067596	36.5198	5.2511	11.3874	1.81441	98.0677	15.9298	172.699	U	U	FALSE	U
Zm00001d040748	AT3G06670	.	binding	.	.	.	CLUSTER1	19.7713	13.8563	35.2087	18.3445	20.7601	15.6741	30.5021	18.5529	172.67	FALSE	FALSE	FALSE	FALSE
Zm00001d017138	AT1G05805	.	basic helix-loop-helix (bHLH) DNA-binding superfamily protein	bHLH	.	.	CLUSTER1	31.1996	6.97654	26.7532	13.3502	25.2824	26.2925	16.5944	26.221	172.67	FALSE	FALSE	FALSE	FALSE
Zm00001d019481	AT5G60340	.	P-loop containing nucleoside triphosphate hydrolases superfamily protein	.	.	.	CLUSTER1	24.8092	13.4887	27.6078	14.6476	30.5334	17.9534	26.8762	16.5768	172.493	FALSE	FALSE	FALSE	FALSE
Zm00001d017914	AT5G08180	.	Ribosomal protein L7Ae/L30e/S12e/Gadd45 family protein	.	.	.	CLUSTER1	35.4666	8.58364	18.2578	9.60762	47.9058	17.2835	18.9146	16.4206	172.44	D	FALSE	FALSE	FALSE
Zm00001d044212	AT1G60690	ATB2	NAD(P)-linked oxidoreductase superfamily protein	.	.	.	CLUSTER1	35.5528	12.7771	13.9545	11.28	37.6338	13.2648	27.5224	20.4426	172.428	FALSE	D	FALSE	FALSE
Zm00001d037297	AT5G16000	NIK1	NSP-interacting kinase 1	.	.	.	CLUSTER1	17.3563	6.46245	32.3894	8.34274	30.3441	16.2692	40.9347	20.2169	172.316	FALSE	FALSE	FALSE	FALSE
Zm00001d047351	AT1G63830	.	PLAC8 family protein	.	.	.	CLUSTER1	31.593	8.10696	54.1642	8.44764	24.9782	10.1195	25.2446	9.57162	172.226	FALSE	FALSE	FALSE	FALSE
Zm00001d035775	AT3G25610	.	ATPase E1-E2 type family protein / haloacid dehalogenase-like hydrolase family protein	.	.	.	CLUSTER1	23.6545	1.88095	45.8143	6.15624	25.8284	5.82778	51.0248	11.891	172.078	FALSE	FALSE	U	U
Zm00001d050100	AT3G45980	H2B,HTB9	Histone superfamily protein	.	.	.	CLUSTER1	68.1861	2.0062	4.42337	0.429149	77.4856	1.7815	16.4496	1.17682	171.938	D	D	D	FALSE
Zm00001d031050	AT3G22330	ATRH53,PMH2	putative mitochondrial RNA helicase 2	.	.	.	CLUSTER1	21.8101	9.58418	26.6568	13.1147	29.892	13.2487	36.0818	21.5104	171.899	FALSE	FALSE	FALSE	FALSE
Zm00001d029561	AT5G15400	.	U-box domain-containing protein	.	.	.	CLUSTER1	23.4876	13.1401	32.4013	18.7744	22.6619	14.5439	29.2903	17.405	171.704	FALSE	FALSE	FALSE	FALSE
Zm00001d012128	AT1G67710	ARR11	response regulator 11	ARR-B	.	.	CLUSTER1	35.9379	5.1219	43.53	6.48846	31.8524	5.42496	35.6422	7.25592	171.254	FALSE	FALSE	FALSE	FALSE
Zm00001d029174	AT1G56110	NOP56	homolog of nucleolar protein NOP56	.	.	.	CLUSTER1	41.0503	11.8919	21.1141	8.29956	43.3672	13.3835	21.4167	10.5422	171.065	D	FALSE	FALSE	FALSE
Zm00001d043895	AT1G53320	AtTLP3,TLP3	tubby like protein 7	.	.	.	CLUSTER1	21.449	12.5404	29.748	25.1368	19.6532	11.4661	30.2549	20.6857	170.934	FALSE	FALSE	U	FALSE
Zm00001d026584	AT2G37250	ADK,ATPADK1	adenosine kinase	.	.	.	CLUSTER1	23.3609	13.4068	32.5272	21.5757	17.3147	12.6383	29.5099	20.54	170.874	FALSE	FALSE	FALSE	FALSE
Zm00001d047778	AT1G10630	ARFA1B,ATARFA1B	ADP-ribosylation factor A1B	.	.	.	CLUSTER1	26.6963	20.7165	29.7128	17.9711	26.1708	13.6144	23.6937	12.2635	170.839	FALSE	FALSE	FALSE	FALSE
Zm00001d034407	.	.	0	.	.	.	CLUSTER1	23.8836	10.9826	31.8081	13.8058	21.665	13.664	37.6374	17.0478	170.494	FALSE	FALSE	FALSE	FALSE
Zm00001d005127	AT1G55860	UPL1	ubiquitin-protein ligase 1	.	.	.	CLUSTER1	23.534	14.715	36.2652	12.4301	21.5562	16.0743	27.0504	18.7278	170.353	FALSE	FALSE	FALSE	FALSE
Zm00001d040056	AT1G71110	.	0	.	.	.	CLUSTER1	32.674	9.80283	30.041	6.57765	29.5774	8.28428	47.1556	6.22002	170.333	FALSE	FALSE	FALSE	FALSE
Zm00001d039245	AT1G62300	ATWRKY6,WRKY6	WRKY family transcription factor	WRKY	.	.	CLUSTER1	24.9582	1.03343	50.324	3.46667	22.3595	3.55302	47.0269	17.5896	170.311	U	U	U	U
Zm00001d021250	.	.	0	.	.	.	CLUSTER1	21.4224	15.0322	44.8628	10.092	16.7844	17.4554	33.893	10.7184	170.261	U	U	FALSE	FALSE
Zm00001d003347	AT4G17170	AT-RAB2,ATRAB-B1B,ATRAB2A,ATRABB1C,RAB-B1B,RAB2A,RABB1C	RAB GTPase homolog B1C	.	.	.	CLUSTER1	24.8595	19.9711	28.198	16.13	22.6054	18.8793	25.525	14.0585	170.227	FALSE	FALSE	FALSE	FALSE
Zm00001d042306	AT4G18905	.	Transducin/WD40 repeat-like superfamily protein	.	.	.	CLUSTER1	31.0159	12.1003	32.2065	17.0053	24.3303	13.2891	24.5754	15.6689	170.192	FALSE	FALSE	FALSE	FALSE
Zm00001d017150	AT1G73180	.	Eukaryotic translation initiation factor eIF2A family protein	.	.	.	CLUSTER1	26.7632	15.313	18.6388	14.0482	29.6075	20.7481	24.8132	20.2283	170.16	FALSE	FALSE	FALSE	FALSE
Zm00001d031543	AT5G57110	ACA8,AT-ACA8	autoinhibited Ca2+ -ATPase, isoform 8	.	.	.	CLUSTER1	28.5921	8.45035	30.5171	16.012	27.5836	12.5798	29.1682	17.1956	170.099	FALSE	FALSE	FALSE	FALSE
Zm00001d013440	AT1G48620	HON5	high mobility group A5	.	.	.	CLUSTER1	15.9045	6.51139	43.9471	11.6543	18.36	6.78299	47.4643	19.3588	169.983	U	U	FALSE	U
Zm00001d007255	AT1G33440	.	Major facilitator superfamily protein	.	.	.	CLUSTER1	26.1776	1.90804	38.6689	16.9584	35.8588	2.49441	22.0868	25.8076	169.961	FALSE	FALSE	U	U
Zm00001d054039	AT4G27760	FEY,FEY3	NAD(P)-binding Rossmann-fold superfamily protein	.	.	.	CLUSTER1	20.9661	14.2892	18.2844	12.2479	29.3644	20.9328	28.9023	24.9615	169.949	FALSE	FALSE	FALSE	FALSE
Zm00001d040084	AT2G01140	.	Aldolase superfamily protein	.	.	.	CLUSTER1	48.5611	18.1916	14.3123	9.08055	43.673	11.838	17.928	6.36323	169.948	D	D	D	FALSE
Zm00001d038432	AT1G63430	MRH1	Leucine-rich repeat protein kinase family protein	.	.	.	CLUSTER1	21.9777	6.09882	36.2074	17.4999	19.0793	10.5378	38.0922	20.4208	169.914	FALSE	FALSE	U	FALSE
Zm00001d030222	.	.	0	.	.	.	CLUSTER1	68.4211	2.91404	18.2216	0.886165	64.9286	1.52792	12.8244	0.0347558	169.759	D	D	D	FALSE
Zm00001d010751	AT3G02550	LBD41	LOB domain-containing protein 41	LBD	.	.	CLUSTER1	36.5698	12.0809	11.6929	15.6674	43.12	16.3031	22.1656	12.158	169.758	FALSE	D	FALSE	FALSE
Zm00001d053001	AT2G03200	.	Eukaryotic aspartyl protease family protein	.	.	.	CLUSTER1	26.332	0.255941	55.0433	0.139192	35.3872	0.276574	52.0578	0.19416	169.686	FALSE	U	FALSE	FALSE
Zm00001d046630	AT1G21580	.	Zinc finger C-x8-C-x5-C-x3-H type family protein	.	.	.	CLUSTER1	18.6052	8.79033	37.0171	14.6662	20.0568	13.2862	39.2582	17.9986	169.679	FALSE	FALSE	FALSE	FALSE
Zm00001d016745	AT2G36090	.	F-box family protein	.	.	.	CLUSTER1	22.6724	6.91789	38.2797	6.3227	23.4626	15.4836	37.8729	18.5311	169.543	FALSE	FALSE	FALSE	FALSE
Zm00001d049103	AT2G16050	.	Cysteine/Histidine-rich C1 domain family protein	.	.	.	CLUSTER1	45.5662	5.76885	43.2281	6.17306	29.9904	6.23292	28.0217	4.39517	169.376	FALSE	FALSE	FALSE	FALSE
Zm00001d033714	AT1G13340	.	Regulator of Vps4 activity in the MVB pathway protein	.	.	.	CLUSTER1	27.7497	10.7063	26.5149	21.5095	22.971	16.969	24.8841	18.0437	169.348	FALSE	FALSE	U	FALSE
Zm00001d053761	AT1G11130	SCM,SRF9,SUB	Leucine-rich repeat protein kinase family protein	.	.	.	CLUSTER1	29.5855	15.9853	27.2099	22.424	24.9651	8.56231	30.1117	10.5035	169.347	FALSE	FALSE	FALSE	FALSE
Zm00001d043075	AT1G06840	.	Leucine-rich repeat protein kinase family protein	.	.	.	CLUSTER1	17.4318	12.2985	34.6388	23.1708	14.2346	7.80444	50.4092	9.34633	169.334	U	FALSE	FALSE	FALSE
Zm00001d011095	AT1G09630	ATRAB-A2A,ATRAB11C,ATRABA2A,RAB-A2A,RAB11c	RAB GTPase 11C	.	.	.	CLUSTER1	33.4925	22.8621	38.7039	15.8141	20.773	8.26391	23.1059	6.27046	169.286	FALSE	FALSE	FALSE	FALSE
Zm00001d030338	.	.	0	.	.	.	CLUSTER1	22.9984	0.298363	20.5012	0.499047	52.0797	0.371164	72.255	0.0706242	169.073	FALSE	FALSE	FALSE	FALSE
Zm00001d027347	AT1G01220	AtFKGP,FKGP	L-fucokinase/GDP-L-fucose pyrophosphorylase	.	.	.	CLUSTER1	19.7542	16.5073	34.0677	24.764	19.0797	12.8665	23.7993	18.2156	169.054	FALSE	FALSE	FALSE	FALSE
[truncated: 23,183 more rows]
