# Supplementary material for: Transcriptomic and volatile signatures associated with maize defense against corn leaf aphid
Source: BMC Plant Biol. 2021 Mar 16;21:138. doi: 10.1186/s12870-021-02910-0 (PMC7968207; doi:10.1186/s12870-021-02910-0)
Supplement: Supplementary file 2 — Additional file 2: Supplemental Table 2: Cluster gene function enrichment. [file 12870_2021_2910_MOESM2_ESM.xlsx]

## Sheet: Cl3
Supplemental Table 2: Cluster 3 gene function enrichment. (C: cellular component, F: molecular function and P: biological process)
Significantly enriched terms are highlighted in red
Term Name	GOID	Term Type	Depth	cnt(reference)	cnt(Cluster3)	fsh(Cluster3)			Term Name	GOID	Term Type	Depth	cnt(reference)	cnt(Cluster3)	fsh(Cluster3)			Term Name	GOID	Term Type	Depth	cnt(reference)	cnt(Cluster3)	fsh(Cluster3)				KEGG pathway	p-value	geneID
transferase complex, transferring phosphorus-containing groups	GO:0061695	C	5	52	14	1.97231e-05			ADP binding	GO:0043531	F	5	134	27	1.95541e-06			regulation of lipid kinase activity	GO:0043550	P	6	15	7	4.95303e-05				Jasmonic acid signaling	0.00127988	Zm00001d008957	Zm00001d022139	Zm00001d023615	Zm00001d023616	Zm00001d027900	Zm00001d028974	Zm00001d029448	Zm00001d031445	Zm00001d032049	Zm00001d042833	Zm00001d043663	Zm00001d047017	Zm00001d047202	Zm00001d047523	Zm00001d047563	R-ZMA-6787011.1
phosphatidylinositol 3-kinase complex	GO:0005942	C	4	15	7	4.95303e-05			inositol-1,4,5-trisphosphate 3-kinase activity	GO:0008440	F	7	7	5	4.35848e-05			regulation of lipid metabolic process	GO:0019216	P	5	15	7	4.95303e-05				Jasmonic acid biosynthesis	0.00651645	Zm00001d013461	Zm00001d027893	Zm00001d032049	Zm00001d034186	Zm00001d047340	Zm00001d048021	R-ZMA-1119332.1
phosphatidylinositol 3-kinase complex, class III	GO:0035032	C	5	15	7	4.95303e-05			phosphatidylserine decarboxylase activity	GO:0004609	F	6	3	3	0.000421308			monosaccharide metabolic process	GO:0005996	P	4	45	10	0.00154219				Beta-alanine biosynthesis III	0.0207121	Zm00001d021506	Zm00001d043152	R-ZMA-1119297.1
PAS complex	GO:0070772	C	6	15	7	4.95303e-05			phosphoenolpyruvate carboxykinase (ATP) activity	GO:0004612	F	7	7	4	0.000917862			exocytosis	GO:0006887	P	5	61	12	0.0016866				Ethylene mediated signaling	0.0284464	Zm00001d025050	Zm00001d028974	Zm00001d037604	Zm00001d047563	Zm00001d053642	R-ZMA-5225756.1
vacuolar membrane	GO:0005774	C	5	21	7	0.000599655			ligase activity, forming carbon-sulfur bonds	GO:0016877	F	4	18	6	0.00149013			transcription by RNA polymerase III	GO:0006383	P	7	13	5	0.00182192				Gamma-glutamyl cycle	0.039108	Zm00001d007661	Zm00001d029652	R-ZMA-1119342.1
vacuole	GO:0005773	C	4	21	7	0.000599655			ubiquitin-like modifier activating enzyme activity	GO:0008641	F	5	18	6	0.00149013			transcription initiation from RNA polymerase II promoter	GO:0006367	P	8	19	6	0.00204088				Thiamine biosynthesis	0.039108	Zm00001d035329	Zm00001d041829	R-ZMA-1119629.1
nuclear transcription factor complex	GO:0044798	C	4	31	8	0.00162892			hydrolase activity, hydrolyzing O-glycosyl compounds	GO:0004553	F	5	405	47	0.00189195			secretion by cell	GO:0032940	P	4	63	12	0.00224899				Biotin biosynthesis II	0.0417661	Zm00001d003059	Zm00001d007354	Zm00001d049260	Zm00001d049380	R-ZMA-1119610.1
RNA polymerase III transcription factor complex	GO:0090576	C	5	5	3	0.00375409			hydrolase activity, acting on glycosyl bonds	GO:0016798	F	4	440	50	0.00215347			export from cell	GO:0140352	P	3	63	12	0.00224899
transcription factor TFIIIB complex	GO:0000126	C	6	5	3	0.00375409			protein domain specific binding	GO:0019904	F	4	35	8	0.0037181			secretion	GO:0046903	P	5	63	12	0.00224899
beta-galactosidase complex	GO:0009341	C	4	10	4	0.00458557			protein phosphatase inhibitor activity	GO:0004864	F	6	5	3	0.00375409			glucose metabolic process	GO:0006006	P	6	26	7	0.00243553
transferase complex	GO:1990234	C	4	137	19	0.0067666			phosphatase inhibitor activity	GO:0019212	F	5	5	3	0.00375409			regulation of phosphorus metabolic process	GO:0051174	P	5	48	10	0.00257548
spliceosomal complex	GO:0005681	C	4	24	6	0.00732829			beta-galactosidase activity	GO:0004565	F	7	10	4	0.00458557			regulation of phosphate metabolic process	GO:0019220	P	6	48	10	0.00257548
cell cortex	GO:0005938	C	4	56	10	0.00813566			thiamine-phosphate diphosphorylase activity	GO:0004789	F	5	2	2	0.00562355			regulation of phosphoprotein phosphatase activity	GO:0043666	P	7	5	3	0.00375409
exocyst	GO:0000145	C	4	56	10	0.00813566			galactosidase activity	GO:0015925	F	6	11	4	0.00678155			transcription initiation from RNA polymerase III promoter	GO:0006384	P	8	5	3	0.00375409
whole membrane	GO:0098805	C	4	92	14	0.00845591			alanine-tRNA ligase activity	GO:0004813	F	6	6	3	0.0070899			regulation of phosphatase activity	GO:0010921	P	6	5	3	0.00375409
DNA-directed RNA polymerase complex	GO:0000428	C	4	34	7	0.0117799			inositol trisphosphate kinase activity	GO:0051766	F	6	18	5	0.0088505			regulation of dephosphorylation	GO:0035303	P	7	5	3	0.00375409
RNA polymerase complex	GO:0030880	C	3	34	7	0.0117799			alpha-L-arabinofuranosidase activity	GO:0046556	F	6	7	3	0.0117189			regulation of protein dephosphorylation	GO:0035304	P	7	5	3	0.00375409
nuclear DNA-directed RNA polymerase complex	GO:0055029	C	5	34	7	0.0117799			aminopeptidase activity	GO:0004177	F	7	13	4	0.0130208			regulation of ion transmembrane transport	GO:0034765	P	6	2	2	0.00562355
RNA polymerase II, holoenzyme	GO:0016591	C	4	30	6	0.0220214			U6 snRNA binding	GO:0017070	F	7	3	2	0.016028			regulation of transmembrane transport	GO:0034762	P	5	2	2	0.00562355
vesicle tethering complex	GO:0099023	C	3	65	10	0.0222871			glucose-6-phosphate dehydrogenase activity	GO:0004345	F	6	8	3	0.0177143			regulation of cation transmembrane transport	GO:1904062	P	7	2	2	0.00562355
SUMO ligase complex	GO:0106068	C	5	10	3	0.0339053			phosphoenolpyruvate carboxykinase activity	GO:0004611	F	6	15	4	0.0220447			regulation of localization	GO:0032879	P	3	2	2	0.00562355
Smc5-Smc6 complex	GO:0030915	C	6	10	3	0.0339053			metallocarboxypeptidase activity	GO:0004181	F	8	4	2	0.0304654			regulation of transport	GO:0051049	P	4	2	2	0.00562355
integral component of peroxisomal membrane	GO:0005779	C	6	10	3	0.0339053			snRNA binding	GO:0017069	F	6	10	3	0.0339053			regulation of ion transport	GO:0043269	P	5	2	2	0.00562355
intrinsic component of peroxisomal membrane	GO:0031231	C	5	10	3	0.0339053			thiol-dependent ubiquitin-specific protease activity	GO:0004843	F	6	17	4	0.0341127			regulation of proton transport	GO:0010155	P	8	2	2	0.00562355
catalytic complex	GO:1902494	C	3	330	34	0.0371334			potassium ion transmembrane transporter activity	GO:0015079	F	7	42	7	0.0351677			RNA splicing	GO:0008380	P	7	63	11	0.00671802
extrinsic component of membrane	GO:0019898	C	3	43	7	0.0393883			exopeptidase activity	GO:0008238	F	6	90	12	0.0362612			monosaccharide biosynthetic process	GO:0046364	P	5	11	4	0.00678155
RNA polymerase II transcription factor complex	GO:0090575	C	5	26	5	0.0413526			RNA-directed 5'-3' RNA polymerase activity	GO:0003968	F	6	11	3	0.0440767			hexose biosynthetic process	GO:0019319	P	6	11	4	0.00678155
transcription factor TFIID complex	GO:0005669	C	5	11	3	0.0440767			rRNA N-glycosylase activity	GO:0030598	F	5	11	3	0.0440767			gluconeogenesis	GO:0006094	P	7	11	4	0.00678155
transcription factor complex	GO:0005667	C	3	55	8	0.0514803			RNA glycosylase activity	GO:0030597	F	4	11	3	0.0440767			regulation of hydrolase activity	GO:0051336	P	5	6	3	0.0070899
bounding membrane of organelle	GO:0098588	C	5	116	14	0.0520442			translation initiation factor binding	GO:0031369	F	4	5	2	0.048273			alanyl-tRNA aminoacylation	GO:0006419	P	8	6	3	0.0070899
proteasome complex	GO:0000502	C	3	58	8	0.0667276			uridylyltransferase activity	GO:0070569	F	6	19	4	0.0493433			exocytic process	GO:0140029	P	3	18	5	0.0088505
endopeptidase complex	GO:1905369	C	5	58	8	0.0667276			ligase activity	GO:0016874	F	3	202	22	0.0498114			vesicle docking involved in exocytosis	GO:0006904	P	4	18	5	0.0088505
HAUS complex	GO:0070652	C	4	6	2	0.0688646			carboxy-lyase activity	GO:0016831	F	5	65	9	0.0527024			regulation of catalytic activity	GO:0050790	P	4	57	10	0.00922041
intrinsic component of organelle membrane	GO:0031300	C	4	22	4	0.0780669			phosphotransferase activity, alcohol group as acceptor	GO:0016773	F	5	1676	143	0.0536595			guanosine tetraphosphate metabolic process	GO:0015969	P	8	12	4	0.00957502
integral component of organelle membrane	GO:0031301	C	5	22	4	0.0780669			acid-ammonia (or amide) ligase activity	GO:0016880	F	5	12	3	0.0555772			purine ribonucleoside bisphosphate metabolic process	GO:0034035	P	7	12	4	0.00957502
monolayer-surrounded lipid storage body	GO:0012511	C	6	7	2	0.0917228			ammonia ligase activity	GO:0016211	F	6	12	3	0.0555772			regulation of molecular function	GO:0065009	P	3	58	10	0.0104123
lipid droplet	GO:0005811	C	5	7	2	0.0917228			glutamate-ammonia ligase activity	GO:0004356	F	7	12	3	0.0555772			protein processing	GO:0016485	P	6	26	6	0.011024
transcription factor TFIIA complex	GO:0005672	C	5	7	2	0.0917228			carbohydrate binding	GO:0030246	F	3	172	19	0.057719			vesicle docking	GO:0048278	P	5	19	5	0.0112825
peroxisomal membrane	GO:0005778	C	6	16	3	0.113446			signaling receptor binding	GO:0005102	F	4	6	2	0.0688646			membrane docking	GO:0022406	P	3	19	5	0.0112825
microbody membrane	GO:0031903	C	5	16	3	0.113446			metalloexopeptidase activity	GO:0008235	F	7	6	2	0.0688646			organelle localization by membrane tethering	GO:0140056	P	4	19	5	0.0112825
organelle membrane	GO:0031090	C	4	223	22	0.113756			receptor ligand activity	GO:0048018	F	5	6	2	0.0688646			arabinose metabolic process	GO:0019566	P	6	7	3	0.0117189
proteasome accessory complex	GO:0022624	C	3	8	2	0.116392			growth factor activity	GO:0008083	F	6	6	2	0.0688646			L-arabinose metabolic process	GO:0046373	P	7	7	3	0.0117189
proteasome regulatory particle	GO:0005838	C	3	8	2	0.116392			alternative oxidase activity	GO:0009916	F	6	6	2	0.0688646			pentose metabolic process	GO:0019321	P	5	7	3	0.0117189
cytoskeleton	GO:0005856	C	5	249	24	0.123357			signaling receptor activator activity	GO:0030546	F	4	6	2	0.0688646			carbohydrate metabolic process	GO:0005975	P	4	696	68	0.014893
nucleoplasm	GO:0005654	C	3	80	9	0.14425			receptor regulator activity	GO:0030545	F	3	6	2	0.0688646			protein maturation	GO:0051604	P	5	28	6	0.0158721
cell periphery	GO:0071944	C	3	195	19	0.145452			iron ion binding	GO:0005506	F	7	372	36	0.0694574			hexose metabolic process	GO:0019318	P	5	38	7	0.0213036
proteasome core complex	GO:0005839	C	3	48	6	0.148028			protein binding	GO:0005515	F	3	3194	260	0.0727314			transcription by RNA polymerase II	GO:0006366	P	7	56	9	0.0226444
peptidase complex	GO:1905368	C	4	70	8	0.152525			cyclic-nucleotide phosphodiesterase activity	GO:0004112	F	7	1	1	0.0750142			thiamine metabolic process	GO:0006772	P	6	4	2	0.0304654
Arp2/3 protein complex	GO:0005885	C	3	20	3	0.185995			phosphomannomutase activity	GO:0004615	F	6	1	1	0.0750142			thiamine-containing compound metabolic process	GO:0042723	P	5	4	2	0.0304654
condensed chromosome	GO:0000793	C	6	20	3	0.185995			FMN adenylyltransferase activity	GO:0003919	F	7	1	1	0.0750142			thiamine-containing compound biosynthetic process	GO:0042724	P	6	4	2	0.0304654
cytoplasm	GO:0005737	C	3	665	56	0.198417			D-aminoacyl-tRNA deacylase activity	GO:0051499	F	6	1	1	0.0750142			thiamine biosynthetic process	GO:0009228	P	7	4	2	0.0304654
peroxisome	GO:0005777	C	5	31	4	0.200102			carbon-carbon lyase activity	GO:0016830	F	4	91	11	0.0780502			DNA-templated transcription, initiation	GO:0006352	P	7	60	9	0.0338899
microbody	GO:0042579	C	4	31	4	0.200102			phosphatidylinositol phosphate kinase activity	GO:0016307	F	6	31	5	0.0787144			regulation of phosphorylation	GO:0042325	P	7	42	7	0.0351677
actin cytoskeleton	GO:0015629	C	6	65	7	0.213187			catalytic activity, acting on a rRNA	GO:0140102	F	4	14	3	0.0823021			regulation of kinase activity	GO:0043549	P	6	42	7	0.0351677
myosin complex	GO:0016459	C	3	23	3	0.246368			metal ion transmembrane transporter activity	GO:0046873	F	6	103	12	0.0843777			regulation of transferase activity	GO:0051338	P	5	42	7	0.0351677
prefoldin complex	GO:0016272	C	3	13	2	0.254546			kinase activity	GO:0016301	F	5	1702	142	0.0927302			potassium ion transmembrane transport	GO:0071805	P	9	42	7	0.0351677
large ribosomal subunit	GO:0015934	C	5	24	3	0.267145			transferase activity, transferring acyl groups other than amino-acyl groups	GO:0016747	F	5	288	28	0.09522			phosphorus metabolic process	GO:0006793	P	4	2143	182	0.0372254
supramolecular complex	GO:0099080	C	3	58	6	0.267214			transferase activity, transferring phosphorus-containing groups	GO:0016772	F	4	1998	165	0.0960096			phosphate-containing compound metabolic process	GO:0006796	P	5	2143	182	0.0372254
TOR complex	GO:0038201	C	3	4	1	0.267969			protein kinase activity	GO:0004672	F	4	1515	127	0.0971532			vesicle-mediated transport	GO:0016192	P	5	242	26	0.0408301
proteasome regulatory particle, base subcomplex	GO:0008540	C	3	4	1	0.267969			oxidoreductase activity, acting on NAD(P)H, oxygen as acceptor	GO:0050664	F	5	15	3	0.0973664			regulation of cell communication	GO:0010646	P	4	18	4	0.0413305
TORC1 complex	GO:0031931	C	4	4	1	0.267969			oxidoreductase activity, acting on paired donors, with incorporation or reduction of molecular oxygen	GO:0016705	F	4	385	36	0.100518			regulation of signaling	GO:0023051	P	3	18	4	0.0413305
RNA polymerase III complex	GO:0005666	C	6	4	1	0.267969			catalytic activity, acting on a glycoprotein	GO:0140103	F	4	16	3	0.113446			regulation of signal transduction	GO:0009966	P	4	18	4	0.0413305
kinetochore	GO:0000776	C	4	4	1	0.267969			selenium binding	GO:0008430	F	3	8	2	0.116392			organelle localization	GO:0051640	P	4	26	5	0.0413526
ribonucleoprotein complex	GO:1990904	C	3	111	10	0.320843			cysteine-type endopeptidase inhibitor activity	GO:0004869	F	7	17	3	0.130446			glutamine biosynthetic process	GO:0006542	P	8	5	2	0.048273
microtubule cytoskeleton	GO:0015630	C	6	175	15	0.333857			polysaccharide binding	GO:0030247	F	4	79	9	0.13652			regulation of translation	GO:0006417	P	6	19	4	0.0493433
microtubule associated complex	GO:0005875	C	3	113	10	0.340986			threonine-type peptidase activity	GO:0070003	F	6	47	6	0.137694			regulation of cellular amide metabolic process	GO:0034248	P	5	19	4	0.0493433
microtubule	GO:0005874	C	7	52	5	0.35086			threonine-type endopeptidase activity	GO:0004298	F	7	47	6	0.137694			potassium ion transport	GO:0006813	P	8	46	7	0.0539772
membrane-bounded organelle	GO:0043227	C	4	1296	101	0.355736			protein serine/threonine kinase activity	GO:0004674	F	5	27	4	0.140178			mRNA processing	GO:0006397	P	7	88	11	0.0644557
intracellular membrane-bounded organelle	GO:0043231	C	4	1219	95	0.361042			adenyl ribonucleotide binding	GO:0032559	F	6	2135	173	0.141408			purine nucleoside metabolic process	GO:0042278	P	6	21	4	0.0677266
protein-containing complex	GO:0032991	C	2	1102	86	0.364352			NADH dehydrogenase (ubiquinone) activity	GO:0008137	F	7	9	2	0.142473			guanosine-containing compound metabolic process	GO:1901068	P	8	21	4	0.0677266
eukaryotic translation initiation factor 3 complex	GO:0005852	C	3	29	3	0.372455			mannosyl-oligosaccharide mannosidase activity	GO:0015924	F	8	9	2	0.142473			posttranscriptional regulation of gene expression	GO:0010608	P	6	21	4	0.0677266
transcriptional repressor complex	GO:0017053	C	3	6	1	0.373699			NADH dehydrogenase activity	GO:0003954	F	5	9	2	0.142473			purine ribonucleoside metabolic process	GO:0046128	P	7	21	4	0.0677266
TIM23 mitochondrial import inner membrane translocase complex	GO:0005744	C	5	6	1	0.373699			mannosyl-oligosaccharide 1,2-alpha-mannosidase activity	GO:0004571	F	9	9	2	0.142473			pyrimidine-containing compound biosynthetic process	GO:0072528	P	6	39	6	0.0686158
GPI-anchor transamidase complex	GO:0042765	C	4	6	1	0.373699			NADH dehydrogenase (quinone) activity	GO:0050136	F	6	9	2	0.142473			vitamin metabolic process	GO:0006766	P	4	30	5	0.0701516
nuclear lumen	GO:0031981	C	5	117	10	0.381834			intramolecular oxidoreductase activity, transposing S-S bonds	GO:0016864	F	5	2	1	0.144405			water-soluble vitamin metabolic process	GO:0006767	P	5	30	5	0.0701516
endoplasmic reticulum	GO:0005783	C	4	67	6	0.38867			cofactor transmembrane transporter activity	GO:0051184	F	4	2	1	0.144405			water-soluble vitamin biosynthetic process	GO:0042364	P	6	30	5	0.0701516
supramolecular polymer	GO:0099081	C	4	55	5	0.396614			sirohydrochlorin cobaltochelatase activity	GO:0016852	F	4	2	1	0.144405			vitamin biosynthetic process	GO:0009110	P	5	30	5	0.0701516
supramolecular fiber	GO:0099512	C	5	55	5	0.396614			coproporphyrinogen oxidase activity	GO:0004109	F	6	2	1	0.144405			replication fork protection	GO:0048478	P	7	1	1	0.0750142
polymeric cytoskeletal fiber	GO:0099513	C	6	55	5	0.396614			dephospho-CoA kinase activity	GO:0004140	F	6	2	1	0.144405			ubiquinone metabolic process	GO:0006743	P	6	1	1	0.0750142
extracellular region	GO:0005576	C	3	56	5	0.411822			dihydroneopterin aldolase activity	GO:0004150	F	6	2	1	0.144405			ubiquinone biosynthetic process	GO:0006744	P	7	1	1	0.0750142
ribosomal subunit	GO:0044391	C	4	32	3	0.434523			NAD(P)H oxidase activity	GO:0016174	F	6	2	1	0.144405			negative regulation of DNA-dependent DNA replication	GO:2000104	P	8	1	1	0.0750142
mediator complex	GO:0016592	C	3	20	2	0.448855			proline dehydrogenase activity	GO:0004657	F	5	2	1	0.144405			negative regulation of DNA replication	GO:0008156	P	7	1	1	0.0750142
chloroplast	GO:0009507	C	5	8	1	0.464167			pre-mRNA branch point binding	GO:0045131	F	7	2	1	0.144405			cytoplasmic translation	GO:0002181	P	7	1	1	0.0750142
exoribonuclease complex	GO:1905354	C	4	8	1	0.464167			2,3-bisphosphoglycerate-independent phosphoglycerate mutase activity	GO:0046537	F	7	2	1	0.144405			cytoplasmic translational elongation	GO:0002182	P	7	1	1	0.0750142
plastid	GO:0009536	C	4	8	1	0.464167			pre-mRNA binding	GO:0036002	F	6	2	1	0.144405			peptidyl-diphthamide metabolic process	GO:0017182	P	9	1	1	0.0750142
exosome (RNase complex)	GO:0000178	C	3	8	1	0.464167			mannosyltransferase activity	GO:0000030	F	6	2	1	0.144405			peptidyl-diphthamide biosynthetic process from peptidyl-histidine	GO:0017183	P	5	1	1	0.0750142
mitochondrial outer membrane	GO:0005741	C	6	22	2	0.499309			heme transporter activity	GO:0015232	F	5	2	1	0.144405			ketone biosynthetic process	GO:0042181	P	5	1	1	0.0750142
organelle outer membrane	GO:0031968	C	5	22	2	0.499309			dolichyl-phosphate-mannose-glycolipid alpha-mannosyltransferase activity	GO:0004584	F	7	2	1	0.144405			quinone metabolic process	GO:1901661	P	5	1	1	0.0750142
Cdc73/Paf1 complex	GO:0016593	C	4	9	1	0.504379			L-glutamine aminotransferase activity	GO:0070548	F	6	2	1	0.144405			quinone biosynthetic process	GO:1901663	P	6	1	1	0.0750142
organelle	GO:0043226	C	3	2136	160	0.521538			protein disulfide isomerase activity	GO:0003756	F	4	2	1	0.144405			peptidyl-histidine modification	GO:0018202	P	8	1	1	0.0750142
nuclear pore	GO:0005643	C	3	23	2	0.523399			U5 snRNA binding	GO:0030623	F	7	2	1	0.144405			regulation of DNA-dependent DNA replication	GO:0090329	P	8	1	1	0.0750142
intracellular organelle lumen	GO:0070013	C	4	131	10	0.524681			glutamine-fructose-6-phosphate transaminase (isomerizing) activity	GO:0004360	F	7	2	1	0.144405			regulation of cytoplasmic translational elongation	GO:1900247	P	8	1	1	0.0750142
organelle lumen	GO:0043233	C	4	131	10	0.524681			adenyl nucleotide binding	GO:0030554	F	6	2141	173	0.150492			aerobic electron transport chain	GO:0019646	P	6	1	1	0.0750142
membrane-enclosed lumen	GO:0031974	C	3	131	10	0.524681			ligase activity, forming carbon-nitrogen bonds	GO:0016879	F	4	81	9	0.152196			DNA-dependent DNA replication maintenance of fidelity	GO:0045005	P	6	1	1	0.0750142
intracellular organelle	GO:0043229	C	3	2071	155	0.526166			5'-3' RNA polymerase activity	GO:0034062	F	5	94	10	0.166272			response to pheromone	GO:0019236	P	5	1	1	0.0750142
SAGA-type complex	GO:0070461	C	5	10	1	0.541575			RNA polymerase activity	GO:0097747	F	4	94	10	0.166272			regulation of cytoplasmic translation	GO:2000765	P	7	1	1	0.0750142
integral component of endoplasmic reticulum membrane	GO:0030176	C	6	10	1	0.541575			glutathione synthase activity	GO:0004363	F	6	10	2	0.169615			regulation of response to stimulus	GO:0048583	P	3	22	4	0.0780669
intrinsic component of endoplasmic reticulum membrane	GO:0031227	C	5	10	1	0.541575			heme binding	GO:0020037	F	4	507	44	0.174204			negative regulation of protein metabolic process	GO:0051248	P	5	14	3	0.0823021
nuclear envelope	GO:0005635	C	4	24	2	0.546694			GTPase activator activity	GO:0005096	F	5	40	5	0.177881			negative regulation of translation	GO:0017148	P	6	14	3	0.0823021
nuclear outer membrane-endoplasmic reticulum membrane network	GO:0042175	C	4	79	6	0.54857			nucleotidyltransferase activity	GO:0016779	F	5	203	19	0.187759			negative regulation of cellular amide metabolic process	GO:0034249	P	5	14	3	0.0823021
endoplasmic reticulum membrane	GO:0005789	C	5	79	6	0.54857			tetrapyrrole binding	GO:0046906	F	4	512	44	0.19159			negative regulation of cellular protein metabolic process	GO:0032269	P	5	14	3	0.0823021
integral component of membrane	GO:0016021	C	4	1039	77	0.563318			triose-phosphate isomerase activity	GO:0004807	F	6	11	2	0.197513			regulation of cellular protein metabolic process	GO:0032268	P	5	51	7	0.0849353
kinesin complex	GO:0005871	C	4	95	7	0.575789			glycopeptide alpha-N-acetylgalactosaminidase activity	GO:0033926	F	5	11	2	0.197513			translational initiation	GO:0006413	P	4	32	5	0.0878097
COPI-coated vesicle	GO:0030137	C	6	11	1	0.575981			heme-copper terminal oxidase activity	GO:0015002	F	4	11	2	0.197513			pyrimidine-containing compound metabolic process	GO:0072527	P	5	42	6	0.0915421
COPI vesicle coat	GO:0030126	C	5	11	1	0.575981			sequence-specific double-stranded DNA binding	GO:1990837	F	7	3	1	0.208593			cell population proliferation	GO:0008283	P	2	7	2	0.0917228
transcription elongation factor complex	GO:0008023	C	3	11	1	0.575981			palmitoyl hydrolase activity	GO:0098599	F	4	3	1	0.208593			organic acid transmembrane transport	GO:1903825	P	6	52	7	0.0921304
COPI-coated vesicle membrane	GO:0030663	C	6	11	1	0.575981			mRNA guanylyltransferase activity	GO:0004484	F	8	3	1	0.208593			carboxylic acid transmembrane transport	GO:1905039	P	7	52	7	0.0921304
chromosome, centromeric region	GO:0000775	C	4	11	1	0.575981			IMP dehydrogenase activity	GO:0003938	F	6	3	1	0.208593			ribonucleoside bisphosphate metabolic process	GO:0033875	P	7	33	5	0.0974259
nucleus	GO:0005634	C	5	925	68	0.589391			DNA ligase activity	GO:0003909	F	4	3	1	0.208593			nucleoside bisphosphate metabolic process	GO:0033865	P	6	33	5	0.0974259
mitochondrial membrane	GO:0031966	C	5	55	4	0.599329			DNA ligase (ATP) activity	GO:0003910	F	5	3	1	0.208593			purine nucleoside bisphosphate metabolic process	GO:0034032	P	6	33	5	0.0974259
intracellular	GO:0005622	C	2	2759	204	0.60374			centromeric DNA binding	GO:0019237	F	8	3	1	0.208593			regulation of protein metabolic process	GO:0051246	P	5	53	7	0.0996551
phosphopyruvate hydratase complex	GO:0000015	C	4	12	1	0.607806			O-acyltransferase activity	GO:0008374	F	6	32	4	0.216143			anion transmembrane transport	GO:0098656	P	7	53	7	0.0996551
envelope	GO:0031975	C	3	84	6	0.609572			transaminase activity	GO:0008483	F	5	32	4	0.216143			proteolysis involved in cellular protein catabolic process	GO:0051603	P	6	130	14	0.108802
organelle envelope	GO:0031967	C	4	84	6	0.609572			transferase activity, transferring nitrogenous groups	GO:0016769	F	4	32	4	0.216143			cellular protein catabolic process	GO:0044257	P	6	130	14	0.108802
plasma membrane	GO:0005886	C	4	56	4	0.613753			oxidoreductase activity, acting on diphenols and related substances as donors, oxygen as acceptor	GO:0016682	F	5	12	2	0.2259			organelle assembly	GO:0070925	P	5	25	4	0.113385
intrinsic component of membrane	GO:0031224	C	3	1054	77	0.615853			CTP synthase activity	GO:0003883	F	5	12	2	0.2259			ribonucleoside metabolic process	GO:0009119	P	6	25	4	0.113385
chromosomal region	GO:0098687	C	3	13	1	0.637245			calmodulin binding	GO:0005516	F	4	44	5	0.232186			peroxisome organization	GO:0007031	P	5	16	3	0.113446
cis-Golgi network	GO:0005801	C	5	13	1	0.637245			carboxypeptidase activity	GO:0004180	F	7	67	7	0.23558			tRNA splicing, via endonucleolytic cleavage and ligation	GO:0006388	P	9	8	2	0.116392
endomembrane system	GO:0012505	C	3	229	16	0.653268			ubiquitin-protein transferase activity	GO:0004842	F	5	127	12	0.244001			RNA splicing, via endonucleolytic cleavage and ligation	GO:0000394	P	8	8	2	0.116392
ER to Golgi transport vesicle membrane	GO:0012507	C	6	14	1	0.664475			pseudouridine synthase activity	GO:0009982	F	5	23	3	0.246368			protein catabolic process	GO:0030163	P	5	143	15	0.117386
COPII-coated ER to Golgi transport vesicle	GO:0030134	C	6	14	1	0.664475			GTPase regulator activity	GO:0030695	F	5	45	5	0.246447			mRNA splicing, via spliceosome	GO:0000398	P	8	45	6	0.118094
COPII vesicle coat	GO:0030127	C	6	14	1	0.664475			phosphogluconate dehydrogenase (decarboxylating) activity	GO:0004616	F	6	13	2	0.254546			RNA splicing, via transesterification reactions with bulged adenosine as nucleophile	GO:0000377	P	9	45	6	0.118094
mitochondrial envelope	GO:0005740	C	5	60	4	0.668121			oxidoreductase activity, acting on NAD(P)H	GO:0016651	F	4	46	5	0.260927			RNA splicing, via transesterification reactions	GO:0000375	P	8	45	6	0.118094
outer membrane	GO:0019867	C	4	31	2	0.686912			translation initiation factor activity	GO:0003743	F	5	58	6	0.267214			protein ubiquitination	GO:0016567	P	9	110	12	0.12177
mitochondrion	GO:0005739	C	4	107	7	0.700145			ligase activity, forming phosphoric ester bonds	GO:0016886	F	4	4	1	0.267969			phosphorylation	GO:0016310	P	6	1649	136	0.125044
small-subunit processome	GO:0032040	C	5	16	1	0.71296			S-formylglutathione hydrolase activity	GO:0018738	F	6	4	1	0.267969			negative regulation of cellular macromolecule biosynthetic process	GO:2000113	P	6	26	4	0.126482
vesicle membrane	GO:0012506	C	5	33	2	0.719804			dihydrofolate reductase activity	GO:0004146	F	6	4	1	0.267969			negative regulation of cellular biosynthetic process	GO:0031327	P	5	26	4	0.126482
cytoplasmic vesicle	GO:0031410	C	4	33	2	0.719804			catalase activity	GO:0004096	F	4	4	1	0.267969			negative regulation of macromolecule biosynthetic process	GO:0010558	P	5	26	4	0.126482
coated vesicle	GO:0030135	C	5	33	2	0.719804			RNA guanylyltransferase activity	GO:0008192	F	7	4	1	0.267969			negative regulation of biosynthetic process	GO:0009890	P	4	26	4	0.126482
vesicle coat	GO:0030120	C	5	33	2	0.719804			5,10-methylenetetrahydrofolate-dependent methyltransferase activity	GO:0042083	F	6	4	1	0.267969			amino acid transmembrane transport	GO:0003333	P	7	46	6	0.127712
mitochondrial inner membrane	GO:0005743	C	6	33	2	0.719804			aminoacyl-tRNA editing activity	GO:0002161	F	5	4	1	0.267969			amino acid transport	GO:0006865	P	6	46	6	0.127712
Golgi-associated vesicle	GO:0005798	C	5	33	2	0.719804			thymidylate synthase activity	GO:0004799	F	7	4	1	0.267969			organic anion transport	GO:0015711	P	6	78	9	0.12901
intracellular vesicle	GO:0097708	C	4	33	2	0.719804			guanylyltransferase activity	GO:0070568	F	6	4	1	0.267969			trehalose biosynthetic process	GO:0005992	P	7	36	5	0.129249
Golgi-associated vesicle membrane	GO:0030660	C	5	33	2	0.719804			beta-1,4-mannosylglycoprotein 4-beta-N-acetylglucosaminyltransferase activity	GO:0003830	F	5	4	1	0.267969			gene silencing by RNA	GO:0031047	P	4	17	3	0.130446
coated vesicle membrane	GO:0030662	C	5	33	2	0.719804			enzyme activator activity	GO:0008047	F	4	47	5	0.275598			trehalose metabolic process	GO:0005991	P	6	37	5	0.140786
cytoplasmic vesicle membrane	GO:0030659	C	5	33	2	0.719804			catalytic activity, acting on a protein	GO:0140096	F	3	2798	218	0.275714			spindle assembly	GO:0051225	P	5	9	2	0.142473
vesicle	GO:0031982	C	5	33	2	0.719804			ubiquitin-like protein transferase activity	GO:0019787	F	4	131	12	0.277966			ribosome assembly	GO:0042255	P	6	2	1	0.144405
cytosol	GO:0005829	C	3	17	1	0.73451			aldehyde-lyase activity	GO:0016832	F	5	14	2	0.283254			mature ribosome assembly	GO:0042256	P	7	2	1	0.144405
organelle inner membrane	GO:0019866	C	5	34	2	0.735128			malic enzyme activity	GO:0004470	F	6	14	2	0.283254			positive regulation of cell communication	GO:0010647	P	4	2	1	0.144405
apoplast	GO:0048046	C	4	35	2	0.749732			malate dehydrogenase (decarboxylating) (NAD+) activity	GO:0004471	F	6	14	2	0.283254			cofactor transport	GO:0051181	P	5	2	1	0.144405
external encapsulating structure	GO:0030312	C	3	83	5	0.755383			hydrolase activity, hydrolyzing N-glycosyl compounds	GO:0016799	F	5	25	3	0.288113			heme a biosynthetic process	GO:0006784	P	6	2	1	0.144405
cell wall	GO:0005618	C	4	83	5	0.755383			NADP binding	GO:0050661	F	5	48	5	0.290432			Notch signaling pathway	GO:0007219	P	5	2	1	0.144405
cellular_component	GO:0005575	C	1	5019	365	0.771903			phospholipid binding	GO:0005543	F	4	48	5	0.290432			cell surface receptor signaling pathway	GO:0007166	P	4	2	1	0.144405
proteasome core complex, alpha-subunit complex	GO:0019773	C	3	19	1	0.77288			transferase activity, transferring acyl groups	GO:0016746	F	4	346	29	0.293073			positive regulation of signaling	GO:0023056	P	3	2	1	0.144405
preribosome	GO:0030684	C	4	19	1	0.77288			purine ribonucleotide binding	GO:0032555	F	5	2392	186	0.305185			proline catabolic process	GO:0006562	P	6	2	1	0.144405
non-membrane-bounded organelle	GO:0043228	C	4	911	62	0.809903			oxidoreductase activity, acting on NAD(P)H, quinone or similar compound as acceptor	GO:0016655	F	5	15	2	0.311852			iron coordination entity transport	GO:1901678	P	10	2	1	0.144405
intracellular non-membrane-bounded organelle	GO:0043232	C	4	911	62	0.809903			intramembrane lipid transporter activity	GO:0140303	F	4	15	2	0.311852			positive regulation of Notch signaling pathway	GO:0045747	P	5	2	1	0.144405
acetyltransferase complex	GO:1902493	C	5	22	1	0.820299			ATPase-coupled intramembrane lipid transporter activity	GO:0140326	F	5	15	2	0.311852			proton-transporting V-type ATPase complex assembly	GO:0070070	P	8	2	1	0.144405
transport vesicle	GO:0030133	C	4	22	1	0.820299			lyase activity	GO:0016829	F	3	248	21	0.313354			vacuolar proton-transporting V-type ATPase complex assembly	GO:0070072	P	9	2	1	0.144405
protein acetyltransferase complex	GO:0031248	C	3	22	1	0.820299			ribonucleotide binding	GO:0032553	F	4	2412	187	0.320343			positive regulation of signal transduction	GO:0009967	P	4	2	1	0.144405
histone acetyltransferase complex	GO:0000123	C	4	22	1	0.820299			primary amine oxidase activity	GO:0008131	F	6	5	1	0.322893			regulation of Notch signaling pathway	GO:0008593	P	5	2	1	0.144405
transport vesicle membrane	GO:0030658	C	5	22	1	0.820299			phospholipase A2 activity	GO:0004623	F	6	5	1	0.322893			heme transport	GO:0015886	P	6	2	1	0.144405
inner mitochondrial membrane protein complex	GO:0098800	C	4	25	1	0.857823			omega peptidase activity	GO:0008242	F	7	5	1	0.322893			heme a metabolic process	GO:0046160	P	5	2	1	0.144405
1,3-beta-D-glucan synthase complex	GO:0000148	C	5	25	1	0.857823			ketol-acid reductoisomerase activity	GO:0004455	F	6	5	1	0.322893			lipid metabolic process	GO:0006629	P	4	548	48	0.146816
cellular anatomical entity	GO:0110165	C	2	4713	336	0.874666			ribonuclease T2 activity	GO:0033897	F	7	5	1	0.322893			response to biotic stimulus	GO:0009607	P	3	18	3	0.148269
nuclear chromosome	GO:0000228	C	6	28	1	0.887516			purine nucleotide binding	GO:0017076	F	5	2402	186	0.327417			protein modification by small protein conjugation	GO:0032446	P	8	115	12	0.153385
mitochondrial protein complex	GO:0098798	C	3	29	1	0.895966			acid-amino acid ligase activity	GO:0016881	F	5	27	3	0.330322			negative regulation of cellular metabolic process	GO:0031324	P	4	28	4	0.154432
membrane	GO:0016020	C	3	2454	169	0.900434			protein phosphatase regulator activity	GO:0019888	F	5	27	3	0.330322			pyrimidine nucleotide biosynthetic process	GO:0006221	P	7	28	4	0.154432
ribosome	GO:0005840	C	5	524	31	0.934721			inorganic diphosphatase activity	GO:0004427	F	7	27	3	0.330322			protein phosphorylation	GO:0006468	P	7	1517	124	0.162123
Golgi apparatus	GO:0005794	C	4	59	2	0.942151			carbohydrate derivative binding	GO:0097367	F	3	2444	189	0.333069			disaccharide biosynthetic process	GO:0046351	P	6	39	5	0.165126
plasma membrane protein complex	GO:0098797	C	4	39	1	0.952366			motor activity	GO:0003774	F	8	125	11	0.336116			pyrimidine nucleotide metabolic process	GO:0006220	P	6	29	4	0.169201
chromosome	GO:0005694	C	5	124	5	0.960478			alpha-mannosidase activity	GO:0004559	F	7	16	2	0.340195			glutathione biosynthetic process	GO:0006750	P	6	10	2	0.169615
coated membrane	GO:0048475	C	4	73	2	0.976843			isomerase activity	GO:0016853	F	3	214	18	0.341489			nonribosomal peptide biosynthetic process	GO:0019184	P	7	10	2	0.169615
membrane coat	GO:0030117	C	4	73	2	0.976843			phosphatase regulator activity	GO:0019208	F	4	28	3	0.351429			shoot system development	GO:0048367	P	5	10	2	0.169615
membrane protein complex	GO:0098796	C	3	295	12	0.994663			galactosylgalactosylxylosylprotein 3-beta-glucuronosyltransferase activity	GO:0015018	F	7	28	3	0.351429			mitochondrial transmembrane transport	GO:1990542	P	6	10	2	0.169615
endoribonuclease complex	GO:1902555	C	4	3	0	1			transferase activity	GO:0016740	F	3	3605	276	0.359025			phosphatidylinositol metabolic process	GO:0046488	P	7	73	8	0.179731
H4 histone acetyltransferase complex	GO:1902562	C	5	9	0	1			catalytic activity	GO:0003824	F	2	9147	693	0.364202			negative regulation of macromolecule metabolic process	GO:0010605	P	4	62	7	0.181194
outer mitochondrial membrane protein complex	GO:0098799	C	4	4	0	1			beta-amylase activity	GO:0016161	F	7	17	2	0.368162			Arp2/3 complex-mediated actin nucleation	GO:0034314	P	7	20	3	0.185995
methylosome	GO:0034709	C	4	2	0	1			lipase activity	GO:0016298	F	5	17	2	0.368162			negative regulation of metabolic process	GO:0009892	P	3	63	7	0.191628
methyltransferase complex	GO:0034708	C	3	4	0	1			translation termination factor activity	GO:0008079	F	5	29	3	0.372455			carboxylic acid transport	GO:0046942	P	7	63	7	0.191628
Golgi subcompartment	GO:0098791	C	4	1	0	1			translation release factor activity	GO:0003747	F	6	29	3	0.372455			organic acid transport	GO:0015849	P	6	63	7	0.191628
protein-DNA complex	GO:0032993	C	3	55	0	1			glucuronosyltransferase activity	GO:0015020	F	6	29	3	0.372455			mRNA metabolic process	GO:0016071	P	7	109	11	0.193937
zeta DNA polymerase complex	GO:0016035	C	4	2	0	1			adenosylmethionine decarboxylase activity	GO:0004014	F	6	6	1	0.373699			regulation of metabolic process	GO:0019222	P	3	1419	115	0.198491
molybdopterin synthase complex	GO:0019008	C	3	1	0	1			copper ion transmembrane transporter activity	GO:0005375	F	8	6	1	0.373699			regulation of cellular metabolic process	GO:0031323	P	4	1368	111	0.199614
katanin complex	GO:0008352	C	4	2	0	1			phosphoglycerate kinase activity	GO:0004618	F	6	6	1	0.373699			cell division	GO:0051301	P	3	31	4	0.200102
photosystem II oxygen evolving complex	GO:0009654	C	4	30	0	1			phosphotransferase activity, carboxyl group as acceptor	GO:0016774	F	5	6	1	0.373699			negative regulation of multicellular organismal process	GO:0051241	P	3	3	1	0.208593
oxidoreductase complex	GO:1990204	C	4	43	0	1			protein tyrosine phosphatase activity	GO:0004725	F	5	6	1	0.373699			asymmetric cell division	GO:0008356	P	4	3	1	0.208593
Ku70:Ku80 complex	GO:0043564	C	3	1	0	1			ribosome binding	GO:0043022	F	5	6	1	0.373699			centrosome cycle	GO:0007098	P	4	3	1	0.208593
integrator complex	GO:0032039	C	3	1	0	1			binding	GO:0005488	F	2	9449	715	0.377941			negative regulation of post-embryonic development	GO:0048581	P	4	3	1	0.208593
transcription factor TFIIH core complex	GO:0000439	C	6	6	0	1			copper ion binding	GO:0005507	F	7	54	5	0.38137			RNA capping	GO:0036260	P	7	3	1	0.208593
THO complex part of transcription export complex	GO:0000445	C	4	2	0	1			anion binding	GO:0043168	F	4	2760	211	0.390741			7-methylguanosine RNA capping	GO:0009452	P	8	3	1	0.208593
anchored component of plasma membrane	GO:0046658	C	5	5	0	1			single-stranded DNA binding	GO:0003697	F	6	18	2	0.395648			negative regulation of reproductive process	GO:2000242	P	3	3	1	0.208593
spliceosomal tri-snRNP complex	GO:0097526	C	6	3	0	1			protein histidine kinase activity	GO:0004673	F	5	18	2	0.395648			CAAX-box protein processing	GO:0071586	P	7	3	1	0.208593
spliceosomal snRNP complex	GO:0097525	C	5	9	0	1			phosphotransferase activity, nitrogenous group as acceptor	GO:0016775	F	5	18	2	0.395648			proline metabolic process	GO:0006560	P	5	3	1	0.208593
NuA4 histone acetyltransferase complex	GO:0035267	C	7	8	0	1			mannosidase activity	GO:0015923	F	6	18	2	0.395648			negative regulation of developmental process	GO:0051093	P	3	3	1	0.208593
respiratory chain complex	GO:0098803	C	4	9	0	1			small molecule sensor activity	GO:0140299	F	2	18	2	0.395648			cobalamin biosynthetic process	GO:0009236	P	6	3	1	0.208593
transmembrane transporter complex	GO:1902495	C	4	1	0	1			phosphorelay sensor kinase activity	GO:0000155	F	3	18	2	0.395648			cobalamin metabolic process	GO:0009235	P	5	3	1	0.208593
pICln-Sm protein complex	GO:0034715	C	4	2	0	1			transition metal ion binding	GO:0046914	F	6	1322	102	0.39569			'de novo' IMP biosynthetic process	GO:0006189	P	10	3	1	0.208593
trans-Golgi network transport vesicle membrane	GO:0012510	C	6	8	0	1			nucleoside-triphosphatase regulator activity	GO:0060589	F	4	55	5	0.396614			CAAX-box protein maturation	GO:0080120	P	6	3	1	0.208593
respirasome	GO:0070469	C	3	9	0	1			oxidoreductase activity, acting on the CH-OH group of donors, NAD or NADP as acceptor	GO:0016616	F	5	157	13	0.39736			proton-transporting two-sector ATPase complex assembly	GO:0070071	P	7	3	1	0.208593
signal recognition particle	GO:0048500	C	4	16	0	1			translation regulator activity, nucleic acid binding	GO:0090079	F	3	106	9	0.400294			7-methylguanosine mRNA capping	GO:0006370	P	8	3	1	0.208593
protein farnesyltransferase complex	GO:0005965	C	4	1	0	1			translation regulator activity	GO:0045182	F	2	106	9	0.400294			regulation of DNA replication	GO:0006275	P	7	3	1	0.208593
NADH dehydrogenase complex	GO:0030964	C	4	2	0	1			translation factor activity, RNA binding	GO:0008135	F	4	106	9	0.400294			negative regulation of flower development	GO:0009910	P	4	3	1	0.208593
ATPase complex	GO:1904949	C	4	13	0	1			ion binding	GO:0043167	F	3	4570	347	0.404657			radial pattern formation	GO:0009956	P	5	3	1	0.208593
Sm-like protein family complex	GO:0120114	C	3	14	0	1			GTPase activity	GO:0003924	F	8	81	7	0.406333			regionalization	GO:0003002	P	4	3	1	0.208593
side of membrane	GO:0098552	C	3	5	0	1			electron transfer activity	GO:0009055	F	4	198	16	0.416063			pattern specification process	GO:0007389	P	3	3	1	0.208593
cytoplasmic side of membrane	GO:0098562	C	4	5	0	1			endoribonuclease activity, producing 3'-phosphomonoesters	GO:0016892	F	6	7	1	0.420695			metal ion transport	GO:0030001	P	7	195	18	0.211849
cytochrome b6f complex	GO:0009512	C	4	2	0	1			endonuclease activity, active with either ribo- or deoxyribonucleic acids and producing 3'-phosphomonoesters	GO:0016894	F	7	7	1	0.420695			regulation of primary metabolic process	GO:0080090	P	4	1361	110	0.213215
ATPase dependent transmembrane transport complex	GO:0098533	C	5	1	0	1			LIM domain binding	GO:0030274	F	5	7	1	0.420695			ion transmembrane transport	GO:0034220	P	6	208	19	0.217004
photosystem II	GO:0009523	C	5	38	0	1			triglyceride lipase activity	GO:0004806	F	6	7	1	0.420695			oligosaccharide biosynthetic process	GO:0009312	P	6	43	5	0.218171
photosystem I	GO:0009522	C	5	18	0	1			glutathione peroxidase activity	GO:0004602	F	4	7	1	0.420695			retrograde vesicle-mediated transport, Golgi to endoplasmic reticulum	GO:0006890	P	7	22	3	0.22586
photosystem	GO:0009521	C	4	61	0	1			tetrahydrofolylpolyglutamate synthase activity	GO:0004326	F	6	7	1	0.420695			glutathione metabolic process	GO:0006749	P	5	12	2	0.2259
box H/ACA snoRNP complex	GO:0031429	C	4	3	0	1			ribonucleoprotein complex binding	GO:0043021	F	4	7	1	0.420695			protein transmembrane import into intracellular organelle	GO:0044743	P	6	12	2	0.2259
Golgi transport complex	GO:0017119	C	4	9	0	1			double-stranded DNA binding	GO:0003690	F	6	44	4	0.422395			phospholipid metabolic process	GO:0006644	P	5	113	11	0.22684
cell projection	GO:0042995	C	3	2	0	1			malate dehydrogenase activity	GO:0016615	F	5	19	2	0.422569			actin filament-based process	GO:0030029	P	3	55	6	0.228923
CCR4-NOT complex	GO:0030014	C	3	4	0	1			DNA-directed 5'-3' RNA polymerase activity	GO:0003899	F	6	83	7	0.43139			actin cytoskeleton organization	GO:0030036	P	4	55	6	0.228923
nuclear transcriptional repressor complex	GO:0090568	C	4	1	0	1			oxidoreductase activity	GO:0016491	F	3	1744	133	0.432342			protein dephosphorylation	GO:0006470	P	7	224	20	0.239832
endonuclease complex	GO:1905348	C	3	3	0	1			protein disulfide oxidoreductase activity	GO:0015035	F	6	109	9	0.433031			dephosphorylation	GO:0016311	P	6	224	20	0.239832
CHD-type complex	GO:0090545	C	6	1	0	1			organic acid transmembrane transporter activity	GO:0005342	F	4	32	3	0.434523			cellular protein modification process	GO:0006464	P	6	2126	168	0.240468
GTPase complex	GO:1905360	C	4	5	0	1			sulfur compound binding	GO:1901681	F	3	32	3	0.434523			protein modification process	GO:0036211	P	5	2126	168	0.240468
vacuolar proton-transporting V-type ATPase, V1 domain	GO:0000221	C	6	3	0	1			amino acid transmembrane transporter activity	GO:0015171	F	6	32	3	0.434523			positive regulation of cellular component biogenesis	GO:0044089	P	3	23	3	0.246368
clathrin-coated pit	GO:0005905	C	3	8	0	1			carboxylic acid transmembrane transporter activity	GO:0046943	F	5	32	3	0.434523			positive regulation of organelle organization	GO:0010638	P	5	23	3	0.246368
BBSome	GO:0034464	C	3	2	0	1			O-methyltransferase activity	GO:0008171	F	6	45	4	0.439561			porphyrin-containing compound biosynthetic process	GO:0006779	P	6	23	3	0.246368
Mpp10 complex	GO:0034457	C	3	1	0	1			thiamine pyrophosphate binding	GO:0030976	F	4	20	2	0.448855			positive regulation of protein complex assembly	GO:0031334	P	4	23	3	0.246368
proton-transporting V-type ATPase, V1 domain	GO:0033180	C	5	8	0	1			intramolecular oxidoreductase activity	GO:0016860	F	4	33	3	0.454724			gene silencing	GO:0016458	P	3	23	3	0.246368
retromer complex	GO:0030904	C	4	2	0	1			small molecule binding	GO:0036094	F	3	2868	217	0.455425			positive regulation of supramolecular fiber organization	GO:1902905	P	5	23	3	0.246368
proton-transporting V-type ATPase, V0 domain	GO:0033179	C	5	10	0	1			transcription coregulator activity	GO:0003712	F	3	46	4	0.456573			positive regulation of actin filament polymerization	GO:0030838	P	6	23	3	0.246368
proton-transporting two-sector ATPase complex, catalytic domain	GO:0033178	C	4	38	0	1			carboxylic ester hydrolase activity	GO:0052689	F	5	72	6	0.456826			actin nucleation	GO:0045010	P	6	23	3	0.246368
proton-transporting two-sector ATPase complex, proton-transporting domain	GO:0033177	C	4	27	0	1			protein serine/threonine kinase inhibitor activity	GO:0030291	F	7	8	1	0.464167			positive regulation of cytoskeleton organization	GO:0051495	P	6	23	3	0.246368
proton-transporting V-type ATPase complex	GO:0033176	C	5	19	0	1			cyclin-dependent protein serine/threonine kinase inhibitor activity	GO:0004861	F	7	8	1	0.464167			positive regulation of protein polymerization	GO:0032273	P	5	23	3	0.246368
mitochondrial proton-transporting ATP synthase complex, coupling factor F(o)	GO:0000276	C	5	5	0	1			protein kinase inhibitor activity	GO:0004860	F	6	8	1	0.464167			microtubule-based process	GO:0007017	P	3	213	19	0.24817
mitochondrial proton-transporting ATP synthase complex, catalytic core F(1)	GO:0000275	C	5	5	0	1			uroporphyrinogen decarboxylase activity	GO:0004853	F	6	8	1	0.464167			negative regulation of biological process	GO:0048519	P	2	92	9	0.252093
protein kinase CK2 complex	GO:0005956	C	3	5	0	1			diacylglycerol kinase activity	GO:0004143	F	6	8	1	0.464167			cellular protein metabolic process	GO:0044267	P	5	2983	233	0.253291
cilium	GO:0005929	C	4	2	0	1			oxidoreductase activity, acting on the CH-CH group of donors, oxygen as acceptor	GO:0016634	F	5	8	1	0.464167			tetrapyrrole biosynthetic process	GO:0033014	P	6	35	4	0.266086
tRNA (m1A) methyltransferase complex	GO:0031515	C	5	2	0	1			transcription factor binding	GO:0008134	F	4	8	1	0.464167			organonitrogen compound catabolic process	GO:1901565	P	5	191	17	0.266238
tRNA methyltransferase complex	GO:0043527	C	4	2	0	1			isocitrate dehydrogenase (NADP+) activity	GO:0004450	F	7	8	1	0.464167			regulation of developmental process	GO:0050793	P	3	4	1	0.267969
INO80-type complex	GO:0097346	C	6	12	0	1			isocitrate dehydrogenase activity	GO:0004448	F	6	8	1	0.464167			protein homooligomerization	GO:0051260	P	7	4	1	0.267969
plasma membrane bounded cell projection	GO:0120025	C	4	2	0	1			general transcription initiation factor binding	GO:0140296	F	5	8	1	0.464167			detoxification	GO:0098754	P	2	4	1	0.267969
DNA packaging complex	GO:0044815	C	3	58	0	1			TBP-class protein binding	GO:0017025	F	6	8	1	0.464167			regulation of multicellular organismal process	GO:0051239	P	3	4	1	0.267969
extrinsic component of plasma membrane	GO:0019897	C	4	5	0	1			kinase inhibitor activity	GO:0019210	F	5	8	1	0.464167			antibiotic metabolic process	GO:0016999	P	5	4	1	0.267969
trans-Golgi network transport vesicle	GO:0030140	C	5	8	0	1			protein serine/threonine phosphatase activity	GO:0004722	F	5	191	15	0.465714			regulation of multicellular organismal development	GO:2000026	P	4	4	1	0.267969
clathrin coat of coated pit	GO:0030132	C	4	8	0	1			nucleoside phosphate binding	GO:1901265	F	4	2676	202	0.47277			regulation of post-embryonic development	GO:0048580	P	4	4	1	0.267969
clathrin adaptor complex	GO:0030131	C	5	10	0	1			nucleotide binding	GO:0000166	F	4	2676	202	0.47277			cellular detoxification of aldehyde	GO:0110095	P	4	4	1	0.267969
clathrin-coated vesicle	GO:0030136	C	6	8	0	1			oxidoreductase activity, acting on a sulfur group of donors	GO:0016667	F	4	126	10	0.474342			cellular response to aldehyde	GO:0110096	P	5	4	1	0.267969
cullin-RING ubiquitin ligase complex	GO:0031461	C	4	12	0	1			disulfide oxidoreductase activity	GO:0015036	F	5	113	9	0.476386			cellular response to toxic substance	GO:0097237	P	5	4	1	0.267969
clathrin coat of trans-Golgi network vesicle	GO:0030130	C	5	8	0	1			magnesium ion transmembrane transporter activity	GO:0015095	F	7	22	2	0.499309			regulation of reproductive process	GO:2000241	P	3	4	1	0.267969
photosystem I reaction center	GO:0009538	C	4	10	0	1			metallopeptidase activity	GO:0008237	F	6	62	5	0.50118			leaf development	GO:0048366	P	6	4	1	0.267969
AP-3 adaptor complex	GO:0030123	C	5	4	0	1			microtubule motor activity	GO:0003777	F	9	102	8	0.501332			glycine biosynthetic process	GO:0006545	P	6	4	1	0.267969
ELL-EAF complex	GO:0032783	C	4	2	0	1			asparagine synthase (glutamine-hydrolyzing) activity	GO:0004066	F	6	9	1	0.504379			response to toxic substance	GO:0009636	P	4	4	1	0.267969
clathrin vesicle coat	GO:0030125	C	6	8	0	1			oxidoreductase activity, acting on the CH-NH2 group of donors, oxygen as acceptor	GO:0016641	F	5	9	1	0.504379			protein import into mitochondrial matrix	GO:0030150	P	7	4	1	0.267969
clathrin coat	GO:0030118	C	5	18	0	1			oxidoreductase activity, acting on a sulfur group of donors, disulfide as acceptor	GO:0016671	F	5	9	1	0.504379			neurotransmitter biosynthetic process	GO:0042136	P	5	4	1	0.267969
AP-type membrane coat adaptor complex	GO:0030119	C	4	15	0	1			fatty-acyl-CoA binding	GO:0000062	F	4	9	1	0.504379			cellular detoxification	GO:1990748	P	3	4	1	0.267969
Piccolo NuA4 histone acetyltransferase complex	GO:0032777	C	8	5	0	1			monosaccharide binding	GO:0048029	F	4	9	1	0.504379			formaldehyde catabolic process	GO:0046294	P	5	4	1	0.267969
cohesin complex	GO:0008278	C	3	2	0	1			tRNA binding	GO:0000049	F	6	9	1	0.504379			formaldehyde metabolic process	GO:0046292	P	4	4	1	0.267969
DNA helicase complex	GO:0033202	C	3	12	0	1			DNA topoisomerase type I (single strand cut, ATP-independent) activity	GO:0003917	F	5	9	1	0.504379			dTMP biosynthetic process	GO:0006231	P	9	4	1	0.267969
integral component of Golgi membrane	GO:0030173	C	6	1	0	1			fatty acid derivative binding	GO:1901567	F	3	9	1	0.504379			pyrimidine deoxyribonucleotide biosynthetic process	GO:0009221	P	8	4	1	0.267969
thylakoid	GO:0009579	C	3	65	0	1			glucose binding	GO:0005536	F	5	9	1	0.504379			2'-deoxyribonucleotide biosynthetic process	GO:0009265	P	7	4	1	0.267969
oligosaccharyltransferase complex	GO:0008250	C	4	3	0	1			hexokinase activity	GO:0004396	F	6	9	1	0.504379			deoxyribonucleotide biosynthetic process	GO:0009263	P	6	4	1	0.267969
RNA cap binding complex	GO:0034518	C	3	3	0	1			phosphoprotein phosphatase activity	GO:0004721	F	4	223	17	0.509058			coenzyme A biosynthetic process	GO:0015937	P	7	4	1	0.267969
proton-transporting ATP synthase complex	GO:0045259	C	3	25	0	1			four-way junction helicase activity	GO:0009378	F	5	36	3	0.513344			regulation of shoot system development	GO:0048831	P	5	4	1	0.267969
THO complex	GO:0000347	C	3	2	0	1			serine-type carboxypeptidase activity	GO:0004185	F	8	63	5	0.515595			deoxyribose phosphate biosynthetic process	GO:0046385	P	6	4	1	0.267969
transcription export complex	GO:0000346	C	3	2	0	1			vitamin binding	GO:0019842	F	4	144	11	0.520429			antibiotic catabolic process	GO:0017001	P	5	4	1	0.267969
proton-transporting ATP synthase complex, catalytic core F(1)	GO:0045261	C	4	18	0	1			intramolecular transferase activity, phosphotransferases	GO:0016868	F	5	23	2	0.523399			regulation of transcription by RNA polymerase III	GO:0006359	P	7	4	1	0.267969
proton-transporting ATP synthase complex, coupling factor F(o)	GO:0045263	C	4	7	0	1			translation release factor activity, codon specific	GO:0016149	F	7	23	2	0.523399			dTMP metabolic process	GO:0046073	P	8	4	1	0.267969
protein serine/threonine phosphatase complex	GO:0008287	C	5	22	0	1			oxidoreductase activity, acting on diphenols and related substances as donors	GO:0016679	F	4	23	2	0.523399			regulation of flower development	GO:0009909	P	4	4	1	0.267969
organellar ribosome	GO:0000313	C	4	2	0	1			galactoside 2-alpha-L-fucosyltransferase activity	GO:0008107	F	8	23	2	0.523399			glutamine family amino acid catabolic process	GO:0009065	P	7	4	1	0.267969
respiratory chain complex I	GO:0045271	C	5	2	0	1			alpha-(1,2)-fucosyltransferase activity	GO:0031127	F	7	23	2	0.523399			TOR signaling	GO:0031929	P	5	4	1	0.267969
respiratory chain complex IV	GO:0045277	C	3	1	0	1			catalytic activity, acting on RNA	GO:0140098	F	3	280	21	0.533397			pyrimidine nucleoside monophosphate metabolic process	GO:0009129	P	7	4	1	0.267969
respiratory chain complex III	GO:0045275	C	3	6	0	1			vitamin B6 binding	GO:0070279	F	4	119	9	0.539833			microtubule organizing center organization	GO:0031023	P	4	4	1	0.267969
F-actin capping protein complex	GO:0008290	C	3	3	0	1			pyridoxal phosphate binding	GO:0030170	F	5	119	9	0.539833			deoxyribonucleoside monophosphate biosynthetic process	GO:0009157	P	8	4	1	0.267969
U4/U6 x U5 tri-snRNP complex	GO:0046540	C	7	3	0	1			cytochrome-c oxidase activity	GO:0004129	F	5	10	1	0.541575			deoxyribonucleoside monophosphate metabolic process	GO:0009162	P	7	4	1	0.267969
mitochondrial respiratory chain complex III	GO:0005750	C	4	6	0	1			oxidoreductase activity, acting on the CH-NH group of donors, NAD or NADP as acceptor	GO:0016646	F	5	10	1	0.541575			pyrimidine nucleoside monophosphate biosynthetic process	GO:0009130	P	8	4	1	0.267969
mitochondrial respiratory chain complex IV	GO:0005751	C	4	1	0	1			oxidoreductase activity, acting on a heme group of donors	GO:0016675	F	4	10	1	0.541575			pyrimidine deoxyribonucleoside monophosphate biosynthetic process	GO:0009177	P	9	4	1	0.267969
mitochondrial proton-transporting ATP synthase complex	GO:0005753	C	4	10	0	1			oxidoreductase activity, acting on a heme group of donors, oxygen as acceptor	GO:0016676	F	5	10	1	0.541575			pyrimidine deoxyribonucleoside monophosphate metabolic process	GO:0009176	P	8	4	1	0.267969
mitochondrial respiratory chain complex I	GO:0005747	C	5	2	0	1			phospholipase activity	GO:0004620	F	6	10	1	0.541575			cellular localization	GO:0051641	P	3	291	25	0.268079
mitochondrial respirasome	GO:0005746	C	4	9	0	1			chitin binding	GO:0008061	F	4	10	1	0.541575			glycerophospholipid metabolic process	GO:0006650	P	6	82	8	0.271967
translocon complex	GO:0071256	C	4	5	0	1			fatty acid synthase activity	GO:0004312	F	6	10	1	0.541575			nucleoside metabolic process	GO:0009116	P	5	47	5	0.275598
box H/ACA RNP complex	GO:0072588	C	5	5	0	1			3-oxoacyl-[acyl-carrier-protein] synthase activity	GO:0004315	F	7	10	1	0.541575			macromolecule modification	GO:0043412	P	5	2182	171	0.276082
mitochondrial ribosome	GO:0005761	C	5	2	0	1			intramolecular transferase activity	GO:0016866	F	4	65	5	0.54388			glutamine family amino acid biosynthetic process	GO:0009084	P	7	14	2	0.283254
mitochondrial intermembrane space	GO:0005758	C	6	2	0	1			amylase activity	GO:0016160	F	6	24	2	0.546694			cellular aldehyde metabolic process	GO:0006081	P	4	14	2	0.283254
mitochondrial matrix	GO:0005759	C	5	10	0	1			oxidoreductase activity, acting on paired donors, with oxidation of a pair of donors resulting in the reduction of molecular oxygen to two molecules of water	GO:0016717	F	5	24	2	0.546694			system development	GO:0048731	P	4	14	2	0.283254
nucleolus	GO:0005730	C	5	8	0	1			phosphoric diester hydrolase activity	GO:0008081	F	6	24	2	0.546694			protein import	GO:0017038	P	6	25	3	0.288113
small nucleolar ribonucleoprotein complex	GO:0005732	C	4	9	0	1			aspartic-type endopeptidase activity	GO:0004190	F	7	147	11	0.548587			macromolecule catabolic process	GO:0009057	P	5	207	18	0.291248
mitochondrial outer membrane translocase complex	GO:0005742	C	5	4	0	1			aspartic-type peptidase activity	GO:0070001	F	6	147	11	0.548587			negative regulation of gene expression	GO:0010629	P	5	60	6	0.293572
rough endoplasmic reticulum	GO:0005791	C	5	6	0	1			organic anion transmembrane transporter activity	GO:0008514	F	6	38	3	0.550497			glycerolipid metabolic process	GO:0046486	P	5	85	8	0.305336
Golgi stack	GO:0005795	C	5	1	0	1			oxidoreductase activity, acting on the CH-CH group of donors	GO:0016627	F	4	38	3	0.550497			regulation of actin cytoskeleton organization	GO:0032956	P	5	26	3	0.309195
endoplasmic reticulum lumen	GO:0005788	C	5	2	0	1			lipid transporter activity	GO:0005319	F	3	25	2	0.56918			regulation of actin filament-based process	GO:0032970	P	4	26	3	0.309195
ER membrane protein complex	GO:0072546	C	4	3	0	1			heat shock protein binding	GO:0031072	F	4	25	2	0.56918			regulation of actin filament organization	GO:0110053	P	6	26	3	0.309195
signal recognition particle receptor complex	GO:0005785	C	4	1	0	1			acyl-CoA dehydrogenase activity	GO:0003995	F	5	11	1	0.575981			actin filament polymerization	GO:0030041	P	7	26	3	0.309195
Sec61 translocon complex	GO:0005784	C	5	5	0	1			transition metal ion transmembrane transporter activity	GO:0046915	F	7	11	1	0.575981			regulation of supramolecular fiber organization	GO:1902903	P	5	26	3	0.309195
signal peptidase complex	GO:0005787	C	4	11	0	1			fructose-bisphosphate aldolase activity	GO:0004332	F	6	11	1	0.575981			regulation of actin filament polymerization	GO:0030833	P	6	26	3	0.309195
signal recognition particle, endoplasmic reticulum targeting	GO:0005786	C	5	1	0	1			thiol-dependent ubiquitinyl hydrolase activity	GO:0036459	F	5	54	4	0.584586			regulation of actin filament length	GO:0030832	P	5	26	3	0.309195
proton-transporting two-sector ATPase complex	GO:0016469	C	4	65	0	1			ubiquitin-like protein-specific protease activity	GO:0019783	F	7	54	4	0.584586			regulation of protein complex assembly	GO:0043254	P	4	26	3	0.309195
vacuolar proton-transporting V-type ATPase complex	GO:0016471	C	6	4	0	1			ubiquitinyl hydrolase activity	GO:0101005	F	4	54	4	0.584586			regulation of actin polymerization or depolymerization	GO:0008064	P	6	26	3	0.309195
gamma-tubulin complex	GO:0000930	C	3	3	0	1			serine-type exopeptidase activity	GO:0070008	F	7	68	5	0.58477			regulation of protein polymerization	GO:0032271	P	5	26	3	0.309195
condensed chromosome outer kinetochore	GO:0000940	C	3	1	0	1			intramolecular oxidoreductase activity, interconverting aldoses and ketoses	GO:0016861	F	5	26	2	0.590845			phospholipid transport	GO:0015914	P	6	15	2	0.311852
spindle pole	GO:0000922	C	3	10	0	1			sequence-specific DNA binding	GO:0043565	F	6	399	29	0.598823			mitochondrial transport	GO:0006839	P	5	15	2	0.311852
H4/H2A histone acetyltransferase complex	GO:0043189	C	6	9	0	1			carbon-sulfur lyase activity	GO:0016846	F	4	12	1	0.607806			organophosphate ester transport	GO:0015748	P	6	15	2	0.311852
ATP-binding cassette (ABC) transporter complex	GO:0043190	C	5	1	0	1			damaged DNA binding	GO:0003684	F	6	12	1	0.607806			nitrogen compound transport	GO:0071705	P	5	337	28	0.313679
small ribosomal subunit	GO:0015935	C	5	8	0	1			phosphopyruvate hydratase activity	GO:0004634	F	6	12	1	0.607806			steroid biosynthetic process	GO:0006694	P	6	38	4	0.317829
actin filament	GO:0005884	C	7	3	0	1			quinone binding	GO:0048038	F	4	12	1	0.607806			glycosyl compound metabolic process	GO:1901657	P	5	50	5	0.32048
spindle microtubule	GO:0005876	C	6	1	0	1			cyclin-dependent protein serine/threonine kinase regulator activity	GO:0016538	F	6	12	1	0.607806			reproductive system development	GO:0061458	P	5	5	1	0.322893
protein phosphatase type 2A complex	GO:0000159	C	3	22	0	1			oxidoreductase activity, acting on CH-OH group of donors	GO:0016614	F	4	182	13	0.61402			protein complex oligomerization	GO:0051259	P	6	5	1	0.322893
eukaryotic translation initiation factor 2 complex	GO:0005850	C	3	2	0	1			endopeptidase activity	GO:0004175	F	6	362	26	0.621174			positive regulation of response to stimulus	GO:0048584	P	3	5	1	0.322893
eukaryotic translation elongation factor 1 complex	GO:0005853	C	3	3	0	1			fucosyltransferase activity	GO:0008417	F	6	28	2	0.631707			kinetochore assembly	GO:0051382	P	6	5	1	0.322893
nuclear cap binding complex	GO:0005846	C	3	3	0	1			N,N-dimethylaniline monooxygenase activity	GO:0004499	F	6	28	2	0.631707			heme biosynthetic process	GO:0006783	P	5	5	1	0.322893
mRNA cleavage and polyadenylation specificity factor complex	GO:0005847	C	4	1	0	1			adenylyltransferase activity	GO:0070566	F	6	28	2	0.631707			kinetochore organization	GO:0051383	P	6	5	1	0.322893
mRNA cleavage factor complex	GO:0005849	C	3	4	0	1			ligase activity, forming carbon-oxygen bonds	GO:0016875	F	4	86	6	0.632652			post-embryonic development	GO:0009791	P	3	5	1	0.322893
cytochrome complex	GO:0070069	C	3	9	0	1			aminoacyl-tRNA ligase activity	GO:0004812	F	5	86	6	0.632652			reproductive shoot system development	GO:0090567	P	4	5	1	0.322893
nuclear exosome (RNase complex)	GO:0000176	C	4	3	0	1			organic cyclic compound binding	GO:0097159	F	3	5589	414	0.63433			deoxyribose phosphate metabolic process	GO:0019692	P	5	5	1	0.322893
ribonuclease MRP complex	GO:0000172	C	4	3	0	1			heterocyclic compound binding	GO:1901363	F	3	5589	414	0.63433			regulation of neurotransmitter levels	GO:0001505	P	4	5	1	0.322893
rough endoplasmic reticulum membrane	GO:0030867	C	6	6	0	1			histone binding	GO:0042393	F	4	43	3	0.63558			glycine metabolic process	GO:0006544	P	5	5	1	0.322893
integral component of plasma membrane	GO:0005887	C	5	1	0	1			amino acid binding	GO:0016597	F	6	43	3	0.63558			neurotransmitter metabolic process	GO:0042133	P	4	5	1	0.322893
checkpoint clamp complex	GO:0030896	C	3	4	0	1			terpene synthase activity	GO:0010333	F	6	43	3	0.63558			centromere complex assembly	GO:0034508	P	6	5	1	0.322893
NuRD complex	GO:0016581	C	5	1	0	1			acyl-[acyl-carrier-protein] desaturase activity	GO:0045300	F	6	13	1	0.637245			phyllome development	GO:0048827	P	5	5	1	0.322893
Mre11 complex	GO:0030870	C	3	1	0	1			phosphatidylinositol binding	GO:0035091	F	5	13	1	0.637245			pyrimidine deoxyribonucleotide metabolic process	GO:0009219	P	7	5	1	0.322893
extrinsic component of cytoplasmic side of plasma membrane	GO:0031234	C	3	5	0	1			acetylglucosaminyltransferase activity	GO:0008375	F	6	58	4	0.641613			peroxisome fission	GO:0016559	P	6	5	1	0.322893
intrinsic component of Golgi membrane	GO:0031228	C	5	1	0	1			cation binding	GO:0043169	F	4	1928	141	0.643246			2'-deoxyribonucleotide metabolic process	GO:0009394	P	6	5	1	0.322893
intrinsic component of nuclear inner membrane	GO:0031229	C	5	1	0	1			oxidoreductase activity, acting on the CH-NH group of donors	GO:0016645	F	4	29	2	0.650911			flower development	GO:0009908	P	5	5	1	0.322893
Fanconi anaemia nuclear complex	GO:0043240	C	3	1	0	1			antioxidant activity	GO:0016209	F	2	215	15	0.653025			attachment of GPI anchor to protein	GO:0016255	P	7	5	1	0.322893
intrinsic component of plasma membrane	GO:0031226	C	4	6	0	1			metal ion binding	GO:0046872	F	5	1906	139	0.655902			plant organ development	GO:0099402	P	4	5	1	0.322893
anchored component of membrane	GO:0031225	C	4	15	0	1			magnesium ion binding	GO:0000287	F	6	131	9	0.65641			reproductive structure development	GO:0048608	P	4	5	1	0.322893
phosphatase complex	GO:1903293	C	4	22	0	1			ubiquitin protein ligase binding	GO:0031625	F	6	14	1	0.664475			aldehyde catabolic process	GO:0046185	P	5	5	1	0.322893
glycerol-3-phosphate dehydrogenase complex	GO:0009331	C	4	5	0	1			phosphoglycerate mutase activity	GO:0004619	F	6	14	1	0.664475			developmental process involved in reproduction	GO:0003006	P	3	5	1	0.322893
riboflavin synthase complex	GO:0009349	C	5	2	0	1			ubiquitin-like protein ligase binding	GO:0044389	F	5	14	1	0.664475			regulation of cellular component biogenesis	GO:0044087	P	3	27	3	0.330322
Rad51B-Rad51C-Rad51D-XRCC2 complex	GO:0033063	C	4	1	0	1			carboxylic acid binding	GO:0031406	F	5	45	3	0.666295			negative regulation of nitrogen compound metabolic process	GO:0051172	P	4	27	3	0.330322
DNA recombinase mediator complex	GO:0033061	C	3	1	0	1			organic acid binding	GO:0043177	F	4	45	3	0.666295			positive regulation of cellular component organization	GO:0051130	P	4	27	3	0.330322
Golgi membrane	GO:0000139	C	5	18	0	1			oxidoreductase activity, acting on paired donors, with incorporation or reduction of molecular oxygen, NAD(P)H as one donor, and incorporation of one atom of oxygen	GO:0016709	F	5	30	2	0.669308			cytokinesis	GO:0000910	P	4	27	3	0.330322
AP-5 adaptor complex	GO:0044599	C	5	1	0	1			drug binding	GO:0008144	F	3	2129	155	0.6723			defense response	GO:0006952	P	4	51	5	0.335641
heterotrimeric G-protein complex	GO:0005834	C	4	5	0	1			ATP binding	GO:0005524	F	4	1994	145	0.672857			lipid catabolic process	GO:0016042	P	5	16	2	0.340195
nuclear ubiquitin ligase complex	GO:0000152	C	4	12	0	1			carbon-oxygen lyase activity, acting on phosphates	GO:0016838	F	5	46	3	0.680926			folic acid-containing compound metabolic process	GO:0006760	P	5	16	2	0.340195
ubiquitin ligase complex	GO:0000151	C	3	18	0	1			pectinesterase activity	GO:0030599	F	6	46	3	0.680926			intracellular protein transmembrane transport	GO:0065002	P	6	16	2	0.340195
histone deacetylase complex	GO:0000118	C	4	1	0	1			unfolded protein binding	GO:0051082	F	4	76	5	0.683209			protein transmembrane transport	GO:0071806	P	6	16	2	0.340195
SAGA complex	GO:0000124	C	5	1	0	1			polygalacturonate 4-alpha-galacturonosyltransferase activity	GO:0047262	F	6	31	2	0.686912			multi-organism process	GO:0051704	P	2	76	7	0.343704
microtubule organizing center	GO:0005815	C	3	15	0	1			carbohydrate kinase activity	GO:0019200	F	6	31	2	0.686912			modification-dependent protein catabolic process	GO:0019941	P	7	101	9	0.345971
spindle	GO:0005819	C	5	20	0	1			protein-containing complex binding	GO:0044877	F	3	15	1	0.689662			modification-dependent macromolecule catabolic process	GO:0043632	P	6	101	9	0.345971
photosynthetic membrane	GO:0034357	C	4	63	0	1			oxidoreductase activity, acting on the CH-NH2 group of donors	GO:0016638	F	4	15	1	0.689662			ubiquitin-dependent protein catabolic process	GO:0006511	P	8	101	9	0.345971
epsilon DNA polymerase complex	GO:0008622	C	4	1	0	1			phosphoric ester hydrolase activity	GO:0042578	F	5	291	20	0.691243			cellular macromolecule catabolic process	GO:0044265	P	5	177	15	0.350037
small nuclear ribonucleoprotein complex	GO:0030532	C	4	12	0	1			steroid dehydrogenase activity, acting on the CH-OH group of donors, NAD or NADP as acceptor	GO:0033764	F	5	32	2	0.703738			negative regulation of cellular process	GO:0048523	P	3	52	5	0.35086
MCM complex	GO:0042555	C	3	6	0	1			steroid dehydrogenase activity	GO:0016229	F	4	32	2	0.703738			regulation of anatomical structure size	GO:0090066	P	4	28	3	0.351429
cytoplasmic side of plasma membrane	GO:0009898	C	5	5	0	1			3-beta-hydroxy-delta5-steroid dehydrogenase activity	GO:0003854	F	6	32	2	0.703738			regulation of cellular component size	GO:0032535	P	4	28	3	0.351429
BRISC complex	GO:0070552	C	3	1	0	1			peroxidase activity	GO:0004601	F	3	194	13	0.70387			steroid metabolic process	GO:0008202	P	5	40	4	0.352769
Elongator holoenzyme complex	GO:0033588	C	3	3	0	1			endopeptidase inhibitor activity	GO:0004866	F	6	63	4	0.705295			reproductive process	GO:0022414	P	2	77	7	0.356176
BRCA1-A complex	GO:0070531	C	3	1	0	1			peptidase inhibitor activity	GO:0030414	F	5	63	4	0.705295			reproduction	GO:0000003	P	2	77	7	0.356176
nuclear inner membrane	GO:0005637	C	6	1	0	1			peptidase regulator activity	GO:0061134	F	4	63	4	0.705295			pollen-pistil interaction	GO:0009875	P	3	65	6	0.361263
integral component of nuclear inner membrane	GO:0005639	C	6	1	0	1			endopeptidase regulator activity	GO:0061135	F	5	63	4	0.705295			pollination	GO:0009856	P	3	65	6	0.361263
signal recognition particle, chloroplast targeting	GO:0080085	C	5	1	0	1			lipid binding	GO:0008289	F	3	93	6	0.70679			recognition of pollen	GO:0048544	P	3	65	6	0.361263
extracellular space	GO:0005615	C	3	5	0	1			zinc ion binding	GO:0008270	F	7	863	61	0.708285			multi-multicellular organism process	GO:0044706	P	3	65	6	0.361263
transcription factor TFIIF complex	GO:0005674	C	5	2	0	1			phosphatase activity	GO:0016791	F	6	252	17	0.710887			cell recognition	GO:0008037	P	3	65	6	0.361263
anaphase-promoting complex	GO:0005680	C	5	12	0	1			microtubule binding	GO:0008017	F	6	123	8	0.712441			regulation of macromolecule metabolic process	GO:0060255	P	4	1390	108	0.362161
U1 snRNP	GO:0005685	C	6	6	0	1			tubulin binding	GO:0015631	F	5	124	8	0.720858			polysaccharide catabolic process	GO:0000272	P	6	17	2	0.368162
nuclear origin of replication recognition complex	GO:0005664	C	4	2	0	1			oxidoreductase activity, acting on peroxide as acceptor	GO:0016684	F	4	197	13	0.724207			transition metal ion transport	GO:0000041	P	8	17	2	0.368162
DNA replication factor C complex	GO:0005663	C	3	1	0	1			kinase regulator activity	GO:0019207	F	4	17	1	0.73451			process utilizing autophagic mechanism	GO:0061919	P	3	17	2	0.368162
RNA polymerase II, core complex	GO:0005665	C	5	1	0	1			transmitter-gated channel activity	GO:0022835	F	5	17	1	0.73451			autophagy	GO:0006914	P	4	17	2	0.368162
replication fork	GO:0005657	C	3	1	0	1			ligand-gated channel activity	GO:0022834	F	7	17	1	0.73451			sulfur compound biosynthetic process	GO:0044272	P	5	41	4	0.370259
thylakoid membrane	GO:0042651	C	5	35	0	1			transmitter-gated ion channel activity	GO:0022824	F	6	17	1	0.73451			pseudouridine synthesis	GO:0001522	P	7	29	3	0.372455
clathrin-coated vesicle membrane	GO:0030665	C	6	8	0	1			ATP-dependent peptidase activity	GO:0004176	F	6	17	1	0.73451			lipid glycosylation	GO:0030259	P	4	6	1	0.373699
organelle subcompartment	GO:0031984	C	3	1	0	1			ionotropic glutamate receptor activity	GO:0004970	F	6	17	1	0.73451			defense response to fungus	GO:0050832	P	5	6	1	0.373699
DNA repair complex	GO:1990391	C	3	5	0	1			thiolester hydrolase activity	GO:0016790	F	5	17	1	0.73451			spermine biosynthetic process	GO:0006597	P	6	6	1	0.373699
organelle envelope lumen	GO:0031970	C	5	2	0	1			extracellular ligand-gated ion channel activity	GO:0005230	F	7	17	1	0.73451			response to fungus	GO:0009620	P	4	6	1	0.373699
nuclear membrane	GO:0031965	C	5	1	0	1			protein kinase regulator activity	GO:0019887	F	5	17	1	0.73451			spermine metabolic process	GO:0008215	P	5	6	1	0.373699
90S preribosome	GO:0030686	C	5	1	0	1			ligand-gated ion channel activity	GO:0015276	F	6	17	1	0.73451			cellular ketone metabolic process	GO:0042180	P	4	6	1	0.373699
preribosome, small subunit precursor	GO:0030688	C	5	2	0	1			glutamate receptor activity	GO:0008066	F	5	17	1	0.73451			nucleotide-sugar biosynthetic process	GO:0009226	P	6	6	1	0.373699
origin recognition complex	GO:0000808	C	3	5	0	1			FAD binding	GO:0071949	F	6	17	1	0.73451			nucleotide-sugar metabolic process	GO:0009225	P	5	6	1	0.373699
ribonuclease P complex	GO:0030677	C	4	3	0	1			neurotransmitter receptor activity	GO:0030594	F	4	17	1	0.73451			deoxyribonucleotide metabolic process	GO:0009262	P	5	6	1	0.373699
SWI/SNF superfamily-type complex	GO:0070603	C	5	13	0	1			cofactor binding	GO:0048037	F	3	1064	75	0.734765			GDP-mannose biosynthetic process	GO:0009298	P	7	6	1	0.373699
mismatch repair complex	GO:0032300	C	3	5	0	1			transferase activity, transferring hexosyl groups	GO:0016758	F	5	553	38	0.738808			GDP-mannose metabolic process	GO:0019673	P	6	6	1	0.373699
condensed chromosome, centromeric region	GO:0000779	C	5	1	0	1			hydrolase activity, acting on acid phosphorus-nitrogen bonds	GO:0016825	F	4	215	14	0.746887			pyruvate transmembrane transport	GO:1901475	P	8	6	1	0.373699
condensed chromosome kinetochore	GO:0000777	C	5	1	0	1			serine-type peptidase activity	GO:0008236	F	6	215	14	0.746887			mitochondrial pyruvate transmembrane transport	GO:0006850	P	7	6	1	0.373699
DNA polymerase complex	GO:0042575	C	3	3	0	1			serine hydrolase activity	GO:0017171	F	5	215	14	0.746887			pyruvate transport	GO:0006848	P	9	6	1	0.373699
chromosome, telomeric region	GO:0000781	C	4	2	0	1			DNA binding	GO:0003677	F	5	1508	107	0.747756			monocarboxylic acid transport	GO:0015718	P	8	6	1	0.373699
nucleosome	GO:0000786	C	4	55	0	1			xyloglucan:xyloglucosyl transferase activity	GO:0016762	F	7	35	2	0.749732			copper ion transmembrane transport	GO:0035434	P	9	6	1	0.373699
chromatin	GO:0000785	C	3	68	0	1			methyltransferase activity	GO:0008168	F	5	316	21	0.749965			phospholipid biosynthetic process	GO:0008654	P	5	66	6	0.37496
nuclear chromosome, telomeric region	GO:0000784	C	5	2	0	1			transmembrane signaling receptor activity	GO:0004888	F	4	18	1	0.754443			transmembrane transport	GO:0055085	P	5	846	66	0.386703
nuclear chromatin	GO:0000790	C	4	13	0	1			amine-lyase activity	GO:0016843	F	5	18	1	0.754443			actin polymerization or depolymerization	GO:0008154	P	6	42	4	0.387714
transporter complex	GO:1990351	C	3	1	0	1			strictosidine synthase activity	GO:0016844	F	6	18	1	0.754443			cellular modified amino acid metabolic process	GO:0006575	P	4	42	4	0.387714
Ino80 complex	GO:0031011	C	4	12	0	1			cysteine-type endopeptidase activity	GO:0004197	F	7	18	1	0.754443			protein polymerization	GO:0051258	P	7	30	3	0.393346
extracellular matrix	GO:0031012	C	3	3	0	1			signaling receptor activity	GO:0038023	F	3	18	1	0.754443			phosphatidylinositol biosynthetic process	GO:0006661	P	7	30	3	0.393346
BLOC complex	GO:0031082	C	3	3	0	1			molecular transducer activity	GO:0060089	F	2	18	1	0.754443			G protein-coupled receptor signaling pathway	GO:0007186	P	4	18	2	0.395648
BLOC-1 complex	GO:0031083	C	4	3	0	1			monooxygenase activity	GO:0004497	F	4	36	2	0.763637			glutamine metabolic process	GO:0006541	P	7	18	2	0.395648
condensin complex	GO:0000796	C	4	3	0	1			amide binding	GO:0033218	F	3	19	1	0.77288			pteridine-containing compound metabolic process	GO:0042558	P	5	18	2	0.395648
condensed nuclear chromosome	GO:0000794	C	7	4	0	1			DNA topoisomerase activity	GO:0003916	F	4	19	1	0.77288			protein modification by small protein conjugation or removal	GO:0070647	P	7	157	13	0.39736
									cytoskeletal protein binding	GO:0008092	F	4	161	10	0.775659			cofactor biosynthetic process	GO:0051188	P	5	119	10	0.40242
									actin binding	GO:0003779	F	5	37	2	0.776866			transport	GO:0006810	P	4	1681	129	0.403864
									polynucleotide adenylyltransferase activity	GO:0004652	F	7	20	1	0.789934			organic substance transport	GO:0071702	P	5	379	30	0.406639
									Ras guanyl-nucleotide exchange factor activity	GO:0005088	F	4	20	1	0.789934			gene expression	GO:0010467	P	5	2529	193	0.407555
									Rho guanyl-nucleotide exchange factor activity	GO:0005089	F	5	20	1	0.789934			organophosphate biosynthetic process	GO:0090407	P	5	184	15	0.407623
									Rho GTPase binding	GO:0017048	F	8	20	1	0.789934			cellular catabolic process	GO:0044248	P	4	236	19	0.40864
									voltage-gated chloride channel activity	GO:0005247	F	7	20	1	0.789934			glutamine family amino acid metabolic process	GO:0009064	P	6	31	3	0.41405
									chloride channel activity	GO:0005254	F	7	20	1	0.789934			response to bacterium	GO:0009617	P	4	7	1	0.420695
									chloride transmembrane transporter activity	GO:0015108	F	6	20	1	0.789934			cellular response to oxygen-containing compound	GO:1901701	P	5	7	1	0.420695
									chitinase activity	GO:0004568	F	6	20	1	0.789934			phosphatidylinositol-3-phosphate biosynthetic process	GO:0036092	P	8	7	1	0.420695
									FMN binding	GO:0010181	F	5	20	1	0.789934			defense response to bacterium	GO:0042742	P	5	7	1	0.420695
									6-phosphofructokinase activity	GO:0003872	F	7	20	1	0.789934			peroxisomal membrane transport	GO:0015919	P	6	7	1	0.420695
									serine-type endopeptidase activity	GO:0004252	F	7	103	6	0.793834			pyridoxal phosphate metabolic process	GO:0042822	P	5	7	1	0.420695
									NAD binding	GO:0051287	F	5	72	4	0.798359			pyridoxal phosphate biosynthetic process	GO:0042823	P	6	7	1	0.420695
									peptidase activity, acting on L-amino acid peptides	GO:0070011	F	5	823	56	0.799133			protein import into peroxisome matrix	GO:0016558	P	7	7	1	0.420695
									histone methyltransferase activity	GO:0042054	F	5	21	1	0.805709			nucleoside bisphosphate biosynthetic process	GO:0033866	P	7	7	1	0.420695
									endoribonuclease activity	GO:0004521	F	5	21	1	0.805709			ribonucleoside bisphosphate biosynthetic process	GO:0034030	P	8	7	1	0.420695
									lysine N-methyltransferase activity	GO:0016278	F	7	21	1	0.805709			purine nucleoside bisphosphate biosynthetic process	GO:0034033	P	7	7	1	0.420695
									protein-lysine N-methyltransferase activity	GO:0016279	F	5	21	1	0.805709			aldehyde biosynthetic process	GO:0046184	P	5	7	1	0.420695
									histone-lysine N-methyltransferase activity	GO:0018024	F	6	21	1	0.805709			spindle organization	GO:0007051	P	4	19	2	0.422569
									peptidase activity	GO:0008233	F	4	844	57	0.817934			GPI anchor biosynthetic process	GO:0006506	P	7	19	2	0.422569
									carbon-nitrogen ligase activity, with glutamine as amido-N-donor	GO:0016884	F	5	22	1	0.820299			nucleoside monophosphate metabolic process	GO:0009123	P	6	19	2	0.422569
									phosphofructokinase activity	GO:0008443	F	6	22	1	0.820299			nucleoside monophosphate biosynthetic process	GO:0009124	P	7	19	2	0.422569
									DNA polymerase activity	GO:0034061	F	4	22	1	0.820299			cytoskeleton organization	GO:0007010	P	5	134	11	0.423638
									cation transmembrane transporter activity	GO:0008324	F	5	273	17	0.820367			inorganic cation transmembrane transport	GO:0098662	P	8	147	12	0.424012
									catalytic activity, acting on a tRNA	GO:0140101	F	4	123	7	0.824477			establishment of localization	GO:0051234	P	3	1690	129	0.429438
									protein dimerization activity	GO:0046983	F	4	407	26	0.830307			regulation of nitrogen compound metabolic process	GO:0051171	P	4	1346	103	0.429782
									inorganic cation transmembrane transporter activity	GO:0022890	F	5	246	15	0.831966			regulation of cellular macromolecule biosynthetic process	GO:2000112	P	6	1320	101	0.43124
									purine ribonucleoside triphosphate binding	GO:0035639	F	5	2251	158	0.833033			regulation of biosynthetic process	GO:0009889	P	4	1320	101	0.43124
									transferase activity, transferring one-carbon groups	GO:0016741	F	4	336	21	0.83722			regulation of cellular biosynthetic process	GO:0031326	P	5	1320	101	0.43124
									protein tyrosine/serine/threonine phosphatase activity	GO:0008138	F	5	24	1	0.846277			regulation of macromolecule biosynthetic process	GO:0010556	P	5	1320	101	0.43124
									enzyme inhibitor activity	GO:0004857	F	4	144	8	0.85468			carbohydrate biosynthetic process	GO:0016051	P	5	148	12	0.433357
									hydrolase activity	GO:0016787	F	3	2966	209	0.855662			inorganic ion transmembrane transport	GO:0098660	P	7	148	12	0.433357
									protein methyltransferase activity	GO:0008276	F	4	25	1	0.857823			heterocycle biosynthetic process	GO:0018130	P	5	1718	131	0.43374
									N-acetyltransferase activity	GO:0008080	F	7	63	3	0.861046			regulation of protein modification process	GO:0031399	P	6	32	3	0.434523
									ATPase-coupled transmembrane transporter activity	GO:0042626	F	6	97	5	0.861578			oxidation-reduction process	GO:0055114	P	3	1480	113	0.434911
									transferase activity, transferring alkyl or aryl (other than methyl) groups	GO:0016765	F	4	64	3	0.868131			regulation of gene expression	GO:0010468	P	5	1361	104	0.435378
									1,3-beta-D-glucan synthase activity	GO:0003843	F	7	26	1	0.868502			catabolic process	GO:0009056	P	3	358	28	0.437321
									metalloendopeptidase activity	GO:0004222	F	7	46	2	0.869355			actin filament organization	GO:0007015	P	5	45	4	0.439561
									hydrolase activity, acting on carbon-nitrogen (but not peptide) bonds	GO:0016810	F	4	47	2	0.8771			positive regulation of cellular process	GO:0048522	P	3	45	4	0.439561
									cellulose synthase activity	GO:0016759	F	7	47	2	0.8771			tetrapyrrole metabolic process	GO:0033013	P	5	45	4	0.439561
									cellulose synthase (UDP-forming) activity	GO:0016760	F	7	47	2	0.8771			nucleotide metabolic process	GO:0009117	P	6	201	16	0.440151
									UDP-glycosyltransferase activity	GO:0008194	F	5	213	12	0.882798			nucleobase-containing compound biosynthetic process	GO:0034654	P	5	1601	122	0.440232
									N-acyltransferase activity	GO:0016410	F	6	67	3	0.887505			disaccharide metabolic process	GO:0005984	P	5	58	5	0.442044
									carbon-nitrogen lyase activity	GO:0016840	F	4	28	1	0.887516			organophosphate metabolic process	GO:0019637	P	4	359	28	0.443345
									N-methyltransferase activity	GO:0008170	F	6	28	1	0.887516			cellular nitrogen compound biosynthetic process	GO:0044271	P	5	2438	185	0.443778
									primary active transmembrane transporter activity	GO:0015399	F	5	119	6	0.889938			nuclear transport	GO:0051169	P	5	20	2	0.448855
									molecular function regulator	GO:0098772	F	2	277	16	0.890936			nucleocytoplasmic transport	GO:0006913	P	6	20	2	0.448855
									coenzyme binding	GO:0050662	F	4	457	28	0.891172			localization	GO:0051179	P	2	1697	129	0.449481
									gated channel activity	GO:0022836	F	6	49	2	0.891334			drug metabolic process	GO:0017144	P	4	124	10	0.453892
									acetyltransferase activity	GO:0016407	F	6	68	3	0.893374			porphyrin-containing compound metabolic process	GO:0006778	P	5	33	3	0.454724
									monovalent inorganic cation transmembrane transporter activity	GO:0015077	F	6	185	10	0.895029			translational termination	GO:0006415	P	7	33	3	0.454724
									ribonuclease activity	GO:0004540	F	4	29	1	0.895966			transcription, DNA-templated	GO:0006351	P	6	1487	113	0.456246
									transferase activity, transferring glycosyl groups	GO:0016757	F	4	679	43	0.89682			nucleic acid-templated transcription	GO:0097659	P	7	1487	113	0.456246
									transcription regulator activity	GO:0140110	F	2	771	49	0.906075			aromatic compound biosynthetic process	GO:0019438	P	5	1713	130	0.457305
									flavin adenine dinucleotide binding	GO:0050660	F	5	106	5	0.906989			protein import into nucleus	GO:0006606	P	6	8	1	0.464167
									enzyme regulator activity	GO:0030234	F	3	237	13	0.909951			cell cycle arrest	GO:0007050	P	4	8	1	0.464167
									chromatin binding	GO:0003682	F	3	31	1	0.91101			import into nucleus	GO:0051170	P	7	8	1	0.464167
									voltage-gated channel activity	GO:0022832	F	7	31	1	0.91101			protein kinase C-activating G protein-coupled receptor signaling pathway	GO:0007205	P	5	8	1	0.464167
									voltage-gated ion channel activity	GO:0005244	F	5	31	1	0.91101			regulation of translational elongation	GO:0006448	P	7	8	1	0.464167
									voltage-gated anion channel activity	GO:0008308	F	6	31	1	0.91101			protein localization to nucleus	GO:0034504	P	7	8	1	0.464167
									anion channel activity	GO:0005253	F	6	31	1	0.91101			spermidine metabolic process	GO:0008216	P	5	8	1	0.464167
									molecular_function	GO:0003674	F	1	16795	1243	0.91831			spermidine biosynthetic process	GO:0008295	P	6	8	1	0.464167
									calcium ion binding	GO:0005509	F	6	144	7	0.92183			mRNA 3'-end processing	GO:0031124	P	8	8	1	0.464167
									chaperone binding	GO:0051087	F	4	33	1	0.923881			vitamin B6 metabolic process	GO:0042816	P	5	8	1	0.464167
									DNA-binding transcription factor activity	GO:0003700	F	3	725	45	0.925387			vitamin B6 biosynthetic process	GO:0042819	P	6	8	1	0.464167
									3'-5' exonuclease activity	GO:0008408	F	7	34	1	0.929601			cellular response to chemical stimulus	GO:0070887	P	4	8	1	0.464167
									guanyl-nucleotide exchange factor activity	GO:0005085	F	3	34	1	0.929601			copper ion transport	GO:0006825	P	9	8	1	0.464167
									structural molecule activity	GO:0005198	F	2	583	35	0.93354			serine family amino acid biosynthetic process	GO:0009070	P	7	8	1	0.464167
									oxidoreductase activity, acting on single donors with incorporation of molecular oxygen, incorporation of two atoms of oxygen	GO:0016702	F	5	35	1	0.934891			secondary alcohol metabolic process	GO:1902652	P	5	8	1	0.464167
									carbon-oxygen lyase activity	GO:0016835	F	4	96	4	0.935953			isocitrate metabolic process	GO:0006102	P	6	8	1	0.464167
									inorganic molecular entity transmembrane transporter activity	GO:0015318	F	4	389	22	0.937241			nucleoside phosphate metabolic process	GO:0006753	P	5	204	16	0.464214
									structural constituent of ribosome	GO:0003735	F	3	526	31	0.937733			RNA biosynthetic process	GO:0032774	P	6	1490	113	0.465413
									ion transmembrane transporter activity	GO:0015075	F	4	421	24	0.939436			intracellular transport	GO:0046907	P	4	257	20	0.465857
									polygalacturonase activity	GO:0004650	F	6	36	1	0.939784			positive regulation of biological process	GO:0048518	P	2	47	4	0.473408
									xenobiotic transmembrane transporter activity	GO:0042910	F	4	59	2	0.942151			regulation of biological process	GO:0050789	P	2	1958	148	0.473492
									anion transmembrane transporter activity	GO:0008509	F	5	99	4	0.945117			intracellular protein transport	GO:0006886	P	5	219	17	0.47827
									RNA binding	GO:0003723	F	5	456	26	0.946055			organic cyclic compound biosynthetic process	GO:1901362	P	5	1790	135	0.487225
									passive transmembrane transporter activity	GO:0022803	F	4	100	4	0.947894			organic substance catabolic process	GO:1901575	P	4	340	26	0.489019
									ion channel activity	GO:0005216	F	5	100	4	0.947894			nucleoside phosphate biosynthetic process	GO:1901293	P	6	101	8	0.489994
									channel activity	GO:0015267	F	5	100	4	0.947894			nucleotide biosynthetic process	GO:0009165	P	7	101	8	0.489994
									dioxygenase activity	GO:0051213	F	4	38	1	0.948495			cation transmembrane transport	GO:0098655	P	7	155	12	0.498314
									Ras GTPase binding	GO:0017016	F	7	38	1	0.948495			magnesium ion transport	GO:0015693	P	9	22	2	0.499309
									small GTPase binding	GO:0031267	F	6	38	1	0.948495			GPI anchor metabolic process	GO:0006505	P	7	22	2	0.499309
									hydrolase activity, acting on ester bonds	GO:0016788	F	4	640	38	0.949497			divalent inorganic cation transport	GO:0072511	P	7	22	2	0.499309
									nutrient reservoir activity	GO:0045735	F	2	39	1	0.952366			divalent metal ion transport	GO:0070838	P	8	22	2	0.499309
									hydrolase activity, acting on acid anhydrides, in phosphorus-containing anhydrides	GO:0016818	F	5	762	46	0.952627			microtubule cytoskeleton organization	GO:0000226	P	4	62	5	0.50118
									pyrophosphatase activity	GO:0016462	F	6	749	45	0.95444			oligosaccharide metabolic process	GO:0009311	P	5	62	5	0.50118
									ribonucleoside binding	GO:0032549	F	5	274	14	0.954912			microtubule-based movement	GO:0007018	P	4	102	8	0.501332
									S-adenosylmethionine-dependent methyltransferase activity	GO:0008757	F	6	40	1	0.955947			movement of cell or subcellular component	GO:0006928	P	3	102	8	0.501332
									nucleoside binding	GO:0001882	F	4	275	14	0.956422			protein targeting to mitochondrion	GO:0006626	P	6	9	1	0.504379
									purine nucleoside binding	GO:0001883	F	5	261	13	0.959789			protein targeting to peroxisome	GO:0006625	P	6	9	1	0.504379
									guanyl ribonucleotide binding	GO:0032561	F	6	261	13	0.959789			peroxisomal transport	GO:0043574	P	5	9	1	0.504379
									purine ribonucleoside binding	GO:0032550	F	6	261	13	0.959789			protein N-linked glycosylation	GO:0006487	P	6	9	1	0.504379
									GTP binding	GO:0005525	F	6	261	13	0.959789			ammonium ion metabolic process	GO:0097164	P	4	9	1	0.504379
									hydrolase activity, acting on acid anhydrides	GO:0016817	F	4	772	46	0.961773			asparagine metabolic process	GO:0006528	P	6	9	1	0.504379
									oxidoreductase activity, acting on single donors with incorporation of molecular oxygen	GO:0016701	F	4	42	1	0.962321			asparagine biosynthetic process	GO:0006529	P	7	9	1	0.504379
									guanyl nucleotide binding	GO:0019001	F	6	265	13	0.965146			polyamine biosynthetic process	GO:0006596	P	8	9	1	0.504379
									galactosyltransferase activity	GO:0008378	F	6	43	1	0.965153			polyamine metabolic process	GO:0006595	P	7	9	1	0.504379
									glucosyltransferase activity	GO:0046527	F	6	128	5	0.967634			cellular glucose homeostasis	GO:0001678	P	5	9	1	0.504379
									pyrophosphate hydrolysis-driven proton transmembrane transporter activity	GO:0009678	F	6	44	1	0.967773			RNA 3'-end processing	GO:0031123	P	7	9	1	0.504379
									nucleoside-triphosphatase activity	GO:0017111	F	7	722	42	0.969471			establishment of protein localization to peroxisome	GO:0072663	P	6	9	1	0.504379
									hydro-lyase activity	GO:0016836	F	5	45	1	0.970196			protein localization to peroxisome	GO:0072662	P	6	9	1	0.504379
									serine-type endopeptidase inhibitor activity	GO:0004867	F	7	45	1	0.970196			establishment of protein localization to mitochondrion	GO:0072655	P	6	9	1	0.504379
									exonuclease activity	GO:0004527	F	6	45	1	0.970196			transcription elongation from RNA polymerase II promoter	GO:0006368	P	8	9	1	0.504379
									UDP-glucosyltransferase activity	GO:0035251	F	6	92	3	0.972674			cytochrome complex assembly	GO:0017004	P	7	9	1	0.504379
									iron-sulfur cluster binding	GO:0051536	F	4	92	3	0.972674			iron ion transport	GO:0006826	P	9	9	1	0.504379
									metal cluster binding	GO:0051540	F	3	92	3	0.972674			carbohydrate homeostasis	GO:0033500	P	6	9	1	0.504379
									transmembrane transporter activity	GO:0022857	F	3	685	39	0.975091			carbohydrate phosphorylation	GO:0046835	P	5	9	1	0.504379
									endonuclease activity	GO:0004519	F	6	48	1	0.976426			protein localization to mitochondrion	GO:0070585	P	7	9	1	0.504379
									nucleic acid binding	GO:0003676	F	4	2533	165	0.981862			branched-chain amino acid biosynthetic process	GO:0009082	P	6	9	1	0.504379
									cis-trans isomerase activity	GO:0016859	F	4	52	1	0.982757			branched-chain amino acid metabolic process	GO:0009081	P	5	9	1	0.504379
									GTPase binding	GO:0051020	F	5	52	1	0.982757			serine family amino acid metabolic process	GO:0009069	P	6	9	1	0.504379
									peptidyl-prolyl cis-trans isomerase activity	GO:0003755	F	4	52	1	0.982757			glucose homeostasis	GO:0042593	P	7	9	1	0.504379
									cysteine-type peptidase activity	GO:0008234	F	6	327	15	0.987841			supramolecular fiber organization	GO:0097435	P	4	49	4	0.506455
									enzyme binding	GO:0019899	F	4	84	2	0.988946			multicellular organismal process	GO:0032501	P	2	144	11	0.520429
									inorganic anion transmembrane transporter activity	GO:0015103	F	5	61	1	0.991471			Golgi vesicle transport	GO:0048193	P	6	77	6	0.523001
									transporter activity	GO:0005215	F	2	911	50	0.994144			vacuolar transport	GO:0007034	P	5	23	2	0.523399
									ATPase activity	GO:0016887	F	8	516	24	0.996878			protein lipidation	GO:0006497	P	7	23	2	0.523399
									antiporter activity	GO:0015297	F	6	106	2	0.997576			lipoprotein metabolic process	GO:0042157	P	5	23	2	0.523399
									proton transmembrane transporter activity	GO:0015078	F	7	143	3	0.998892			lipoprotein biosynthetic process	GO:0042158	P	6	23	2	0.523399
									nuclease activity	GO:0004518	F	5	120	2	0.999095			RNA metabolic process	GO:0016070	P	6	1911	143	0.526946
									active transmembrane transporter activity	GO:0022804	F	4	257	8	0.99914			nucleobase-containing small molecule metabolic process	GO:0055086	P	4	239	18	0.528575
									secondary active transmembrane transporter activity	GO:0015291	F	5	138	2	0.99975			monovalent inorganic cation transport	GO:0015672	P	7	145	11	0.529878
									helicase activity	GO:0004386	F	10	301	9	0.999754			regulation of cytoskeleton organization	GO:0051493	P	6	37	3	0.532129
									ATPase activity, coupled	GO:0042623	F	9	329	10	0.999835			anion transport	GO:0006820	P	6	132	10	0.534568
									DNA helicase activity	GO:0003678	F	4	273	7	0.99989			DNA-templated transcription, elongation	GO:0006354	P	7	10	1	0.541575
									active ion transmembrane transporter activity	GO:0022853	F	5	122	1	0.999928			RNA processing	GO:0006396	P	6	268	20	0.543429
									catalytic activity, acting on DNA	GO:0140097	F	3	346	10	0.999933			membrane lipid biosynthetic process	GO:0046467	P	5	24	2	0.546694
									DNA-dependent ATPase activity	GO:0008094	F	10	283	7	0.999939			glycolipid biosynthetic process	GO:0009247	P	6	24	2	0.546694
									endodeoxyribonuclease activity, producing 5'-phosphomonoesters	GO:0016888	F	6	11	0	1			tRNA aminoacylation for protein translation	GO:0006418	P	7	79	6	0.54857
									endoribonuclease activity, producing 5'-phosphomonoesters	GO:0016891	F	6	14	0	1			cofactor metabolic process	GO:0051186	P	4	147	11	0.548587
									endonuclease activity, active with either ribo- or deoxyribonucleic acids and producing 5'-phosphomonoesters	GO:0016893	F	7	25	0	1			cellular protein complex disassembly	GO:0043624	P	6	52	4	0.55418
									exodeoxyribonuclease activity, producing 5'-phosphomonoesters	GO:0016895	F	6	2	0	1			protein-containing complex disassembly	GO:0032984	P	5	52	4	0.55418
									exoribonuclease activity, producing 5'-phosphomonoesters	GO:0016896	F	6	1	0	1			cellular component disassembly	GO:0022411	P	4	52	4	0.55418
									protein kinase binding	GO:0019901	F	6	18	0	1			regulation of cellular process	GO:0050794	P	3	1895	141	0.556234
									syntaxin binding	GO:0019905	F	5	2	0	1			amide transport	GO:0042886	P	6	270	20	0.55721
									ligase activity, forming carbon-carbon bonds	GO:0016885	F	4	3	0	1			protein transport	GO:0015031	P	5	270	20	0.55721
									intramolecular lyase activity	GO:0016872	F	4	17	0	1			peptide transport	GO:0015833	P	6	270	20	0.55721
									kinase binding	GO:0019900	F	5	18	0	1			glycerophospholipid biosynthetic process	GO:0046474	P	6	39	3	0.568432
									racemase and epimerase activity	GO:0016854	F	4	8	0	1			regulation of nucleic acid-templated transcription	GO:1903506	P	7	1298	96	0.575715
									racemase and epimerase activity, acting on amino acids and derivatives	GO:0016855	F	5	5	0	1			regulation of transcription, DNA-templated	GO:0006355	P	6	1298	96	0.575715
									racemase and epimerase activity, acting on carbohydrates and derivatives	GO:0016857	F	5	3	0	1			regulation of RNA biosynthetic process	GO:2001141	P	6	1298	96	0.575715
									intramolecular oxidoreductase activity, transposing C=C bonds	GO:0016863	F	5	5	0	1			oxidoreduction coenzyme metabolic process	GO:0006733	P	6	11	1	0.575981
									inorganic phosphate transmembrane transporter activity	GO:0005315	F	5	1	0	1			defense response to other organism	GO:0098542	P	4	11	1	0.575981
									protein-disulfide reductase activity	GO:0047134	F	6	4	0	1			proteasomal protein catabolic process	GO:0010498	P	6	11	1	0.575981
									oxidoreductase activity, acting on the CH-OH group of donors, oxygen as acceptor	GO:0016899	F	5	13	0	1			proteasome-mediated ubiquitin-dependent protein catabolic process	GO:0043161	P	7	11	1	0.575981
									adenylylsulfate kinase activity	GO:0004020	F	6	4	0	1			alpha-amino acid catabolic process	GO:1901606	P	6	11	1	0.575981
									carbohydrate:proton symporter activity	GO:0005351	F	6	11	0	1			response to external biotic stimulus	GO:0043207	P	4	11	1	0.575981
									alcohol O-acetyltransferase activity	GO:0004026	F	8	1	0	1			response to other organism	GO:0051707	P	3	11	1	0.575981
									N6-(1,2-dicarboxyethyl)AMP AMP-lyase (fumarate-forming) activity	GO:0004018	F	6	9	0	1			regulation of RNA metabolic process	GO:0051252	P	5	1300	96	0.582095
									adenylate kinase activity	GO:0004017	F	7	6	0	1			cellular modified amino acid biosynthetic process	GO:0042398	P	6	40	3	0.585918
									adenylosuccinate synthase activity	GO:0004019	F	5	2	0	1			lipid transport	GO:0006869	P	5	26	2	0.590845
									oxidoreductase activity, acting on CH or CH2 groups, with an iron-sulfur protein as acceptor	GO:0052592	F	5	1	0	1			lipid localization	GO:0010876	P	4	26	2	0.590845
									phosphate ion binding	GO:0042301	F	5	1	0	1			small molecule biosynthetic process	GO:0044283	P	4	289	21	0.593308
									adenosine deaminase activity	GO:0004000	F	5	3	0	1			purine nucleotide metabolic process	GO:0006163	P	6	166	12	0.595957
									purine nucleobase transmembrane transporter activity	GO:0005345	F	5	3	0	1			cell cycle process	GO:0022402	P	3	83	6	0.597736
									adenosylhomocysteinase activity	GO:0004013	F	6	2	0	1			cellular protein localization	GO:0034613	P	5	235	17	0.598233
									ATP transmembrane transporter activity	GO:0005347	F	6	6	0	1			cellular macromolecule localization	GO:0070727	P	4	235	17	0.598233
									purine ribonucleotide transmembrane transporter activity	GO:0005346	F	5	6	0	1			protein methylation	GO:0006479	P	5	41	3	0.602944
									nucleoside transmembrane transporter activity	GO:0005337	F	5	5	0	1			protein alkylation	GO:0008213	P	7	41	3	0.602944
									arylformamidase activity	GO:0004061	F	6	4	0	1			protein metabolic process	GO:0019538	P	4	3726	276	0.606987
									protein-N-terminal asparagine amidohydrolase activity	GO:0008418	F	6	1	0	1			regulation of nucleobase-containing compound metabolic process	GO:0019219	P	5	1308	96	0.607319
									biotin-[acetyl-CoA-carboxylase] ligase activity	GO:0004077	F	5	1	0	1			riboflavin metabolic process	GO:0006771	P	5	12	1	0.607806
									DNA polymerase processivity factor activity	GO:0030337	F	4	2	0	1			flavin-containing compound metabolic process	GO:0042726	P	5	12	1	0.607806
									phosphatidylethanolamine binding	GO:0008429	F	5	1	0	1			flavin-containing compound biosynthetic process	GO:0042727	P	6	12	1	0.607806
									aminoacyl-tRNA hydrolase activity	GO:0004045	F	5	8	0	1			riboflavin biosynthetic process	GO:0009231	P	6	12	1	0.607806
									iron ion transmembrane transporter activity	GO:0005381	F	8	5	0	1			cellular amino acid catabolic process	GO:0009063	P	5	12	1	0.607806
									argininosuccinate lyase activity	GO:0004056	F	6	1	0	1			metabolic process	GO:0008152	P	2	9899	738	0.609026
									argininosuccinate synthase activity	GO:0004055	F	5	1	0	1			protein-containing complex subunit organization	GO:0043933	P	4	154	11	0.611669
									arginyltransferase activity	GO:0004057	F	5	1	0	1			glycolipid metabolic process	GO:0006664	P	6	27	2	0.611687
									5'-3' exonuclease activity	GO:0008409	F	7	2	0	1			liposaccharide metabolic process	GO:1903509	P	5	27	2	0.611687
									glycerol-3-phosphate dehydrogenase [NAD(P)+] activity	GO:0047952	F	6	5	0	1			purine-containing compound metabolic process	GO:0072521	P	5	168	12	0.612796
									protein transmembrane transporter activity	GO:0008320	F	4	3	0	1			establishment of protein localization	GO:0045184	P	4	279	20	0.617325
									peptide binding	GO:0042277	F	4	8	0	1			glycerolipid biosynthetic process	GO:0045017	P	5	42	3	0.6195
									protein prenyltransferase activity	GO:0008318	F	4	4	0	1			DNA recombination	GO:0006310	P	6	57	4	0.627849
									mechanosensitive ion channel activity	GO:0008381	F	6	1	0	1			primary metabolic process	GO:0044238	P	3	7431	552	0.62974
									sialyltransferase activity	GO:0008373	F	5	9	0	1			electron transport chain	GO:0022900	P	4	28	2	0.631707
									prenylcysteine oxidase activity	GO:0001735	F	6	1	0	1			tRNA aminoacylation	GO:0043039	P	6	86	6	0.632652
									hydrolase activity, acting on ether bonds	GO:0016801	F	4	2	0	1			amino acid activation	GO:0043038	P	5	86	6	0.632652
									trialkylsulfonium hydrolase activity	GO:0016802	F	5	2	0	1			cellular amide metabolic process	GO:0043603	P	5	775	56	0.637215
									arginine-tRNA ligase activity	GO:0004814	F	6	2	0	1			DNA-dependent DNA replication	GO:0006261	P	7	13	1	0.637245
									asparagine-tRNA ligase activity	GO:0004816	F	6	2	0	1			peptide biosynthetic process	GO:0043043	P	6	721	52	0.639102
									cysteine-tRNA ligase activity	GO:0004817	F	6	2	0	1			amide biosynthetic process	GO:0043604	P	6	751	54	0.649882
									glutamine-tRNA ligase activity	GO:0004819	F	6	2	0	1			peptide metabolic process	GO:0006518	P	5	738	53	0.652418
									tryptophan-tRNA ligase activity	GO:0004830	F	6	3	0	1			ribose phosphate metabolic process	GO:0019693	P	5	159	11	0.653963
									glycine-tRNA ligase activity	GO:0004820	F	6	2	0	1			ribonucleotide metabolic process	GO:0009259	P	6	159	11	0.653963
									leucine-tRNA ligase activity	GO:0004823	F	6	1	0	1			purine ribonucleotide metabolic process	GO:0009150	P	7	159	11	0.653963
									proline-tRNA ligase activity	GO:0004827	F	6	3	0	1			macromolecule localization	GO:0033036	P	3	313	22	0.656714
									phenylalanine-tRNA ligase activity	GO:0004826	F	6	3	0	1			organic substance metabolic process	GO:0071704	P	3	7809	579	0.656915
									serine-tRNA ligase activity	GO:0004828	F	6	6	0	1			protein localization	GO:0008104	P	4	286	20	0.661425
									transposase activity	GO:0004803	F	4	1	0	1			heme metabolic process	GO:0042168	P	4	14	1	0.664475
									tRNA (guanine-N2-)-methyltransferase activity	GO:0004809	F	7	6	0	1			IMP biosynthetic process	GO:0006188	P	9	14	1	0.664475
									phosphorus-oxygen lyase activity	GO:0016849	F	4	2	0	1			folic acid-containing compound biosynthetic process	GO:0009396	P	6	14	1	0.664475
									magnesium chelatase activity	GO:0016851	F	6	10	0	1			IMP metabolic process	GO:0046040	P	8	14	1	0.664475
									oxo-acid-lyase activity	GO:0016833	F	5	6	0	1			regulation of transcription by RNA polymerase II	GO:0006357	P	7	30	2	0.669308
									carbon-oxygen lyase activity, acting on polysaccharides	GO:0016837	F	5	5	0	1			protein-containing complex assembly	GO:0065003	P	5	104	7	0.671435
									amidine-lyase activity	GO:0016842	F	5	10	0	1			cell wall modification	GO:0042545	P	5	46	3	0.680926
									hydrolase activity, acting on acid carbon-carbon bonds	GO:0016822	F	4	1	0	1			mitochondrion organization	GO:0007005	P	5	15	1	0.689662
									hydrolase activity, acting on acid carbon-carbon bonds, in ketonic substances	GO:0016823	F	5	1	0	1			vacuole organization	GO:0007033	P	5	15	1	0.689662
									valine-tRNA ligase activity	GO:0004832	F	6	4	0	1			signal peptide processing	GO:0006465	P	6	15	1	0.689662
									tyrosine-tRNA ligase activity	GO:0004831	F	6	1	0	1			nucleotide-excision repair	GO:0006289	P	7	15	1	0.689662
									tryptophan synthase activity	GO:0004834	F	6	8	0	1			purine nucleoside monophosphate biosynthetic process	GO:0009127	P	8	15	1	0.689662
									hydrolase activity, acting on carbon-nitrogen (but not peptide) bonds, in linear amides	GO:0016811	F	5	20	0	1			purine nucleoside monophosphate metabolic process	GO:0009126	P	7	15	1	0.689662
									hydrolase activity, acting on carbon-nitrogen (but not peptide) bonds, in cyclic amides	GO:0016812	F	5	1	0	1			ribonucleoside monophosphate biosynthetic process	GO:0009156	P	8	15	1	0.689662
									hydrolase activity, acting on carbon-nitrogen (but not peptide) bonds, in linear amidines	GO:0016813	F	5	1	0	1			ribonucleoside monophosphate metabolic process	GO:0009161	P	7	15	1	0.689662
									hydrolase activity, acting on carbon-nitrogen (but not peptide) bonds, in cyclic amidines	GO:0016814	F	5	17	0	1			purine ribonucleoside monophosphate metabolic process	GO:0009167	P	8	15	1	0.689662
									uroporphyrinogen-III synthase activity	GO:0004852	F	6	2	0	1			purine ribonucleoside monophosphate biosynthetic process	GO:0009168	P	9	15	1	0.689662
									uracil DNA N-glycosylase activity	GO:0004844	F	6	1	0	1			cellular protein-containing complex assembly	GO:0034622	P	6	92	6	0.696855
									DNA clamp loader activity	GO:0003689	F	6	1	0	1			translation	GO:0006412	P	6	709	50	0.698999
									carbohydrate:cation symporter activity	GO:0005402	F	5	11	0	1			endoplasmic reticulum to Golgi vesicle-mediated transport	GO:0006888	P	5	32	2	0.703738
									sigma factor activity	GO:0016987	F	3	8	0	1			ion transport	GO:0006811	P	5	518	36	0.709552
									deaminated base DNA N-glycosylase activity	GO:0097506	F	5	1	0	1			cellular component assembly	GO:0022607	P	4	152	10	0.71187
									lipoate synthase activity	GO:0016992	F	6	7	0	1			pteridine-containing compound biosynthetic process	GO:0042559	P	6	16	1	0.71296
									UDP-galactosyltransferase activity	GO:0035250	F	6	2	0	1			pigment biosynthetic process	GO:0046148	P	4	16	1	0.71296
									sequence-specific single stranded DNA binding	GO:0098847	F	7	2	0	1			multicellular organism development	GO:0007275	P	3	79	5	0.715771
									ribulose-bisphosphate carboxylase activity	GO:0016984	F	6	5	0	1			coenzyme biosynthetic process	GO:0009108	P	6	64	4	0.716992
									chorismate mutase activity	GO:0004106	F	5	6	0	1			establishment of protein localization to organelle	GO:0072594	P	5	49	3	0.721937
									chorismate synthase activity	GO:0004107	F	6	2	0	1			organonitrogen compound metabolic process	GO:1901564	P	4	4300	314	0.722901
									cobalt ion binding	GO:0050897	F	7	1	0	1			anatomical structure development	GO:0048856	P	3	80	5	0.726081
									inositol pentakisphosphate 2-kinase activity	GO:0035299	F	6	2	0	1			cation transport	GO:0006812	P	6	354	24	0.727354
									ATP:ADP antiporter activity	GO:0005471	F	7	6	0	1			small molecule metabolic process	GO:0044281	P	3	842	59	0.730055
									diacylglycerol O-acyltransferase activity	GO:0004144	F	8	3	0	1			organic substance biosynthetic process	GO:1901576	P	4	3092	224	0.733874
									dihydroorotase activity	GO:0004151	F	6	1	0	1			coenzyme A metabolic process	GO:0015936	P	6	17	1	0.73451
									sucrose transmembrane transporter activity	GO:0008515	F	7	1	0	1			respiratory electron transport chain	GO:0022904	P	5	17	1	0.73451
									nicotianamine synthase activity	GO:0030410	F	5	10	0	1			membrane lipid metabolic process	GO:0006643	P	5	34	2	0.735128
									monovalent cation:proton antiporter activity	GO:0005451	F	8	1	0	1			cell wall biogenesis	GO:0042546	P	4	34	2	0.735128
									inorganic anion exchanger activity	GO:0005452	F	6	9	0	1			small molecule catabolic process	GO:0044282	P	4	34	2	0.735128
									cysteine synthase activity	GO:0004124	F	5	1	0	1			carbohydrate catabolic process	GO:0016052	P	5	96	6	0.735248
									cytidine deaminase activity	GO:0004126	F	5	2	0	1			cell cycle	GO:0007049	P	3	141	9	0.739182
									glycogen debranching enzyme activity	GO:0004133	F	3	5	0	1			coenzyme metabolic process	GO:0006732	P	5	82	5	0.745886
									4-alpha-glucanotransferase activity	GO:0004134	F	4	5	0	1			regulation of organelle organization	GO:0033043	P	5	51	3	0.746916
									carbohydrate phosphatase activity	GO:0019203	F	7	9	0	1			organic acid catabolic process	GO:0016054	P	5	18	1	0.754443
									nucleobase-containing compound kinase activity	GO:0019205	F	6	33	0	1			response to oxygen-containing compound	GO:1901700	P	4	18	1	0.754443
									nucleoside kinase activity	GO:0019206	F	7	1	0	1			pyridine-containing compound biosynthetic process	GO:0072525	P	6	18	1	0.754443
									calcium-dependent cysteine-type endopeptidase activity	GO:0004198	F	8	1	0	1			pyridine-containing compound metabolic process	GO:0072524	P	5	18	1	0.754443
									chlorophyll binding	GO:0016168	F	4	5	0	1			carboxylic acid catabolic process	GO:0046395	P	6	18	1	0.754443
									dimethylallyltranstransferase activity	GO:0004161	F	6	1	0	1			tricarboxylic acid metabolic process	GO:0072350	P	7	18	1	0.754443
									ammonium transmembrane transporter activity	GO:0008519	F	6	8	0	1			aerobic respiration	GO:0009060	P	6	18	1	0.754443
									nickel cation binding	GO:0016151	F	7	4	0	1			tRNA metabolic process	GO:0006399	P	8	158	10	0.755597
									sucrose synthase activity	GO:0016157	F	7	18	0	1			cell redox homeostasis	GO:0045454	P	4	159	10	0.762419
									L-3-cyanoalanine synthase activity	GO:0050017	F	5	1	0	1			purine nucleotide biosynthetic process	GO:0006164	P	7	69	4	0.770339
									electron-transferring-flavoprotein dehydrogenase activity	GO:0004174	F	5	1	0	1			alpha-amino acid biosynthetic process	GO:1901607	P	6	69	4	0.770339
									riboflavin kinase activity	GO:0008531	F	6	1	0	1			biosynthetic process	GO:0009058	P	3	3235	233	0.770602
									Ran GTPase binding	GO:0008536	F	8	18	0	1			protein depolymerization	GO:0051261	P	7	19	1	0.77288
									DNA-3-methylbase glycosylase activity	GO:0043733	F	6	10	0	1			actin filament depolymerization	GO:0030042	P	7	19	1	0.77288
									oxidized purine nucleobase lesion DNA N-glycosylase activity	GO:0008534	F	6	1	0	1			DNA topological change	GO:0006265	P	6	19	1	0.77288
									pyridoxal kinase activity	GO:0008478	F	6	2	0	1			sulfur compound metabolic process	GO:0006790	P	4	70	4	0.780003
									queuine tRNA-ribosyltransferase activity	GO:0008479	F	5	2	0	1			cellular carbohydrate biosynthetic process	GO:0034637	P	5	132	8	0.782189
									carbonate dehydratase activity	GO:0004089	F	6	6	0	1			cell wall organization or biogenesis	GO:0071554	P	3	102	6	0.786125
									DNA N-glycosylase activity	GO:0019104	F	4	13	0	1			ATP generation from ADP	GO:0006757	P	4	71	4	0.789341
									myristoyltransferase activity	GO:0019107	F	6	4	0	1			purine-containing compound biosynthetic process	GO:0072522	P	6	71	4	0.789341
									RNA ligase activity	GO:0008452	F	4	1	0	1			ADP metabolic process	GO:0046031	P	8	71	4	0.789341
									catechol oxidase activity	GO:0004097	F	6	6	0	1			glycolytic process	GO:0006096	P	5	71	4	0.789341
									alpha-1,6-mannosylglycoprotein 2-beta-N-acetylglucosaminyltransferase activity	GO:0008455	F	5	1	0	1			purine nucleoside diphosphate metabolic process	GO:0009135	P	7	71	4	0.789341
									G-protein beta/gamma-subunit complex binding	GO:0031683	F	4	4	0	1			purine ribonucleoside diphosphate metabolic process	GO:0009179	P	8	71	4	0.789341
									inositol 3-kinase activity	GO:0019140	F	6	2	0	1			ribonucleoside diphosphate metabolic process	GO:0009185	P	7	71	4	0.789341
									deoxynucleoside kinase activity	GO:0019136	F	8	1	0	1			cellular biogenic amine biosynthetic process	GO:0042401	P	7	20	1	0.789934
									cytokinin dehydrogenase activity	GO:0019139	F	5	16	0	1			glucosamine-containing compound catabolic process	GO:1901072	P	7	20	1	0.789934
									oxidoreductase activity, acting on the CH-OH group of donors, quinone or similar compound as acceptor	GO:0016901	F	5	3	0	1			glucosamine-containing compound metabolic process	GO:1901071	P	6	20	1	0.789934
									oxidoreductase activity, acting on the aldehyde or oxo group of donors	GO:0016903	F	4	48	0	1			amine biosynthetic process	GO:0009309	P	6	20	1	0.789934
									inositol 3-alpha-galactosyltransferase activity	GO:0047216	F	7	2	0	1			amino sugar catabolic process	GO:0046348	P	6	20	1	0.789934
									NADPH binding	GO:0070402	F	5	2	0	1			aspartate family amino acid biosynthetic process	GO:0009067	P	7	20	1	0.789934
									thiol oxidase activity	GO:0016972	F	6	2	0	1			amino sugar metabolic process	GO:0006040	P	5	20	1	0.789934
									NAD+ binding	GO:0070403	F	5	5	0	1			aminoglycan catabolic process	GO:0006026	P	6	20	1	0.789934
									organophosphate ester transmembrane transporter activity	GO:0015605	F	4	6	0	1			chitin catabolic process	GO:0006032	P	6	20	1	0.789934
									oxidoreductase activity, acting on the CH-NH group of donors, quinone or similar compound as acceptor	GO:0016649	F	5	1	0	1			chitin metabolic process	GO:0006030	P	5	20	1	0.789934
									prephenate dehydrogenase (NADP+) activity	GO:0004665	F	6	4	0	1			cellular macromolecule metabolic process	GO:0044260	P	4	5078	368	0.797117
									prephenate dehydratase activity	GO:0004664	F	6	9	0	1			RNA modification	GO:0009451	P	6	56	3	0.801517
									endoplasmic reticulum signal peptide binding	GO:0030942	F	6	1	0	1			regulation of cellular component organization	GO:0051128	P	4	56	3	0.801517
									porphobilinogen synthase activity	GO:0004655	F	6	1	0	1			cell wall organization	GO:0071555	P	4	56	3	0.801517
									prenyltransferase activity	GO:0004659	F	5	15	0	1			external encapsulating structure organization	GO:0045229	P	4	56	3	0.801517
									oxidoreductase activity, acting on the CH-CH group of donors, iron-sulfur protein as acceptor	GO:0016636	F	5	1	0	1			negative regulation of cell cycle	GO:0045786	P	4	21	1	0.805709
									protein C-terminal S-isoprenylcysteine carboxyl O-methyltransferase activity	GO:0004671	F	7	2	0	1			organic hydroxy compound biosynthetic process	GO:1901617	P	5	21	1	0.805709
									protein-arginine deiminase activity	GO:0004668	F	6	1	0	1			cellular lipid metabolic process	GO:0044255	P	4	299	19	0.805795
									flap endonuclease activity	GO:0048256	F	6	1	0	1			cell communication	GO:0007154	P	3	401	26	0.808394
									oxidoreductase activity, acting on the CH-NH2 group of donors, disulfide as acceptor	GO:0016642	F	5	1	0	1			biological_process	GO:0008150	P	1	12766	943	0.808536
									oxidoreductase activity, acting on the aldehyde or oxo group of donors, disulfide as acceptor	GO:0016624	F	5	16	0	1			tRNA processing	GO:0008033	P	8	74	4	0.815457
									oxidoreductase activity, acting on the CH-CH group of donors, NAD or NADP as acceptor	GO:0016628	F	5	7	0	1			cellular homeostasis	GO:0019725	P	3	183	11	0.817148
									phosphoribosylanthranilate isomerase activity	GO:0004640	F	6	2	0	1			cellular macromolecule biosynthetic process	GO:0034645	P	5	2462	174	0.819829
									phosphoribosylaminoimidazolecarboxamide formyltransferase activity	GO:0004643	F	6	2	0	1			cell wall macromolecule catabolic process	GO:0016998	P	5	22	1	0.820299
									phosphoribosyl-AMP cyclohydrolase activity	GO:0004635	F	7	1	0	1			drug catabolic process	GO:0042737	P	5	22	1	0.820299
									phosphoribosylamine-glycine ligase activity	GO:0004637	F	5	2	0	1			histone methylation	GO:0016571	P	6	22	1	0.820299
									anion:anion antiporter activity	GO:0015301	F	7	6	0	1			base-excision repair	GO:0006284	P	7	22	1	0.820299
									polyribonucleotide nucleotidyltransferase activity	GO:0004654	F	6	5	0	1			chloride transport	GO:0006821	P	8	22	1	0.820299
									phosphorylase activity	GO:0004645	F	6	4	0	1			aspartate family amino acid metabolic process	GO:0009066	P	6	22	1	0.820299
									adenine nucleotide transmembrane transporter activity	GO:0000295	F	7	6	0	1			peptidyl-lysine methylation	GO:0018022	P	6	22	1	0.820299
									poly(ADP-ribose) glycohydrolase activity	GO:0004649	F	6	1	0	1			histone lysine methylation	GO:0034968	P	7	22	1	0.820299
									oxidoreductase activity, acting on the aldehyde or oxo group of donors, NAD or NADP as acceptor	GO:0016620	F	5	32	0	1			cellular chemical homeostasis	GO:0055082	P	4	22	1	0.820299
									2-C-methyl-D-erythritol 4-phosphate cytidylyltransferase activity	GO:0050518	F	7	2	0	1			protein localization to organelle	GO:0033365	P	6	58	3	0.820413
									4-(cytidine 5'-diphospho)-2-C-methyl-D-erythritol kinase activity	GO:0050515	F	6	1	0	1			macromolecule methylation	GO:0043414	P	4	58	3	0.820413
									mismatched DNA binding	GO:0030983	F	7	13	0	1			macromolecule biosynthetic process	GO:0009059	P	5	2464	174	0.823004
									thiamine binding	GO:0030975	F	4	3	0	1			lipid biosynthetic process	GO:0008610	P	5	259	16	0.823764
									oxidoreductase activity, acting on diphenols and related substances as donors, cytochrome as acceptor	GO:0016681	F	5	9	0	1			organonitrogen compound biosynthetic process	GO:1901566	P	5	1142	78	0.827523
									oxidoreductase activity, acting on a sulfur group of donors, NAD(P) as acceptor	GO:0016668	F	5	4	0	1			cell wall macromolecule metabolic process	GO:0044036	P	4	23	1	0.833795
									glycolipid binding	GO:0051861	F	4	9	0	1			translational elongation	GO:0006414	P	6	23	1	0.833795
									oxidoreductase activity, acting on a sulfur group of donors, oxygen as acceptor	GO:0016670	F	5	3	0	1			phosphorelay signal transduction system	GO:0000160	P	5	60	3	0.837754
									potassium ion binding	GO:0030955	F	7	13	0	1			pyruvate metabolic process	GO:0006090	P	8	77	4	0.838854
									ligase activity, forming nitrogen-metal bonds	GO:0051002	F	4	10	0	1			signal transduction	GO:0007165	P	3	323	20	0.843571
									ligase activity, forming nitrogen-metal bonds, forming coordination complexes	GO:0051003	F	5	10	0	1			signaling	GO:0023052	P	2	323	20	0.843571
									actin filament binding	GO:0051015	F	4	2	0	1			response to organic substance	GO:0010033	P	4	142	8	0.844141
									alkali metal ion binding	GO:0031420	F	6	13	0	1			RNA polyadenylation	GO:0043631	P	7	24	1	0.846277
									NEDD8 activating enzyme activity	GO:0019781	F	6	2	0	1			chemical homeostasis	GO:0048878	P	5	24	1	0.846277
									SUMO transferase activity	GO:0019789	F	5	4	0	1			cellular biosynthetic process	GO:0044249	P	4	3042	215	0.847833
									5'-flap endonuclease activity	GO:0017108	F	7	1	0	1			nucleoside diphosphate phosphorylation	GO:0006165	P	7	79	4	0.853029
									single-stranded DNA helicase activity	GO:0017116	F	5	1	0	1			nucleotide phosphorylation	GO:0046939	P	7	79	4	0.853029
									UDP-glucose:hexose-1-phosphate uridylyltransferase activity	GO:0008108	F	7	1	0	1			proteolysis	GO:0006508	P	5	901	60	0.853078
									ARF guanyl-nucleotide exchange factor activity	GO:0005086	F	4	9	0	1			ribonucleotide biosynthetic process	GO:0009260	P	7	62	3	0.85363
									peptide-methionine (S)-S-oxide reductase activity	GO:0008113	F	6	3	0	1			ribose phosphate biosynthetic process	GO:0046390	P	6	62	3	0.85363
									structural constituent of nuclear pore	GO:0017056	F	3	7	0	1			purine ribonucleotide biosynthetic process	GO:0009152	P	8	62	3	0.85363
									sulfotransferase activity	GO:0008146	F	5	5	0	1			monocarboxylic acid biosynthetic process	GO:0072330	P	7	112	6	0.853859
									hedgehog receptor activity	GO:0008158	F	5	1	0	1			aminoglycan metabolic process	GO:0006022	P	5	25	1	0.857823
									GDP-dissociation inhibitor activity	GO:0005092	F	6	5	0	1			(1->3)-beta-D-glucan biosynthetic process	GO:0006075	P	9	25	1	0.857823
									ubiquinol-cytochrome-c reductase activity	GO:0008121	F	5	9	0	1			(1->3)-beta-D-glucan metabolic process	GO:0006074	P	8	25	1	0.857823
									Rho GDP-dissociation inhibitor activity	GO:0005094	F	7	5	0	1			DNA replication	GO:0006260	P	6	80	4	0.859711
									4-alpha-hydroxytetrahydrobiopterin dehydratase activity	GO:0008124	F	6	2	0	1			methylation	GO:0032259	P	3	63	3	0.861046
									glycolipid transfer activity	GO:0017089	F	5	9	0	1			protein targeting	GO:0006605	P	6	45	2	0.861162
									glycogen phosphorylase activity	GO:0008184	F	7	2	0	1			covalent chromatin modification	GO:0016569	P	5	45	2	0.861162
									tRNA-intron endonuclease activity	GO:0000213	F	6	2	0	1			histone modification	GO:0016570	P	6	45	2	0.861162
									tRNA guanylyltransferase activity	GO:0008193	F	8	1	0	1			cellular amino acid metabolic process	GO:0006520	P	4	254	15	0.864508
									ferric iron binding	GO:0008199	F	8	4	0	1			cellular amino acid biosynthetic process	GO:0008652	P	5	98	5	0.86741
									ferrous iron binding	GO:0008198	F	8	2	0	1			lipid modification	GO:0030258	P	5	26	1	0.868502
									single-stranded DNA 5'-3' exodeoxyribonuclease activity	GO:0045145	F	8	1	0	1			pigment metabolic process	GO:0042440	P	3	26	1	0.868502
									plastoquinol--plastocyanin reductase activity	GO:0009496	F	6	2	0	1			organic hydroxy compound metabolic process	GO:1901615	P	4	46	2	0.869355
									ubiquitin-ubiquitin ligase activity	GO:0034450	F	7	6	0	1			carbohydrate derivative biosynthetic process	GO:1901137	P	5	179	10	0.871581
									electron transporter, transferring electrons within the cyclic electron transport pathway of photosynthesis activity	GO:0045156	F	5	3	0	1			nucleoside diphosphate metabolic process	GO:0009132	P	6	82	4	0.872298
									RNA methyltransferase activity	GO:0008173	F	4	37	0	1			fatty acid biosynthetic process	GO:0006633	P	6	99	5	0.873034
									S-methyltransferase activity	GO:0008172	F	6	3	0	1			ncRNA metabolic process	GO:0034660	P	7	197	11	0.881166
									tRNA (guanine-N7-)-methyltransferase activity	GO:0008176	F	7	6	0	1			cellular carbohydrate metabolic process	GO:0044262	P	4	198	11	0.884943
									tRNA methyltransferase activity	GO:0008175	F	5	12	0	1			biological regulation	GO:0065007	P	2	2235	154	0.887512
									chlorophyllase activity	GO:0047746	F	6	1	0	1			alpha-amino acid metabolic process	GO:1901605	P	5	103	5	0.893545
									cholestenol delta-isomerase activity	GO:0047750	F	6	2	0	1			response to oxidative stress	GO:0006979	P	4	185	10	0.895029
									protein-DNA loading ATPase activity	GO:0033170	F	11	1	0	1			ATP synthesis coupled proton transport	GO:0015986	P	5	29	1	0.895966
									violaxanthin de-epoxidase activity	GO:0046422	F	4	1	0	1			energy coupled proton transport, down electrochemical gradient	GO:0015985	P	9	29	1	0.895966
									tRNA A64-2'-O-ribosylphosphate transferase activity	GO:0043399	F	5	2	0	1			polysaccharide metabolic process	GO:0005976	P	5	138	7	0.900421
									4-hydroxy-3-methylbut-2-en-1-yl diphosphate synthase activity	GO:0046429	F	6	1	0	1			developmental process	GO:0032502	P	2	105	5	0.902682
									phospholipase C activity	GO:0004629	F	7	5	0	1			carbohydrate derivative catabolic process	GO:1901136	P	5	30	1	0.903781
									alpha-glucosidase activity	GO:0090599	F	7	4	0	1			fatty acid metabolic process	GO:0006631	P	5	124	6	0.910813
									5-methyltetrahydropteroyltri-L-glutamate-dependent methyltransferase activity	GO:0042085	F	6	3	0	1			carbohydrate derivative metabolic process	GO:1901135	P	4	346	20	0.912337
									sulfate adenylyltransferase (ATP) activity	GO:0004781	F	8	7	0	1			ATP biosynthetic process	GO:0006754	P	4	32	1	0.917697
									superoxide dismutase activity	GO:0004784	F	3	10	0	1			protein-DNA complex assembly	GO:0065004	P	6	32	1	0.917697
									sulfate adenylyltransferase activity	GO:0004779	F	7	7	0	1			amine metabolic process	GO:0009308	P	5	54	2	0.920484
									phosphotransferase activity, phosphate group as acceptor	GO:0016776	F	5	36	0	1			cellular component biogenesis	GO:0044085	P	3	257	14	0.921341
									transferase activity, transferring amino-acyl groups	GO:0016755	F	4	3	0	1			macromolecule metabolic process	GO:0043170	P	4	6115	435	0.922867
									glutathione gamma-glutamylcysteinyltransferase activity	GO:0016756	F	5	2	0	1			intracellular signal transduction	GO:0035556	P	4	194	10	0.923465
									racemase activity, acting on amino acids and derivatives	GO:0036361	F	6	5	0	1			cellular amine metabolic process	GO:0044106	P	5	33	1	0.923881
									thymidine kinase activity	GO:0004797	F	9	1	0	1			cellular biogenic amine metabolic process	GO:0006576	P	6	33	1	0.923881
									thiamine diphosphokinase activity	GO:0004788	F	6	3	0	1			protein-DNA complex subunit organization	GO:0071824	P	5	33	1	0.923881
									transferase activity, transferring pentosyl groups	GO:0016763	F	5	14	0	1			proton transmembrane transport	GO:1902600	P	8	94	4	0.929093
									transferase activity, transferring aldehyde or ketonic groups	GO:0016744	F	4	3	0	1			cellular respiration	GO:0045333	P	5	34	1	0.929601
									shikimate 3-dehydrogenase (NADP+) activity	GO:0004764	F	6	3	0	1			organelle fission	GO:0048285	P	5	34	1	0.929601
									hydroxymethyl-, formyl- and related transferase activity	GO:0016742	F	5	8	0	1			energy derivation by oxidation of organic compounds	GO:0015980	P	4	34	1	0.929601
									carboxyl- or carbamoyltransferase activity	GO:0016743	F	5	12	0	1			alcohol metabolic process	GO:0006066	P	4	34	1	0.929601
									rRNA binding	GO:0019843	F	6	26	0	1			ncRNA processing	GO:0034470	P	7	113	5	0.932725
									oxygen binding	GO:0019825	F	4	3	0	1			response to external stimulus	GO:0009605	P	3	35	1	0.934891
									ATPase-coupled cation transmembrane transporter activity	GO:0019829	F	6	25	0	1			nitrogen compound metabolic process	GO:0006807	P	3	6525	463	0.940725
									P-P-bond-hydrolysis-driven protein transmembrane transporter activity	GO:0015450	F	5	3	0	1			monocarboxylic acid metabolic process	GO:0032787	P	7	218	11	0.942021
									exonuclease activity, active with either ribo- or deoxyribonucleic acids and producing 5'-phosphomonoesters	GO:0016796	F	7	3	0	1			cellulose biosynthetic process	GO:0030244	P	9	59	2	0.942151
									diphosphotransferase activity	GO:0016778	F	5	6	0	1			cellulose metabolic process	GO:0030243	P	8	59	2	0.942151
									phosphotransferase activity, for other substituted phosphate groups	GO:0016780	F	5	17	0	1			drug transmembrane transport	GO:0006855	P	6	59	2	0.942151
									phosphotransferase activity, paired acceptors	GO:0016781	F	5	2	0	1			response to drug	GO:0042493	P	4	59	2	0.942151
									transferase activity, transferring sulfur-containing groups	GO:0016782	F	4	12	0	1			drug transport	GO:0015893	P	5	59	2	0.942151
									sulfurtransferase activity	GO:0016783	F	5	7	0	1			response to hormone	GO:0009725	P	4	135	6	0.945006
									protein carboxyl O-methyltransferase activity	GO:0051998	F	5	4	0	1			response to endogenous stimulus	GO:0009719	P	3	135	6	0.945006
									excitatory extracellular ligand-gated ion channel activity	GO:0005231	F	8	4	0	1			glycosylation	GO:0070085	P	3	80	3	0.945122
									extracellularly glutamate-gated ion channel activity	GO:0005234	F	9	4	0	1			nucleic acid metabolic process	GO:0090304	P	5	2345	157	0.949365
									lipid transfer activity	GO:0120013	F	4	9	0	1			glucan metabolic process	GO:0044042	P	6	119	5	0.949503
									cation:cation antiporter activity	GO:0015491	F	7	1	0	1			cellular glucan metabolic process	GO:0006073	P	6	119	5	0.949503
									7S RNA binding	GO:0008312	F	6	15	0	1			cellular polysaccharide metabolic process	GO:0044264	P	5	120	5	0.951898
									nitronate monooxygenase activity	GO:0018580	F	6	1	0	1			ribosome biogenesis	GO:0042254	P	5	83	3	0.953772
									cation channel activity	GO:0005261	F	6	20	0	1			ATP metabolic process	GO:0046034	P	3	121	5	0.954189
									molybdenum ion binding	GO:0030151	F	7	11	0	1			peptidyl-lysine modification	GO:0018205	P	8	40	1	0.955947
									fructose 1,6-bisphosphate 1-phosphatase activity	GO:0042132	F	9	6	0	1			ribonucleoside triphosphate biosynthetic process	GO:0009201	P	8	40	1	0.955947
									manganese ion binding	GO:0030145	F	7	18	0	1			purine ribonucleoside triphosphate biosynthetic process	GO:0009206	P	9	40	1	0.955947
									phosphatidylinositol N-acetylglucosaminyltransferase activity	GO:0017176	F	7	4	0	1			purine ribonucleoside triphosphate metabolic process	GO:0009205	P	8	40	1	0.955947
									telomeric DNA binding	GO:0042162	F	7	3	0	1			purine nucleoside triphosphate biosynthetic process	GO:0009145	P	8	40	1	0.955947
									tRNA dihydrouridine synthase activity	GO:0017150	F	5	4	0	1			purine nucleoside triphosphate metabolic process	GO:0009144	P	7	40	1	0.955947
									ATPase activity, coupled to transmembrane movement of ions, rotational mechanism	GO:0044769	F	7	25	0	1			nucleoside triphosphate biosynthetic process	GO:0009142	P	7	40	1	0.955947
									secondary active sulfate transmembrane transporter activity	GO:0008271	F	6	11	0	1			ribonucleoside triphosphate metabolic process	GO:0009199	P	7	40	1	0.955947
									5'-nucleotidase activity	GO:0008253	F	8	2	0	1			beta-glucan metabolic process	GO:0051273	P	7	84	3	0.95636
									nucleosome binding	GO:0031491	F	4	2	0	1			beta-glucan biosynthetic process	GO:0051274	P	8	84	3	0.95636
									nucleotidase activity	GO:0008252	F	7	2	0	1			glucan biosynthetic process	GO:0009250	P	7	84	3	0.95636
									RNA cap binding	GO:0000339	F	6	3	0	1			carboxylic acid biosynthetic process	GO:0046394	P	6	226	11	0.95678
									ATPase activator activity	GO:0001671	F	5	4	0	1			cellular metabolic process	GO:0044237	P	3	6616	467	0.957244
									peroxiredoxin activity	GO:0051920	F	3	3	0	1			organic acid biosynthetic process	GO:0016053	P	5	227	11	0.958369
									single-stranded DNA exodeoxyribonuclease activity	GO:0008297	F	7	1	0	1			cellular polysaccharide biosynthetic process	GO:0033692	P	6	85	3	0.958811
									oxidoreductase activity, acting on CH or CH2 groups	GO:0016725	F	4	4	0	1			nucleoside triphosphate metabolic process	GO:0009141	P	6	41	1	0.959258
									oxidoreductase activity, acting on CH or CH2 groups, NAD or NADP as acceptor	GO:0016726	F	5	1	0	1			cellular nitrogen compound metabolic process	GO:0034641	P	4	3437	234	0.960012
									oxidoreductase activity, acting on CH or CH2 groups, disulfide as acceptor	GO:0016728	F	5	2	0	1			cellular process	GO:0009987	P	2	7771	552	0.960256
									pyridoxamine-phosphate oxidase activity	GO:0004733	F	6	4	0	1			polysaccharide biosynthetic process	GO:0000271	P	6	86	3	0.961133
									pyrroline-5-carboxylate reductase activity	GO:0004735	F	6	1	0	1			protein deubiquitination	GO:0016579	P	7	42	1	0.962321
									pyruvate dehydrogenase (acetyl-transferring) activity	GO:0004739	F	6	3	0	1			protein modification by small protein removal	GO:0070646	P	6	42	1	0.962321
									pyruvate dehydrogenase activity	GO:0004738	F	5	3	0	1			response to chemical	GO:0042221	P	3	215	10	0.965434
									oxidoreductase activity, acting on iron-sulfur proteins as donors	GO:0016730	F	4	1	0	1			heterocycle metabolic process	GO:0046483	P	4	2782	186	0.965821
									ribose-5-phosphate isomerase activity	GO:0004751	F	6	4	0	1			nucleobase-containing compound metabolic process	GO:0006139	P	4	2629	175	0.966297
									pyruvate kinase activity	GO:0004743	F	6	13	0	1			glycerol ether metabolic process	GO:0006662	P	5	44	1	0.967773
									riboflavin synthase activity	GO:0004746	F	5	2	0	1			isoprenoid metabolic process	GO:0006720	P	5	44	1	0.967773
									ribonucleoside-diphosphate reductase activity, thioredoxin disulfide as acceptor	GO:0004748	F	7	2	0	1			inorganic anion transport	GO:0015698	P	7	44	1	0.967773
									ribose phosphate diphosphokinase activity	GO:0004749	F	6	2	0	1			heterocycle catabolic process	GO:0046700	P	5	44	1	0.967773
									oxidoreductase activity, acting on superoxide radicals as acceptor	GO:0016721	F	4	10	0	1			isoprenoid biosynthetic process	GO:0008299	P	5	44	1	0.967773
									oxidoreductase activity, acting on single donors with incorporation of molecular oxygen, incorporation of one atom of oxygen (internal monooxygenases or internal mixed function oxidases)	GO:0016703	F	5	6	0	1			ether metabolic process	GO:0018904	P	4	44	1	0.967773
									2-oxoglutarate-dependent dioxygenase activity	GO:0016706	F	5	2	0	1			organic cyclic compound metabolic process	GO:1901360	P	4	2844	190	0.968349
									oxidoreductase activity, acting on paired donors, with incorporation or reduction of molecular oxygen, NAD(P)H as one donor, and incorporation of two atoms of oxygen into one donor	GO:0016708	F	5	1	0	1			organic cyclic compound catabolic process	GO:1901361	P	5	45	1	0.970196
									protein serine/threonine/tyrosine kinase activity	GO:0004712	F	5	1	0	1			small GTPase mediated signal transduction	GO:0007264	P	5	111	4	0.970984
									protein-L-isoaspartate (D-aspartate) O-methyltransferase activity	GO:0004719	F	6	2	0	1			response to auxin	GO:0009733	P	5	92	3	0.972674
									hydroxymethylglutaryl-CoA synthase activity	GO:0004421	F	6	4	0	1			chromatin organization	GO:0006325	P	4	92	3	0.972674
									hydroxymethylglutaryl-CoA reductase (NADPH) activity	GO:0004420	F	6	13	0	1			protein peptidyl-prolyl isomerization	GO:0000413	P	9	47	1	0.97451
									hydroxyacylglutathione hydrolase activity	GO:0004416	F	6	1	0	1			peptidyl-proline modification	GO:0018208	P	8	47	1	0.97451
									hydroxymethylbilane synthase activity	GO:0004418	F	5	2	0	1			ribonucleoprotein complex biogenesis	GO:0022613	P	4	94	3	0.975738
									hydroxyethylthiazole kinase activity	GO:0004417	F	6	1	0	1			peptidyl-amino acid modification	GO:0018193	P	7	94	3	0.975738
									acylglycerol O-acyltransferase activity	GO:0016411	F	7	3	0	1			cellular aromatic compound metabolic process	GO:0006725	P	4	2786	184	0.977575
									serine O-acyltransferase activity	GO:0016412	F	7	4	0	1			macromolecule glycosylation	GO:0043413	P	4	74	2	0.978335
									O-acetyltransferase activity	GO:0016413	F	7	5	0	1			protein glycosylation	GO:0006486	P	5	74	2	0.978335
									ATPase regulator activity	GO:0060590	F	5	10	0	1			protein folding	GO:0006457	P	3	157	6	0.980588
									1-phosphatidylinositol 4-kinase activity	GO:0004430	F	7	4	0	1			DNA conformation change	GO:0071103	P	6	52	1	0.982757
									indole-3-glycerol-phosphate synthase activity	GO:0004425	F	6	3	0	1			glycoprotein biosynthetic process	GO:0009101	P	6	79	2	0.984501
									imidazoleglycerol-phosphate dehydratase activity	GO:0004424	F	6	1	0	1			carboxylic acid metabolic process	GO:0019752	P	6	532	28	0.98454
									homogentisate 1,2-dioxygenase activity	GO:0004411	F	6	1	0	1			rRNA metabolic process	GO:0016072	P	8	54	1	0.985254
									histone acetyltransferase activity	GO:0004402	F	10	16	0	1			rRNA processing	GO:0006364	P	6	54	1	0.985254
									arsenite transmembrane transporter activity	GO:0015105	F	6	3	0	1			generation of precursor metabolites and energy	GO:0006091	P	4	163	6	0.985603
									malate synthase activity	GO:0004474	F	6	1	0	1			glycoprotein metabolic process	GO:0009100	P	5	82	2	0.987341
									mannose-6-phosphate isomerase activity	GO:0004476	F	6	5	0	1			oxoacid metabolic process	GO:0043436	P	5	541	28	0.988192
									methionine adenosyltransferase activity	GO:0004478	F	5	5	0	1			organic acid metabolic process	GO:0006082	P	4	543	28	0.988889
									sulfate transmembrane transporter activity	GO:0015116	F	5	11	0	1			regulation of cell cycle	GO:0051726	P	4	64	1	0.993255
									sulfur compound transmembrane transporter activity	GO:1901682	F	4	11	0	1			cellular component organization	GO:0016043	P	3	707	35	0.997746
									phosphatidylinositol phospholipase C activity	GO:0004435	F	8	5	0	1			organelle organization	GO:0006996	P	4	559	26	0.997768
									isopentenyl-diphosphate delta-isomerase activity	GO:0004452	F	6	3	0	1			regulation of biological quality	GO:0065008	P	3	462	19	0.999088
									isocitrate lyase activity	GO:0004451	F	6	2	0	1			cellular response to stimulus	GO:0051716	P	3	744	35	0.999336
									sucrose-phosphate phosphatase activity	GO:0050307	F	9	3	0	1			cellular component organization or biogenesis	GO:0071840	P	2	811	39	0.999357
									sugar-phosphatase activity	GO:0050308	F	8	9	0	1			homeostatic process	GO:0042592	P	4	402	15	0.999469
									CoA carboxylase activity	GO:0016421	F	5	3	0	1			cellular response to DNA damage stimulus	GO:0006974	P	5	401	14	0.999768
									tRNA (guanine) methyltransferase activity	GO:0016423	F	6	12	0	1			cellular response to stress	GO:0033554	P	4	408	14	0.999834
									oligosaccharide transmembrane transporter activity	GO:0015157	F	5	1	0	1			DNA repair	GO:0006281	P	6	398	13	0.999896
									disaccharide transmembrane transporter activity	GO:0015154	F	6	1	0	1			DNA metabolic process	GO:0006259	P	5	450	15	0.999945
									formyltetrahydrofolate deformylase activity	GO:0008864	F	6	1	0	1			anatomical structure homeostasis	GO:0060249	P	5	217	4	0.999955
									starch binding	GO:2001070	F	5	6	0	1			telomere organization	GO:0032200	P	6	217	4	0.999955
									methylenetetrahydrofolate dehydrogenase [NAD(P)+] activity	GO:0004486	F	6	3	0	1			telomere maintenance	GO:0000723	P	6	217	4	0.999955
									methylenetetrahydrofolate reductase (NAD(P)H) activity	GO:0004489	F	6	2	0	1			response to stress	GO:0006950	P	3	790	33	0.999965
									methylenetetrahydrofolate dehydrogenase (NADP+) activity	GO:0004488	F	7	3	0	1			chromosome organization	GO:0051276	P	5	357	9	0.999989
									diaminopimelate epimerase activity	GO:0008837	F	8	4	0	1			response to stimulus	GO:0050896	P	2	1329	62	0.999994
									4-hydroxy-tetrahydrodipicolinate reductase	GO:0008839	F	6	3	0	1			macromolecule deacylation	GO:0098732	P	6	4	0	1
									carbohydrate transmembrane transporter activity	GO:0015144	F	4	12	0	1			plant ovule development	GO:0048481	P	4	1	0	1
									mevalonate kinase activity	GO:0004496	F	6	2	0	1			immune effector process	GO:0002252	P	3	2	0	1
									glutamyl-tRNA reductase activity	GO:0008883	F	5	3	0	1			protein export from nucleus	GO:0006611	P	6	3	0	1
									glycerophosphodiester phosphodiesterase activity	GO:0008889	F	7	12	0	1			activation of immune response	GO:0002253	P	3	2	0	1
									holo-[acyl-carrier-protein] synthase activity	GO:0008897	F	6	2	0	1			protein targeting to membrane	GO:0006612	P	6	23	0	1
									molybdate ion transmembrane transporter activity	GO:0015098	F	6	7	0	1			activation of innate immune response	GO:0002218	P	4	2	0	1
									3'-5' DNA helicase activity	GO:0043138	F	5	3	0	1			floral whorl development	GO:0048438	P	4	1	0	1
									5'-3' DNA helicase activity	GO:0043139	F	5	6	0	1			triglyceride metabolic process	GO:0006641	P	7	1	0	1
									peptide-methionine (R)-S-oxide reductase activity	GO:0033743	F	6	4	0	1			floral organ development	GO:0048437	P	4	1	0	1
									GMP synthase (glutamine-hydrolyzing) activity	GO:0003922	F	6	1	0	1			acyl-CoA metabolic process	GO:0006637	P	5	4	0	1
									GPI-anchor transamidase activity	GO:0003923	F	4	1	0	1			neutral lipid metabolic process	GO:0006638	P	5	1	0	1
									GTP cyclohydrolase activity	GO:0003933	F	7	7	0	1			protein localization to extracellular region	GO:0071692	P	5	2	0	1
									GTP cyclohydrolase I activity	GO:0003934	F	8	2	0	1			carpel development	GO:0048440	P	5	1	0	1
									GTP cyclohydrolase II activity	GO:0003935	F	8	5	0	1			fatty acid beta-oxidation	GO:0006635	P	6	6	0	1
									IMP cyclohydrolase activity	GO:0003937	F	7	2	0	1			acylglycerol metabolic process	GO:0006639	P	6	1	0	1
									deoxyribodipyrimidine photo-lyase activity	GO:0003904	F	5	2	0	1			posttranscriptional gene silencing by RNA	GO:0035194	P	5	2	0	1
									alkylbase DNA N-glycosylase activity	GO:0003905	F	5	11	0	1			positive regulation of molecular function	GO:0044093	P	4	10	0	1
									DNA-(apurinic or apyrimidinic site) endonuclease activity	GO:0003906	F	4	1	0	1			regulation of intracellular signal transduction	GO:1902531	P	5	9	0	1
									DNA photolyase activity	GO:0003913	F	4	2	0	1			posttranslational protein targeting to endoplasmic reticulum membrane	GO:0006620	P	7	4	0	1
									DNA topoisomerase type II (double strand cut, ATP-hydrolyzing) activity	GO:0003918	F	5	9	0	1			protein retention in ER lumen	GO:0006621	P	7	7	0	1
									RNA ligase (ATP) activity	GO:0003972	F	5	1	0	1			cotranslational protein targeting to membrane	GO:0006613	P	7	18	0	1
									RNA-directed DNA polymerase activity	GO:0003964	F	5	1	0	1			SRP-dependent cotranslational protein targeting to membrane	GO:0006614	P	8	18	0	1
									UDP-glucose:glycoprotein glucosyltransferase activity	GO:0003980	F	7	1	0	1			gynoecium development	GO:0048467	P	5	1	0	1
									peptide N-acetyltransferase activity	GO:0034212	F	8	16	0	1			positive regulation of immune response	GO:0050778	P	4	2	0	1
									NAD+ ADP-ribosyltransferase activity	GO:0003950	F	6	7	0	1			regulation of immune response	GO:0050776	P	4	2	0	1
									N-acetyl-gamma-glutamyl-phosphate reductase activity	GO:0003942	F	6	2	0	1			ncRNA 3'-end processing	GO:0043628	P	8	1	0	1
									fucosidase activity	GO:0015928	F	6	3	0	1			positive regulation of transcription elongation from RNA polymerase II promoter	GO:0032968	P	8	2	0	1
									trehalase activity	GO:0015927	F	6	1	0	1			positive regulation of protein metabolic process	GO:0051247	P	5	13	0	1
									glucosidase activity	GO:0015926	F	6	4	0	1			leukotriene metabolic process	GO:0006691	P	6	1	0	1
									jasmonate-amino synthetase activity	GO:0080123	F	6	2	0	1			icosanoid metabolic process	GO:0006690	P	5	1	0	1
									NAD+ kinase activity	GO:0003951	F	6	5	0	1			inositol trisphosphate metabolic process	GO:0032957	P	6	11	0	1
									nucleobase-containing compound transmembrane transporter activity	GO:0015932	F	4	11	0	1			inositol phosphate biosynthetic process	GO:0032958	P	6	2	0	1
									glutamate synthase activity	GO:0015930	F	5	5	0	1			regulation of division septum assembly	GO:0032955	P	5	1	0	1
									acid phosphatase activity	GO:0003993	F	7	11	0	1			negative regulation of RNA metabolic process	GO:0051253	P	5	11	0	1
									acetyl-CoA carboxylase activity	GO:0003989	F	6	3	0	1			positive regulation of RNA metabolic process	GO:0051254	P	5	2	0	1
									chlorophyllide a oxygenase [overall] activity	GO:0010277	F	6	5	0	1			regulation of cytokinetic process	GO:0032954	P	5	1	0	1
									acyl-CoA oxidase activity	GO:0003997	F	6	6	0	1			dicarboxylic acid metabolic process	GO:0043648	P	7	17	0	1
									deoxyribonuclease activity	GO:0004536	F	4	13	0	1			inositol phosphate metabolic process	GO:0043647	P	5	13	0	1
									metallochaperone activity	GO:0016530	F	3	4	0	1			sphingolipid metabolic process	GO:0006665	P	5	7	0	1
									copper chaperone activity	GO:0016531	F	4	4	0	1			phosphatidylserine biosynthetic process	GO:0006659	P	6	9	0	1
									superoxide dismutase copper chaperone activity	GO:0016532	F	5	2	0	1			phosphatidylserine metabolic process	GO:0006658	P	5	9	0	1
									inositol tetrakisphosphate kinase activity	GO:0051765	F	6	11	0	1			translesion synthesis	GO:0019985	P	8	2	0	1
									nucleoside diphosphate kinase activity	GO:0004550	F	6	8	0	1			charged-tRNA amino acid modification	GO:0019988	P	7	2	0	1
									alpha,alpha-trehalase activity	GO:0004555	F	7	1	0	1			positive regulation of phosphorylation	GO:0042327	P	7	9	0	1
									tRNA-specific ribonuclease activity	GO:0004549	F	5	3	0	1			dicarboxylic acid biosynthetic process	GO:0043650	P	7	5	0	1
									isochorismate synthase activity	GO:0008909	F	6	1	0	1			ceramide metabolic process	GO:0006672	P	6	3	0	1
									endodeoxyribonuclease activity	GO:0004520	F	5	11	0	1			carbohydrate derivative transport	GO:1901264	P	6	11	0	1
									inositol-3-phosphate synthase activity	GO:0004512	F	5	8	0	1			response to jasmonic acid	GO:0009753	P	5	2	0	1
									nicotinate-nucleotide diphosphorylase (carboxylating) activity	GO:0004514	F	6	2	0	1			lipooligosaccharide metabolic process	GO:1901269	P	5	3	0	1
									exoribonuclease activity	GO:0004532	F	5	1	0	1			hormone-mediated signaling pathway	GO:0009755	P	4	3	0	1
									RNA-DNA hybrid ribonuclease activity	GO:0004523	F	7	2	0	1			phytochromobilin metabolic process	GO:0051202	P	5	1	0	1
									ribonuclease P activity	GO:0004526	F	6	1	0	1			inorganic ion homeostasis	GO:0098771	P	7	4	0	1
									3'-5'-exoribonuclease activity	GO:0000175	F	7	1	0	1			vesicle organization	GO:0016050	P	5	8	0	1
									ribonuclease III activity	GO:0004525	F	6	11	0	1			protein insertion into mitochondrial membrane	GO:0051204	P	6	5	0	1
									exodeoxyribonuclease activity	GO:0004529	F	5	2	0	1			protein insertion into membrane	GO:0051205	P	5	14	0	1
									dolichyl-phosphate-glucose-glycolipid alpha-glucosyltransferase activity	GO:0004583	F	7	1	0	1			lipooligosaccharide biosynthetic process	GO:1901271	P	6	3	0	1
									dolichyl-diphosphooligosaccharide-protein glycotransferase activity	GO:0004579	F	7	3	0	1			photosynthesis, light harvesting	GO:0009765	P	5	33	0	1
									oxoglutarate dehydrogenase (succinyl-transferring) activity	GO:0004591	F	6	7	0	1			photosynthetic electron transport chain	GO:0009767	P	5	8	0	1
									orotidine-5'-phosphate decarboxylase activity	GO:0004590	F	6	3	0	1			cellular response to extracellular stimulus	GO:0031668	P	4	13	0	1
									pantoate-beta-alanine ligase activity	GO:0004592	F	6	1	0	1			cellular response to nutrient levels	GO:0031669	P	5	5	0	1
									pantothenate kinase activity	GO:0004594	F	6	2	0	1			response to nutrient levels	GO:0031667	P	5	5	0	1
									alpha-L-fucosidase activity	GO:0004560	F	7	3	0	1			cell growth	GO:0016049	P	3	12	0	1
									beta-fructofuranosidase activity	GO:0004564	F	6	4	0	1			cellular amide catabolic process	GO:0043605	P	6	1	0	1
									alpha-galactosidase activity	GO:0004557	F	7	1	0	1			prenylcysteine metabolic process	GO:0030329	P	5	1	0	1
									lipid-A-disaccharide synthase activity	GO:0008915	F	6	1	0	1			cellular component morphogenesis	GO:0032989	P	4	1	0	1
									alpha-amylase activity	GO:0004556	F	7	7	0	1			prenylcysteine catabolic process	GO:0030328	P	6	1	0	1
									4-hydroxy-3-methylbut-2-en-1-yl diphosphate reductase activity	GO:0051745	F	6	1	0	1			cellular response to phosphate starvation	GO:0016036	P	6	3	0	1
									nucleobase transmembrane transporter activity	GO:0015205	F	4	3	0	1			nucleoside phosphate catabolic process	GO:1901292	P	6	1	0	1
									identical protein binding	GO:0042802	F	4	7	0	1			response to carbohydrate	GO:0009743	P	5	2	0	1
									protein homodimerization activity	GO:0042803	F	5	6	0	1			brassinosteroid mediated signaling pathway	GO:0009742	P	6	1	0	1
									sucrose alpha-glucosidase activity	GO:0004575	F	7	4	0	1			response to brassinosteroid	GO:0009741	P	5	1	0	1
									oligosaccharyl transferase activity	GO:0004576	F	6	7	0	1			response to sucrose	GO:0009744	P	7	2	0	1
									beta-mannosidase activity	GO:0004567	F	7	1	0	1			maintenance of location	GO:0051235	P	3	7	0	1
									ADP transmembrane transporter activity	GO:0015217	F	6	6	0	1			mitotic cell cycle phase	GO:0098763	P	4	1	0	1
									purine nucleotide transmembrane transporter activity	GO:0015216	F	6	6	0	1			establishment of RNA localization	GO:0051236	P	4	4	0	1
									nucleotide transmembrane transporter activity	GO:0015215	F	5	6	0	1			regulation of protein stability	GO:0031647	P	4	1	0	1
									quinolinate synthetase A activity	GO:0008987	F	5	2	0	1			tubulin complex assembly	GO:0007021	P	7	1	0	1
									mannosyl-glycoprotein endo-beta-N-acetylglucosaminidase activity	GO:0033925	F	6	1	0	1			induced systemic resistance	GO:0009682	P	5	2	0	1
									proton channel activity	GO:0015252	F	7	20	0	1			chromosome condensation	GO:0030261	P	8	5	0	1
									phosphoenolpyruvate carboxylase activity	GO:0008964	F	7	8	0	1			microtubule nucleation	GO:0007020	P	5	4	0	1
									phospho-N-acetylmuramoyl-pentapeptide-transferase activity	GO:0008963	F	6	3	0	1			post-chaperonin tubulin folding pathway	GO:0007023	P	4	1	0	1
									prephenate dehydrogenase (NAD+) activity	GO:0008977	F	6	4	0	1			endoplasmic reticulum organization	GO:0007029	P	5	3	0	1
									signal sequence binding	GO:0005048	F	5	8	0	1			auxin transport	GO:0060918	P	6	2	0	1
									signal recognition particle binding	GO:0005047	F	5	1	0	1			ribosomal large subunit biogenesis	GO:0042273	P	5	1	0	1
									intramolecular transferase activity, transferring hydroxy groups	GO:0050486	F	5	1	0	1			ribosomal small subunit biogenesis	GO:0042274	P	5	1	0	1
									solute:proton antiporter activity	GO:0015299	F	7	41	0	1			response to salt stress	GO:0009651	P	5	2	0	1
									solute:cation antiporter activity	GO:0015298	F	6	41	0	1			anatomical structure morphogenesis	GO:0009653	P	3	3	0	1
									solute:proton symporter activity	GO:0015295	F	7	11	0	1			negative regulation of organelle organization	GO:0010639	P	5	10	0	1
									solute:cation symporter activity	GO:0015294	F	6	11	0	1			spindle checkpoint	GO:0031577	P	4	7	0	1
									symporter activity	GO:0015293	F	6	11	0	1			DNA integrity checkpoint	GO:0031570	P	4	5	0	1
									peptide transmembrane transporter activity	GO:1904680	F	5	3	0	1			DNA strand elongation	GO:0022616	P	6	1	0	1
									amide transmembrane transporter activity	GO:0042887	F	4	3	0	1			ribonucleoprotein complex assembly	GO:0022618	P	5	11	0	1
									mannosylglycoprotein endo-beta-mannosidase activity	GO:0033947	F	8	1	0	1			plant-type cell wall organization	GO:0009664	P	5	10	0	1
									biotin-protein ligase activity	GO:0018271	F	4	1	0	1			inner mitochondrial membrane organization	GO:0007007	P	6	2	0	1
									acireductone dioxygenase [iron(II)-requiring] activity	GO:0010309	F	6	9	0	1			outer mitochondrial membrane organization	GO:0007008	P	6	3	0	1
									sulfiredoxin activity	GO:0032542	F	3	1	0	1			mitochondrial membrane organization	GO:0007006	P	5	5	0	1
									acyl-CoA hydrolase activity	GO:0047617	F	7	1	0	1			biological adhesion	GO:0022610	P	2	1	0	1
									carboxyl-O-methyltransferase activity	GO:0010340	F	7	4	0	1			cellular modified amino acid catabolic process	GO:0042219	P	6	1	0	1
									protein C-terminus binding	GO:0008022	F	4	1	0	1			ARF protein signal transduction	GO:0032011	P	7	9	0	1
									carbohydrate derivative transmembrane transporter activity	GO:1901505	F	4	11	0	1			mitotic spindle organization	GO:0007052	P	5	9	0	1
									alcohol O-acyltransferase activity	GO:0034318	F	7	1	0	1			positive regulation of nitrogen compound metabolic process	GO:0051173	P	4	16	0	1
									adenosine-phosphate deaminase activity	GO:0047623	F	5	2	0	1			chromosome segregation	GO:0007059	P	3	27	0	1
									protein transporter activity	GO:0140318	F	3	3	0	1			protein acylation	GO:0043543	P	7	18	0	1
									SNARE binding	GO:0000149	F	4	2	0	1			molybdopterin cofactor metabolic process	GO:0043545	P	5	5	0	1
									squalene monooxygenase activity	GO:0004506	F	6	2	0	1			nuclear export	GO:0051168	P	7	3	0	1
									5S rRNA binding	GO:0008097	F	7	5	0	1			sister chromatid cohesion	GO:0007062	P	4	2	0	1
									amino-acid racemase activity	GO:0047661	F	7	4	0	1			mitotic sister chromatid cohesion	GO:0007064	P	5	2	0	1
									solute:anion antiporter activity	GO:0140323	F	6	6	0	1			tRNA 5'-end processing	GO:0099116	P	9	1	0	1
									modified amino acid binding	GO:0072341	F	3	2	0	1			nucleobase-containing compound catabolic process	GO:0034655	P	5	28	0	1
									beta-glucanase activity	GO:0052736	F	6	2	0	1			nucleobase-containing small molecule catabolic process	GO:0034656	P	5	2	0	1
									phosphatidylinositol kinase activity	GO:0052742	F	6	4	0	1			cytokinin metabolic process	GO:0009690	P	5	16	0	1
									molecular carrier activity	GO:0140104	F	2	4	0	1			jasmonic acid metabolic process	GO:0009694	P	4	2	0	1
									ubiquitin-like protein ligase activity	GO:0061659	F	5	6	0	1			Golgi organization	GO:0007030	P	5	2	0	1
									folic acid binding	GO:0005542	F	4	2	0	1			regulation of cell size	GO:0008361	P	5	2	0	1
									calcium-dependent phospholipid binding	GO:0005544	F	5	12	0	1			phenylpropanoid biosynthetic process	GO:0009699	P	5	1	0	1
									inositol-1,3,4-trisphosphate 5-kinase activity	GO:0052726	F	7	11	0	1			cellular response to nitrogen levels	GO:0043562	P	6	2	0	1
									inositol-1,3,4-trisphosphate 6-kinase activity	GO:0052725	F	7	11	0	1			phenylpropanoid metabolic process	GO:0009698	P	4	1	0	1
									transferase activity, transferring acyl groups, acyl groups converted into alkyl on transfer	GO:0046912	F	5	14	0	1			prosthetic group metabolic process	GO:0051189	P	5	5	0	1
									ER retention sequence binding	GO:0046923	F	6	7	0	1			cofactor catabolic process	GO:0051187	P	5	10	0	1
									snoRNA binding	GO:0030515	F	6	2	0	1			mitotic DNA replication checkpoint	GO:0033314	P	6	1	0	1
									1-deoxy-D-xylulose-5-phosphate synthase activity	GO:0008661	F	5	3	0	1			mitotic spindle assembly checkpoint	GO:0007094	P	6	7	0	1
									inositol oxygenase activity	GO:0050113	F	5	1	0	1			mitotic cell cycle checkpoint	GO:0007093	P	4	9	0	1
									3-deoxy-8-phosphooctulonate synthase activity	GO:0008676	F	5	1	0	1			cell wall macromolecule biosynthetic process	GO:0044038	P	5	1	0	1
									oxidized base lesion DNA N-glycosylase activity	GO:0000702	F	5	1	0	1			metaphase/anaphase transition of mitotic cell cycle	GO:0007091	P	6	14	0	1
									2-dehydropantoate 2-reductase activity	GO:0008677	F	6	1	0	1			mitotic chromosome condensation	GO:0007076	P	5	5	0	1
									CoA hydrolase activity	GO:0016289	F	6	1	0	1			morphogenesis of a branching structure	GO:0001763	P	3	1	0	1
									pectate lyase activity	GO:0030570	F	6	5	0	1			regulation of mitotic nuclear division	GO:0007088	P	5	14	0	1
									tocopherol cyclase activity	GO:0009976	F	4	1	0	1			regulation of ARF protein signal transduction	GO:0032012	P	8	9	0	1
									cyclase activity	GO:0009975	F	3	1	0	1			plant-type cell wall assembly	GO:0071668	P	6	10	0	1
									nucleoside monophosphate kinase activity	GO:0050145	F	6	8	0	1			plant-type cell wall organization or biogenesis	GO:0071669	P	4	11	0	1
									rRNA methyltransferase activity	GO:0008649	F	5	3	0	1			tetrahydrofolate metabolic process	GO:0046653	P	6	2	0	1
									macromolecule transmembrane transporter activity	GO:0022884	F	4	3	0	1			tetrahydrofolate biosynthetic process	GO:0046654	P	7	2	0	1
									cyclohydrolase activity	GO:0019238	F	6	10	0	1			acyl-CoA biosynthetic process	GO:0071616	P	6	3	0	1
									deaminase activity	GO:0019239	F	4	8	0	1			response to antibiotic	GO:0046677	P	4	1	0	1
									phosphatase activator activity	GO:0019211	F	5	1	0	1			regulation of DNA methylation	GO:0044030	P	6	4	0	1
									deacetylase activity	GO:0019213	F	4	1	0	1			actin filament bundle organization	GO:0061572	P	6	1	0	1
									malonyl-CoA decarboxylase activity	GO:0050080	F	6	1	0	1			terpenoid metabolic process	GO:0006721	P	6	8	0	1
									serine O-acetyltransferase activity	GO:0009001	F	8	4	0	1			regulation of mitotic spindle organization	GO:0060236	P	6	9	0	1
									double-stranded RNA-specific ribonuclease activity	GO:0032296	F	5	11	0	1			immune system process	GO:0002376	P	2	5	0	1
									double-stranded RNA binding	GO:0003725	F	6	3	0	1			one-carbon metabolic process	GO:0006730	P	4	2	0	1
									mRNA binding	GO:0003729	F	6	8	0	1			tetrahydrobiopterin biosynthetic process	GO:0006729	P	6	2	0	1
									cytidylyltransferase activity	GO:0070567	F	6	2	0	1			regulation of cell division	GO:0051302	P	4	3	0	1
									5'-3' exodeoxyribonuclease activity	GO:0035312	F	7	2	0	1			mitotic sister chromatid separation	GO:0051306	P	5	14	0	1
									uridylate kinase activity	GO:0009041	F	7	2	0	1			chromosome separation	GO:0051304	P	4	15	0	1
									ubiquitin protein ligase activity	GO:0061630	F	6	6	0	1			peptidyl-arginine N-methylation	GO:0035246	P	7	4	0	1
									inositol tetrakisphosphate 1-kinase activity	GO:0047325	F	7	11	0	1			regulation of proanthocyanidin biosynthetic process	GO:2000029	P	6	1	0	1
									tetraacyldisaccharide 4'-kinase activity	GO:0009029	F	6	1	0	1			alditol phosphate metabolic process	GO:0052646	P	5	5	0	1
									transcription coactivator activity	GO:0003713	F	4	4	0	1			nuclear-transcribed mRNA catabolic process, non-stop decay	GO:0070481	P	8	1	0	1
									transcription corepressor activity	GO:0003714	F	4	3	0	1			nuclear chromosome segregation	GO:0098813	P	4	23	0	1
									translation elongation factor activity	GO:0003746	F	5	19	0	1			Mo-molybdopterin cofactor biosynthetic process	GO:0006777	P	6	3	0	1
									ADP-dependent NAD(P)H-hydrate dehydratase activity	GO:0052855	F	6	1	0	1			photoperiodism, flowering	GO:0048573	P	3	1	0	1
									glucan endo-1,3-beta-glucanase activity, C-3 substituted reducing group	GO:0052861	F	7	2	0	1			ammonium transport	GO:0015696	P	6	8	0	1
									glucan endo-1,4-beta-glucanase activity, C-3 substituted reducing group	GO:0052862	F	7	2	0	1			NADPH regeneration	GO:0006740	P	4	7	0	1
									4 iron, 4 sulfur cluster binding	GO:0051539	F	5	14	0	1			NADP biosynthetic process	GO:0006741	P	4	5	0	1
									2 iron, 2 sulfur cluster binding	GO:0051537	F	5	14	0	1			NADP metabolic process	GO:0006739	P	3	12	0	1
									phosphatidylinositol phosphate phosphatase activity	GO:0052866	F	7	1	0	1			nitrile metabolic process	GO:0050898	P	5	3	0	1
									oxidoreductase activity, acting on diphenols and related substances as donors, with copper protein as acceptor	GO:0052880	F	5	2	0	1			molybdate ion transport	GO:0015689	P	8	7	0	1
									glutamate-cysteine ligase activity	GO:0004357	F	6	3	0	1			plant-type secondary cell wall biogenesis	GO:0009834	P	6	1	0	1
									glucosylceramidase activity	GO:0004348	F	6	4	0	1			plant-type cell wall biogenesis	GO:0009832	P	5	11	0	1
									glucose-6-phosphate isomerase activity	GO:0004347	F	6	4	0	1			regulation of hormone levels	GO:0010817	P	4	20	0	1
									5-amino-6-(5-phosphoribosylamino)uracil reductase activity	GO:0008703	F	6	1	0	1			carotenoid biosynthetic process	GO:0016117	P	5	1	0	1
									1-deoxy-D-xylulose-5-phosphate reductoisomerase activity	GO:0030604	F	6	5	0	1			negative regulation of small molecule metabolic process	GO:0062014	P	4	1	0	1
									GDP-D-glucose phosphorylase activity	GO:0080048	F	7	2	0	1			regulation of small molecule metabolic process	GO:0062012	P	4	1	0	1
									fumarylacetoacetase activity	GO:0004334	F	6	1	0	1			nicotianamine metabolic process	GO:0030417	P	5	10	0	1
									ferrochelatase activity	GO:0004325	F	4	3	0	1			nicotianamine biosynthetic process	GO:0030418	P	6	10	0	1
									formate-tetrahydrofolate ligase activity	GO:0004329	F	5	1	0	1			sterol metabolic process	GO:0016125	P	5	2	0	1
									heme oxygenase (decyclizing) activity	GO:0004392	F	5	9	0	1			tetraterpenoid metabolic process	GO:0016108	P	7	1	0	1
									histidinol dehydrogenase activity	GO:0004399	F	6	1	0	1			tetraterpenoid biosynthetic process	GO:0016109	P	7	1	0	1
									glycerol-3-phosphate O-acyltransferase activity	GO:0004366	F	7	2	0	1			indole-containing compound metabolic process	GO:0042430	P	5	14	0	1
									glycerol-3-phosphate dehydrogenase [NAD+] activity	GO:0004367	F	7	5	0	1			porphyrin-containing compound catabolic process	GO:0006787	P	6	10	0	1
									glutaminase activity	GO:0004359	F	6	1	0	1			heme oxidation	GO:0006788	P	4	9	0	1
									D-alanine-D-alanine ligase activity	GO:0008716	F	6	2	0	1			indole-containing compound biosynthetic process	GO:0042435	P	6	1	0	1
									glutamate N-acetyltransferase activity	GO:0004358	F	8	1	0	1			indole-containing compound catabolic process	GO:0042436	P	6	4	0	1
									glycerone kinase activity	GO:0004371	F	6	1	0	1			terpenoid biosynthetic process	GO:0016114	P	6	8	0	1
									glycine dehydrogenase (decarboxylating) activity	GO:0004375	F	6	1	0	1			carotenoid metabolic process	GO:0016116	P	8	1	0	1
									glycylpeptide N-tetradecanoyltransferase activity	GO:0004379	F	7	4	0	1			hormone metabolic process	GO:0042445	P	3	18	0	1
									DNA-3-methyladenine glycosylase activity	GO:0008725	F	7	10	0	1			arginine biosynthetic process via ornithine	GO:0042450	P	7	1	0	1
									ATPase-coupled ion transmembrane transporter activity	GO:0042625	F	6	25	0	1			meiotic cell cycle	GO:0051321	P	3	7	0	1
									arginine decarboxylase activity	GO:0008792	F	6	2	0	1			anaphase	GO:0051322	P	4	1	0	1
									pyruvate, phosphate dikinase activity	GO:0050242	F	6	2	0	1			cilium assembly	GO:0060271	P	6	2	0	1
									UDP-3-O-[3-hydroxymyristoyl] N-acetylglucosamine deacetylase activity	GO:0008759	F	5	1	0	1			non-motile cilium assembly	GO:1905515	P	7	2	0	1
									3,4-dihydroxy-2-butanone-4-phosphate synthase activity	GO:0008686	F	5	4	0	1			vesicle-mediated transport to the plasma membrane	GO:0098876	P	6	7	0	1
									2-C-methyl-D-erythritol 2,4-cyclodiphosphate synthase activity	GO:0008685	F	5	2	0	1			regulation of oxidoreductase activity	GO:0051341	P	4	7	0	1
									adenyl-nucleotide exchange factor activity	GO:0000774	F	6	6	0	1			chromatin organization involved in negative regulation of transcription	GO:0097549	P	6	6	0	1
									proton-transporting ATP synthase activity, rotational mechanism	GO:0046933	F	6	20	0	1			positive regulation of transferase activity	GO:0051347	P	6	9	0	1
									DNA 5'-adenosine monophosphate hydrolase activity	GO:0033699	F	8	1	0	1			induced systemic resistance, jasmonic acid mediated signaling pathway	GO:0009864	P	4	2	0	1
									peptide deformylase activity	GO:0042586	F	6	2	0	1			jasmonic acid mediated signaling pathway	GO:0009867	P	5	2	0	1
									proton-transporting ATPase activity, rotational mechanism	GO:0046961	F	7	25	0	1			cellular biogenic amine catabolic process	GO:0042402	P	7	4	0	1
									ribonucleoside-diphosphate reductase activity	GO:0061731	F	6	2	0	1			S-glycoside metabolic process	GO:0016143	P	5	3	0	1
									fatty-acyl-CoA reductase (alcohol-forming) activity	GO:0080019	F	6	5	0	1			S-glycoside catabolic process	GO:0016145	P	6	3	0	1
									peptide-lysine-N-acetyltransferase activity	GO:0061733	F	9	16	0	1			embryo development	GO:0009790	P	4	4	0	1
									2-amino-4-hydroxy-6-hydroxymethyldihydropteridine diphosphokinase activity	GO:0003848	F	6	1	0	1			reciprocal meiotic recombination	GO:0007131	P	4	4	0	1
									3-deoxy-7-phosphoheptulonate synthase activity	GO:0003849	F	5	12	0	1			photosynthetic electron transport in photosystem II	GO:0009772	P	6	3	0	1
									2-isopropylmalate synthase activity	GO:0003852	F	6	3	0	1			nucleosome organization	GO:0034728	P	5	28	0	1
									3-dehydroquinate dehydratase activity	GO:0003855	F	6	3	0	1			snRNA metabolic process	GO:0016073	P	8	2	0	1
									3-dehydroquinate synthase activity	GO:0003856	F	6	1	0	1			meiosis I	GO:0007127	P	5	4	0	1
									3-hydroxyacyl-CoA dehydrogenase activity	GO:0003857	F	6	5	0	1			cell adhesion	GO:0007155	P	3	1	0	1
									D-arabinono-1,4-lactone oxidase activity	GO:0003885	F	6	13	0	1			thiamine diphosphate metabolic process	GO:0042357	P	5	3	0	1
									DNA-directed DNA polymerase activity	GO:0003887	F	5	20	0	1			post-translational protein modification	GO:0043687	P	7	2	0	1
									DNA primase activity	GO:0003896	F	7	4	0	1			positive regulation of response to external stimulus	GO:0032103	P	4	2	0	1
									single-stranded telomeric DNA binding	GO:0043047	F	8	2	0	1			regulation of response to external stimulus	GO:0032101	P	4	2	0	1
									5-methyltetrahydropteroyltriglutamate-homocysteine S-methyltransferase activity	GO:0003871	F	7	3	0	1			cellular hormone metabolic process	GO:0034754	P	4	16	0	1
									6-phosphofructo-2-kinase activity	GO:0003873	F	7	2	0	1			programmed cell death	GO:0012501	P	4	3	0	1
									3-methyl-2-oxobutanoate hydroxymethyltransferase activity	GO:0003864	F	6	3	0	1			iron ion transmembrane transport	GO:0034755	P	9	5	0	1
									4-hydroxyphenylpyruvate dioxygenase activity	GO:0003868	F	6	2	0	1			protein sumoylation	GO:0016925	P	9	2	0	1
									protein C-terminal carboxyl O-methyltransferase activity	GO:0003880	F	6	2	0	1			animal organ development	GO:0048513	P	4	4	0	1
									AMP deaminase activity	GO:0003876	F	6	2	0	1			regulation of cell cycle phase transition	GO:1901987	P	5	15	0	1
									ATP phosphoribosyltransferase activity	GO:0003879	F	6	1	0	1			negative regulation of cell cycle phase transition	GO:1901988	P	5	8	0	1
																		xylan biosynthetic process	GO:0045492	P	7	1	0	1
																		xylan metabolic process	GO:0045491	P	7	1	0	1
																		regulation of mitotic cell cycle phase transition	GO:1901990	P	6	15	0	1
																		negative regulation of mitotic cell cycle phase transition	GO:1901991	P	6	8	0	1
																		activation of protein kinase activity	GO:0032147	P	9	9	0	1
																		response to steroid hormone	GO:0048545	P	5	1	0	1
																		poly(A)+ mRNA export from nucleus	GO:0016973	P	7	2	0	1
																		microtubule polymerization	GO:0046785	P	5	4	0	1
																		ion homeostasis	GO:0050801	P	6	15	0	1
																		transposition	GO:0032196	P	3	1	0	1
																		rhythmic process	GO:0048511	P	2	4	0	1
																		response to freezing	GO:0050826	P	5	1	0	1
																		protein stabilization	GO:0050821	P	5	1	0	1
																		sucrose biosynthetic process	GO:0005986	P	7	3	0	1
																		cellular response to endogenous stimulus	GO:0071495	P	4	3	0	1
																		cellular response to external stimulus	GO:0071496	P	4	13	0	1
																		cellular response to light stimulus	GO:0071482	P	6	1	0	1
																		cellular response to high light intensity	GO:0071486	P	8	1	0	1
																		cellular response to light intensity	GO:0071484	P	7	1	0	1
																		M phase	GO:0000279	P	4	1	0	1
																		mitotic cell cycle	GO:0000278	P	4	40	0	1
																		kynurenine metabolic process	GO:0070189	P	5	4	0	1
																		nuclear division	GO:0000280	P	6	27	0	1
																		sucrose metabolic process	GO:0005985	P	6	21	0	1
																		mRNA catabolic process	GO:0006402	P	6	18	0	1
																		RNA localization	GO:0006403	P	4	4	0	1
																		tRNA modification	GO:0006400	P	7	14	0	1
																		RNA catabolic process	GO:0006401	P	6	18	0	1
																		Mo-molybdopterin cofactor metabolic process	GO:0019720	P	6	3	0	1
																		vesicle targeting, rough ER to cis-Golgi	GO:0048207	P	5	6	0	1
																		COPII vesicle coating	GO:0048208	P	6	6	0	1
																		mRNA export from nucleus	GO:0006406	P	6	2	0	1
																		maintenance of protein location	GO:0045185	P	4	7	0	1
																		RNA export from nucleus	GO:0006405	P	6	3	0	1
																		cellular response to radiation	GO:0071478	P	5	1	0	1
																		glycosinolate catabolic process	GO:0019759	P	5	3	0	1
																		valyl-tRNA aminoacylation	GO:0006438	P	8	4	0	1
																		glucosinolate metabolic process	GO:0019760	P	5	3	0	1
																		glucosinolate catabolic process	GO:0019762	P	6	3	0	1
																		secondary metabolic process	GO:0019748	P	3	6	0	1
																		DNA methylation or demethylation	GO:0044728	P	7	4	0	1
																		regulation of translational fidelity	GO:0006450	P	4	1	0	1
																		response to organic cyclic compound	GO:0014070	P	5	1	0	1
																		translational frameshifting	GO:0006452	P	7	4	0	1
																		barbed-end actin filament capping	GO:0051016	P	8	3	0	1
																		microtubule severing	GO:0051013	P	5	2	0	1
																		regulation of translational termination	GO:0006449	P	6	4	0	1
																		polyol metabolic process	GO:0019751	P	5	25	0	1
																		glycosinolate metabolic process	GO:0019757	P	4	3	0	1
																		actin filament bundle assembly	GO:0051017	P	5	1	0	1
																		guanosine-containing compound biosynthetic process	GO:1901070	P	9	9	0	1
																		arginyl-tRNA aminoacylation	GO:0006420	P	8	2	0	1
																		asparaginyl-tRNA aminoacylation	GO:0006421	P	8	2	0	1
																		steroid hormone mediated signaling pathway	GO:0043401	P	5	1	0	1
																		glutaminyl-tRNA aminoacylation	GO:0006425	P	8	2	0	1
																		cysteinyl-tRNA aminoacylation	GO:0006423	P	8	2	0	1
																		C-terminal protein amino acid modification	GO:0018410	P	8	2	0	1
																		mRNA transport	GO:0051028	P	6	3	0	1
																		urea catabolic process	GO:0043419	P	5	1	0	1
																		phenylalanyl-tRNA aminoacylation	GO:0006432	P	8	3	0	1
																		tryptophanyl-tRNA aminoacylation	GO:0006436	P	8	3	0	1
																		prolyl-tRNA aminoacylation	GO:0006433	P	8	3	0	1
																		seryl-tRNA aminoacylation	GO:0006434	P	8	6	0	1
																		leucyl-tRNA aminoacylation	GO:0006429	P	8	1	0	1
																		glycyl-tRNA aminoacylation	GO:0006426	P	8	2	0	1
																		protein demethylation	GO:0006482	P	4	1	0	1
																		N-terminal protein amino acid methylation	GO:0006480	P	6	1	0	1
																		C-terminal protein methylation	GO:0006481	P	6	2	0	1
																		sulfate transmembrane transport	GO:1902358	P	7	1	0	1
																		dolichol-linked oligosaccharide biosynthetic process	GO:0006488	P	6	1	0	1
																		regulation of monooxygenase activity	GO:0032768	P	5	7	0	1
																		organelle fusion	GO:0048284	P	5	2	0	1
																		vesicle fusion with Golgi apparatus	GO:0048280	P	7	2	0	1
																		oligosaccharide-lipid intermediate biosynthetic process	GO:0006490	P	5	1	0	1
																		N-glycan processing	GO:0006491	P	6	3	0	1
																		N-terminal protein lipidation	GO:0006498	P	8	4	0	1
																		N-terminal protein myristoylation	GO:0006499	P	9	4	0	1
																		positive regulation of autophagy	GO:0010508	P	5	4	0	1
																		regulation of autophagy	GO:0010506	P	5	4	0	1
																		protein ADP-ribosylation	GO:0006471	P	7	4	0	1
																		internal protein amino acid acetylation	GO:0006475	P	9	14	0	1
																		protein deacetylation	GO:0006476	P	8	4	0	1
																		protein acetylation	GO:0006473	P	8	14	0	1
																		positive regulation of protein modification process	GO:0031401	P	6	9	0	1
																		cell projection assembly	GO:0030031	P	5	2	0	1
																		cell projection organization	GO:0030030	P	4	2	0	1
																		NAD biosynthetic process	GO:0009435	P	9	5	0	1
																		cell cycle phase	GO:0022403	P	3	1	0	1
																		SOS response	GO:0009432	P	5	6	0	1
																		cyanate metabolic process	GO:0009439	P	5	1	0	1
																		methylglyoxal metabolic process	GO:0009438	P	5	1	0	1
																		peptidyl-lysine acetylation	GO:0018394	P	9	14	0	1
																		respiratory chain complex III assembly	GO:0017062	P	8	1	0	1
																		internal peptidyl-lysine acetylation	GO:0018393	P	10	14	0	1
																		nuclear-transcribed mRNA catabolic process, no-go decay	GO:0070966	P	8	1	0	1
																		hemicellulose metabolic process	GO:0010410	P	6	1	0	1
																		putrescine biosynthetic process	GO:0009446	P	6	1	0	1
																		putrescine metabolic process	GO:0009445	P	5	1	0	1
																		pyridoxal 5'-phosphate salvage	GO:0009443	P	5	2	0	1
																		positive regulation of defense response	GO:0031349	P	4	2	0	1
																		regulation of defense response	GO:0031347	P	5	2	0	1
																		plant organ formation	GO:1905393	P	4	2	0	1
																		plant organ morphogenesis	GO:1905392	P	4	1	0	1
																		response to light stimulus	GO:0009416	P	5	12	0	1
																		response to water	GO:0009415	P	4	9	0	1
																		response to cold	GO:0009409	P	4	1	0	1
																		negative regulation of protein complex assembly	GO:0031333	P	5	3	0	1
																		response to lipid	GO:0033993	P	5	1	0	1
																		positive regulation of cellular catabolic process	GO:0031331	P	5	4	0	1
																		protein myristoylation	GO:0018377	P	8	4	0	1
																		demethylation	GO:0070988	P	3	1	0	1
																		cellular cation homeostasis	GO:0030003	P	6	2	0	1
																		regulation of cellular catabolic process	GO:0031329	P	5	4	0	1
																		positive regulation of cellular biosynthetic process	GO:0031328	P	5	6	0	1
																		protein localization to endoplasmic reticulum	GO:0070972	P	7	29	0	1
																		positive regulation of cellular metabolic process	GO:0031325	P	4	20	0	1
																		regulation of mitotic metaphase/anaphase transition	GO:0030071	P	7	14	0	1
																		regulation of response to biotic stimulus	GO:0002831	P	4	2	0	1
																		positive regulation of response to biotic stimulus	GO:0002833	P	4	2	0	1
																		regulation of cyclin-dependent protein kinase activity	GO:1904029	P	5	18	0	1
																		RNA methylation	GO:0001510	P	5	13	0	1
																		negative regulation of nucleotide metabolic process	GO:0045980	P	5	1	0	1
																		chromatin organization involved in regulation of transcription	GO:0034401	P	5	6	0	1
																		fatty acid omega-oxidation	GO:0010430	P	6	1	0	1
																		nucleobase-containing small molecule biosynthetic process	GO:0034404	P	5	12	0	1
																		N-terminal protein amino acid modification	GO:0031365	P	7	5	0	1
																		cell septum assembly	GO:0090529	P	5	1	0	1
																		ncRNA 5'-end processing	GO:0034471	P	8	1	0	1
																		snRNA 3'-end processing	GO:0034472	P	9	1	0	1
																		icosanoid biosynthetic process	GO:0046456	P	6	1	0	1
																		neutral lipid biosynthetic process	GO:0046460	P	5	1	0	1
																		acylglycerol biosynthetic process	GO:0046463	P	6	1	0	1
																		meiotic chromosome segregation	GO:0045132	P	4	2	0	1
																		regulation of protein depolymerization	GO:1901879	P	6	3	0	1
																		cellular response to organic cyclic compound	GO:0071407	P	6	1	0	1
																		protein repair	GO:0030091	P	6	6	0	1
																		negative regulation of protein depolymerization	GO:1901880	P	6	3	0	1
																		glyoxylate metabolic process	GO:0046487	P	5	1	0	1
																		regulation of cell septum assembly	GO:1901891	P	4	1	0	1
																		lipid oxidation	GO:0034440	P	4	7	0	1
																		lipid A metabolic process	GO:0046493	P	6	3	0	1
																		nicotinamide nucleotide metabolic process	GO:0046496	P	7	10	0	1
																		rRNA-containing ribonucleoprotein complex export from nucleus	GO:0071428	P	6	1	0	1
																		mitochondrial respiratory chain complex assembly	GO:0033108	P	6	1	0	1
																		isopentenyl diphosphate metabolic process	GO:0046490	P	6	1	0	1
																		ribonucleoprotein complex export from nucleus	GO:0071426	P	5	3	0	1
																		mRNA-containing ribonucleoprotein complex export from nucleus	GO:0071427	P	6	2	0	1
																		D-amino acid metabolic process	GO:0046416	P	6	1	0	1
																		mitochondrial fission	GO:0000266	P	6	2	0	1
																		organophosphate catabolic process	GO:0046434	P	5	5	0	1
																		protein neddylation	GO:0045116	P	9	3	0	1
																		spliceosomal complex assembly	GO:0000245	P	6	5	0	1
																		spliceosomal tri-snRNP complex assembly	GO:0000244	P	7	1	0	1
																		diaminopimelate metabolic process	GO:0046451	P	5	7	0	1
																		U6 snRNA 3'-end processing	GO:0034477	P	10	1	0	1
																		regulation of mRNA processing	GO:0050684	P	6	2	0	1
																		erythrose 4-phosphate/phosphoenolpyruvate family amino acid catabolic process	GO:1902222	P	7	1	0	1
																		erythrose 4-phosphate/phosphoenolpyruvate family amino acid biosynthetic process	GO:1902223	P	7	9	0	1
																		erythrose 4-phosphate/phosphoenolpyruvate family amino acid metabolic process	GO:1902221	P	6	10	0	1
																		seed development	GO:0048316	P	4	1	0	1
																		mRNA cis splicing, via spliceosome	GO:0045292	P	9	3	0	1
																		cysteine metabolic process	GO:0006534	P	6	4	0	1
																		cysteine biosynthetic process from serine	GO:0006535	P	8	4	0	1
																		arginine catabolic process	GO:0006527	P	8	2	0	1
																		arginine metabolic process	GO:0006525	P	7	5	0	1
																		arginine biosynthetic process	GO:0006526	P	8	3	0	1
																		negative regulation of nucleic acid-templated transcription	GO:1903507	P	7	11	0	1
																		regulation of chromosome segregation	GO:0051983	P	4	14	0	1
																		RNA transport	GO:0050658	P	5	4	0	1
																		nucleic acid transport	GO:0050657	P	7	4	0	1
																		negative regulation of chromosome segregation	GO:0051985	P	4	7	0	1
																		positive regulation of nucleic acid-templated transcription	GO:1903508	P	7	2	0	1
																		cell cycle G2/M phase transition	GO:0044839	P	5	1	0	1
																		L-serine metabolic process	GO:0006563	P	7	4	0	1
																		proline biosynthetic process	GO:0006561	P	6	1	0	1
																		tryptophan metabolic process	GO:0006568	P	6	14	0	1
																		L-phenylalanine metabolic process	GO:0006558	P	5	10	0	1
																		L-phenylalanine catabolic process	GO:0006559	P	6	1	0	1
																		negative regulation of cellular component organization	GO:0051129	P	4	10	0	1
																		biological phase	GO:0044848	P	2	1	0	1
																		tyrosine metabolic process	GO:0006570	P	6	5	0	1
																		tyrosine biosynthetic process	GO:0006571	P	7	4	0	1
																		tryptophan catabolic process	GO:0006569	P	7	4	0	1
																		protein-containing complex localization	GO:0031503	P	5	3	0	1
																		glycine catabolic process	GO:0006546	P	6	1	0	1
																		glutamate metabolic process	GO:0006536	P	7	5	0	1
																		glutamate biosynthetic process	GO:0006537	P	8	5	0	1
																		lysine metabolic process	GO:0006553	P	7	7	0	1
																		leucine metabolic process	GO:0006551	P	6	3	0	1
																		S-adenosylmethionine biosynthetic process	GO:0006556	P	5	5	0	1
																		methionine metabolic process	GO:0006555	P	6	6	0	1
																		glucose 6-phosphate metabolic process	GO:0051156	P	5	7	0	1
																		histidine metabolic process	GO:0006547	P	6	10	0	1
																		prenylation	GO:0097354	P	4	5	0	1
																		pyrimidine nucleobase biosynthetic process	GO:0019856	P	7	4	0	1
																		plasma membrane bounded cell projection organization	GO:0120036	P	5	2	0	1
																		gravitropism	GO:0009630	P	5	2	0	1
																		response to blue light	GO:0009637	P	6	2	0	1
																		response to gravity	GO:0009629	P	4	2	0	1
																		response to abiotic stimulus	GO:0009628	P	3	27	0	1
																		import into cell	GO:0098657	P	5	2	0	1
																		regulation of microtubule-based process	GO:0032886	P	4	11	0	1
																		response to high light intensity	GO:0009644	P	7	1	0	1
																		response to light intensity	GO:0009642	P	6	1	0	1
																		photoperiodism	GO:0009648	P	6	1	0	1
																		inorganic anion transmembrane transport	GO:0098661	P	8	1	0	1
																		phototropism	GO:0009638	P	5	2	0	1
																		positive regulation of gene expression	GO:0010628	P	5	6	0	1
																		cellular response to hormone stimulus	GO:0032870	P	5	3	0	1
																		plasma membrane bounded cell projection assembly	GO:0120031	P	6	2	0	1
																		mitotic G2/M transition checkpoint	GO:0044818	P	5	1	0	1
																		response to wounding	GO:0009611	P	4	39	0	1
																		indolalkylamine metabolic process	GO:0006586	P	6	14	0	1
																		tropism	GO:0009606	P	4	4	0	1
																		heparan sulfate proteoglycan metabolic process	GO:0030201	P	7	5	0	1
																		glycosaminoglycan metabolic process	GO:0030203	P	6	5	0	1
																		ornithine metabolic process	GO:0006591	P	6	1	0	1
																		plant-type hypersensitive response	GO:0009626	P	4	3	0	1
																		positive regulation of macromolecule metabolic process	GO:0010604	P	4	16	0	1
																		neurotransmitter catabolic process	GO:0042135	P	5	1	0	1
																		regulation of generation of precursor metabolites and energy	GO:0043467	P	5	2	0	1
																		regulation of DNA-binding transcription factor activity	GO:0051090	P	4	1	0	1
																		cell death	GO:0008219	P	3	3	0	1
																		S-adenosylmethionine metabolic process	GO:0046500	P	4	5	0	1
																		retrograde transport, endosome to Golgi	GO:0042147	P	6	4	0	1
																		regulation of RNA splicing	GO:0043484	P	6	2	0	1
																		homologous recombination	GO:0035825	P	7	4	0	1
																		histone exchange	GO:0043486	P	6	1	0	1
																		regulation of DNA-templated transcription, elongation	GO:0032784	P	7	3	0	1
																		positive regulation of DNA-templated transcription, elongation	GO:0032786	P	7	2	0	1
																		protein dealkylation	GO:0008214	P	7	1	0	1
																		mitochondrial respiratory chain complex III assembly	GO:0034551	P	7	1	0	1
																		regulation of DNA metabolic process	GO:0051052	P	5	7	0	1
																		sulfate transport	GO:0008272	P	6	11	0	1
																		multi-organism cellular process	GO:0044764	P	3	3	0	1
																		regulation of small GTPase mediated signal transduction	GO:0051056	P	6	9	0	1
																		negative regulation of DNA metabolic process	GO:0051053	P	5	1	0	1
																		cell cycle phase transition	GO:0044770	P	4	15	0	1
																		positive regulation of DNA metabolic process	GO:0051054	P	5	1	0	1
																		mitotic cell cycle phase transition	GO:0044772	P	5	15	0	1
																		mitotic DNA integrity checkpoint	GO:0044774	P	5	1	0	1
																		cilium organization	GO:0044782	P	5	2	0	1
																		chromatin assembly	GO:0031497	P	5	27	0	1
																		proteoglycan biosynthetic process	GO:0030166	P	7	5	0	1
																		positive regulation of macromolecule biosynthetic process	GO:0010557	P	5	6	0	1
																		detection of external stimulus	GO:0009581	P	4	7	0	1
																		detection of visible light	GO:0009584	P	6	7	0	1
																		detection of light stimulus	GO:0009583	P	5	7	0	1
																		detection of abiotic stimulus	GO:0009582	P	4	7	0	1
																		metaphase/anaphase transition of cell cycle	GO:0044784	P	5	14	0	1
																		regulation of secondary metabolic process	GO:0043455	P	4	1	0	1
																		nitrate metabolic process	GO:0042126	P	5	6	0	1
																		regulation of cell population proliferation	GO:0042127	P	3	1	0	1
																		nitrate assimilation	GO:0042128	P	5	6	0	1
																		proton-transporting ATP synthase complex assembly	GO:0043461	P	8	1	0	1
																		cell differentiation	GO:0030154	P	4	2	0	1
																		negative regulation of phosphorus metabolic process	GO:0010563	P	5	1	0	1
																		positive regulation of phosphorus metabolic process	GO:0010562	P	5	9	0	1
																		regulation of cell cycle process	GO:0010564	P	4	27	0	1
																		regulation of Ras protein signal transduction	GO:0046578	P	7	9	0	1
																		tRNA 5'-leader removal	GO:0001682	P	10	1	0	1
																		extracellular matrix organization	GO:0030198	P	5	10	0	1
																		regulation of protein catabolic process	GO:0042176	P	5	2	0	1
																		ketone catabolic process	GO:0042182	P	5	1	0	1
																		spliceosomal snRNP assembly	GO:0000387	P	6	6	0	1
																		cellular response to environmental stimulus	GO:0104004	P	4	1	0	1
																		cellular response to oxidative stress	GO:0034599	P	5	1	0	1
																		regulation of secondary metabolite biosynthetic process	GO:1900376	P	5	1	0	1
																		vesicle localization	GO:0051648	P	5	6	0	1
																		establishment of localization in cell	GO:0051649	P	4	6	0	1
																		DNA damage checkpoint	GO:0000077	P	5	4	0	1
																		maintenance of location in cell	GO:0051651	P	3	7	0	1
																		DNA replication checkpoint	GO:0000076	P	5	1	0	1
																		cell cycle checkpoint	GO:0000075	P	3	13	0	1
																		establishment of vesicle localization	GO:0051650	P	5	6	0	1
																		phosphatidylinositol-mediated signaling	GO:0048015	P	6	6	0	1
																		mitotic sister chromatid segregation	GO:0000070	P	5	21	0	1
																		establishment of organelle localization	GO:0051656	P	4	7	0	1
																		inositol lipid-mediated signaling	GO:0048017	P	5	6	0	1
																		very long-chain fatty acid metabolic process	GO:0000038	P	6	2	0	1
																		autophagosome assembly	GO:0000045	P	6	7	0	1
																		regulation of mRNA splicing, via spliceosome	GO:0048024	P	7	2	0	1
																		negative regulation of metaphase/anaphase transition of cell cycle	GO:1902100	P	6	7	0	1
																		response to disaccharide	GO:0034285	P	6	2	0	1
																		ribosomal large subunit export from nucleus	GO:0000055	P	6	1	0	1
																		reactive oxygen species metabolic process	GO:0072593	P	4	16	0	1
																		ribosomal subunit export from nucleus	GO:0000054	P	5	1	0	1
																		protein localization to chloroplast	GO:0072598	P	7	1	0	1
																		L-methionine salvage	GO:0071267	P	6	1	0	1
																		establishment of protein localization to chloroplast	GO:0072596	P	6	1	0	1
																		maintenance of protein localization in organelle	GO:0072595	P	5	7	0	1
																		L-methionine biosynthetic process	GO:0071265	P	5	1	0	1
																		establishment of protein localization to endoplasmic reticulum	GO:0072599	P	6	22	0	1
																		detection of stimulus	GO:0051606	P	3	7	0	1
																		cellular response to abiotic stimulus	GO:0071214	P	4	1	0	1
																		regulation of response to DNA damage stimulus	GO:2001020	P	5	2	0	1
																		positive regulation of response to DNA damage stimulus	GO:2001022	P	4	1	0	1
																		posttranscriptional gene silencing	GO:0016441	P	4	2	0	1
																		regulation of cyclin-dependent protein serine/threonine kinase activity	GO:0000079	P	6	18	0	1
																		mitotic M phase	GO:0000087	P	5	1	0	1
																		G2/M transition of mitotic cell cycle	GO:0000086	P	6	1	0	1
																		sulfur amino acid catabolic process	GO:0000098	P	6	1	0	1
																		sulfur amino acid biosynthetic process	GO:0000097	P	6	8	0	1
																		sulfur amino acid metabolic process	GO:0000096	P	5	11	0	1
																		mitotic anaphase	GO:0000090	P	5	1	0	1
																		cellular response to acid chemical	GO:0071229	P	5	2	0	1
																		ATP synthesis coupled electron transport	GO:0042773	P	5	12	0	1
																		mitochondrial ATP synthesis coupled electron transport	GO:0042775	P	6	10	0	1
																		negative regulation of gene expression, epigenetic	GO:0045814	P	6	6	0	1
																		L-methionine salvage from methylthioadenosine	GO:0019509	P	7	1	0	1
																		cell morphogenesis	GO:0000902	P	5	1	0	1
																		cytidine catabolic process	GO:0006216	P	9	2	0	1
																		pyrimidine nucleoside metabolic process	GO:0006213	P	6	2	0	1
																		pyrimidine nucleobase metabolic process	GO:0006206	P	6	4	0	1
																		'de novo' pyrimidine nucleobase biosynthetic process	GO:0006207	P	8	3	0	1
																		negative regulation of transcription by RNA polymerase III	GO:0016480	P	7	3	0	1
																		cytosolic transport	GO:0016482	P	5	4	0	1
																		reactive nitrogen species metabolic process	GO:2001057	P	4	6	0	1
																		negative regulation of mitotic nuclear division	GO:0045839	P	5	7	0	1
																		CTP biosynthetic process	GO:0006241	P	9	8	0	1
																		actin filament capping	GO:0051693	P	7	3	0	1
																		division septum assembly	GO:0000917	P	6	1	0	1
																		regulation of circadian rhythm	GO:0042752	P	3	4	0	1
																		cytokinetic process	GO:0032506	P	4	1	0	1
																		maintenance of protein location in cell	GO:0032507	P	4	7	0	1
																		peptidyl-arginine methylation	GO:0018216	P	6	4	0	1
																		membrane organization	GO:0061024	P	4	22	0	1
																		membrane fusion	GO:0061025	P	5	2	0	1
																		very long-chain fatty acid biosynthetic process	GO:0042761	P	7	2	0	1
																		UTP biosynthetic process	GO:0006228	P	9	8	0	1
																		cell wall assembly	GO:0070726	P	5	10	0	1
																		purine-containing compound salvage	GO:0043101	P	5	2	0	1
																		amino acid salvage	GO:0043102	P	5	1	0	1
																		regulation of microtubule polymerization or depolymerization	GO:0031110	P	6	2	0	1
																		deoxyribonucleoside triphosphate metabolic process	GO:0009200	P	7	1	0	1
																		GMP biosynthetic process	GO:0006177	P	9	1	0	1
																		pyrimidine ribonucleoside triphosphate metabolic process	GO:0009208	P	8	8	0	1
																		microtubule polymerization or depolymerization	GO:0031109	P	5	6	0	1
																		D-amino acid catabolic process	GO:0019478	P	7	1	0	1
																		regulation of nucleotide metabolic process	GO:0006140	P	5	1	0	1
																		purine nucleobase metabolic process	GO:0006144	P	6	2	0	1
																		ribosome localization	GO:0033750	P	5	1	0	1
																		positive regulation of translation	GO:0045727	P	6	4	0	1
																		metallo-sulfur cluster assembly	GO:0031163	P	5	16	0	1
																		peptidyl-asparagine modification	GO:0018196	P	8	2	0	1
																		peptidyl-arginine modification	GO:0018195	P	8	4	0	1
																		cellulose microfibril organization	GO:0010215	P	6	10	0	1
																		response to ionizing radiation	GO:0010212	P	5	1	0	1
																		positive regulation of DNA repair	GO:0045739	P	5	1	0	1
																		isopentenyl diphosphate biosynthetic process	GO:0009240	P	6	1	0	1
																		nucleic acid phosphodiester bond hydrolysis	GO:0090305	P	6	7	0	1
																		lipid A biosynthetic process	GO:0009245	P	6	3	0	1
																		anaphase-promoting complex-dependent catabolic process	GO:0031145	P	8	6	0	1
																		vegetative to reproductive phase transition of meristem	GO:0010228	P	4	1	0	1
																		secondary shoot formation	GO:0010223	P	4	1	0	1
																		pyrimidine deoxyribonucleoside triphosphate metabolic process	GO:0009211	P	8	1	0	1
																		regulation of metaphase/anaphase transition of cell cycle	GO:1902099	P	6	14	0	1
																		GTP biosynthetic process	GO:0006183	P	9	8	0	1
																		pyrimidine ribonucleotide metabolic process	GO:0009218	P	7	8	0	1
																		pyrimidine ribonucleoside triphosphate biosynthetic process	GO:0009209	P	9	8	0	1
																		regulation of cytokinesis	GO:0032465	P	5	3	0	1
																		pyrimidine ribonucleotide biosynthetic process	GO:0009220	P	8	8	0	1
																		thiamine diphosphate biosynthetic process	GO:0009229	P	6	3	0	1
																		photosystem II assembly	GO:0010207	P	6	5	0	1
																		cytoplasmic microtubule organization	GO:0031122	P	5	3	0	1
																		cyanide metabolic process	GO:0019499	P	4	1	0	1
																		myo-inositol hexakisphosphate biosynthetic process	GO:0010264	P	6	2	0	1
																		regulation of response to stress	GO:0080134	P	4	4	0	1
																		regulation of cellular response to stress	GO:0080135	P	4	2	0	1
																		indolalkylamine biosynthetic process	GO:0046219	P	7	1	0	1
																		indolalkylamine catabolic process	GO:0046218	P	7	4	0	1
																		organic hydroxy compound catabolic process	GO:1901616	P	5	1	0	1
																		endomembrane system organization	GO:0010256	P	4	5	0	1
																		tRNA thio-modification	GO:0034227	P	8	1	0	1
																		pyrimidine-containing compound catabolic process	GO:0072529	P	6	2	0	1
																		pantothenate biosynthetic process	GO:0015940	P	6	4	0	1
																		response to temperature stimulus	GO:0009266	P	4	1	0	1
																		deoxyribonucleotide catabolic process	GO:0009264	P	6	1	0	1
																		cellular response to starvation	GO:0009267	P	5	3	0	1
																		glycosyl compound biosynthetic process	GO:1901659	P	6	11	0	1
																		glycosyl compound catabolic process	GO:1901658	P	6	5	0	1
																		pantothenate metabolic process	GO:0015939	P	5	4	0	1
																		rRNA methylation	GO:0031167	P	6	5	0	1
																		nucleobase-containing compound transport	GO:0015931	P	6	6	0	1
																		chlorophyll biosynthetic process	GO:0015995	P	5	8	0	1
																		chlorophyll metabolic process	GO:0015994	P	6	9	0	1
																		regulation of DNA recombination	GO:0000018	P	6	1	0	1
																		regulation of immune system process	GO:0002682	P	3	2	0	1
																		positive regulation of immune system process	GO:0002684	P	3	2	0	1
																		negative regulation of supramolecular fiber organization	GO:1902904	P	5	3	0	1
																		establishment of protein localization to extracellular region	GO:0035592	P	5	2	0	1
																		chlorophyll catabolic process	GO:0015996	P	5	1	0	1
																		positive regulation of cellular amide metabolic process	GO:0034250	P	5	4	0	1
																		nucleotide salvage	GO:0043173	P	5	2	0	1
																		regulation of transcription elongation from RNA polymerase II promoter	GO:0034243	P	8	2	0	1
																		cellular developmental process	GO:0048869	P	3	3	0	1
																		photosynthesis	GO:0015979	P	4	118	0	1
																		carbon fixation	GO:0015977	P	4	13	0	1
																		nuclear-transcribed mRNA catabolic process, nonsense-mediated decay	GO:0000184	P	8	8	0	1
																		cellular response to brassinosteroid stimulus	GO:0071367	P	6	1	0	1
																		cellular response to jasmonic acid stimulus	GO:0071395	P	6	2	0	1
																		regulation of nuclear division	GO:0051783	P	6	14	0	1
																		negative regulation of nuclear division	GO:0051784	P	6	7	0	1
																		tryptophan biosynthetic process	GO:0000162	P	7	1	0	1
																		cellular response to lipid	GO:0071396	P	6	1	0	1
																		regulation of mRNA metabolic process	GO:1903311	P	6	2	0	1
																		cellular response to steroid hormone stimulus	GO:0071383	P	6	1	0	1
																		protein targeting to ER	GO:0045047	P	7	22	0	1
																		protein insertion into ER membrane	GO:0045048	P	6	2	0	1
																		histone acetylation	GO:0016573	P	7	14	0	1
																		histone deacetylation	GO:0016575	P	7	4	0	1
																		circadian rhythm	GO:0007623	P	3	4	0	1
																		protein import into peroxisome matrix, docking	GO:0016560	P	5	5	0	1
																		protein localization to membrane	GO:0072657	P	6	37	0	1
																		fatty acid derivative metabolic process	GO:1901568	P	4	1	0	1
																		fatty acid derivative biosynthetic process	GO:1901570	P	5	1	0	1
																		negative regulation of actin filament depolymerization	GO:0030835	P	6	3	0	1
																		regulation of actin filament depolymerization	GO:0030834	P	7	3	0	1
																		negative regulation of actin filament polymerization	GO:0030837	P	6	3	0	1
																		positive regulation of innate immune response	GO:0045089	P	4	2	0	1
																		innate immune response	GO:0045087	P	4	5	0	1
																		regulation of innate immune response	GO:0045088	P	4	2	0	1
																		negative regulation of growth	GO:0045926	P	3	2	0	1
																		DNA packaging	GO:0006323	P	7	33	0	1
																		positive regulation of phosphate metabolic process	GO:0045937	P	6	9	0	1
																		urea metabolic process	GO:0019627	P	4	1	0	1
																		positive regulation of nucleobase-containing compound metabolic process	GO:0045935	P	5	3	0	1
																		RNA phosphodiester bond hydrolysis	GO:0090501	P	7	4	0	1
																		negative regulation of phosphate metabolic process	GO:0045936	P	6	1	0	1
																		negative regulation of mitotic cell cycle	GO:0045930	P	5	9	0	1
																		chromatin assembly or disassembly	GO:0006333	P	5	29	0	1
																		negative regulation of nucleobase-containing compound metabolic process	GO:0045934	P	5	13	0	1
																		nucleosome assembly	GO:0006334	P	6	27	0	1
																		double-strand break repair via nonhomologous end joining	GO:0006303	P	8	2	0	1
																		positive regulation of transcription by RNA polymerase II	GO:0045944	P	7	2	0	1
																		DNA modification	GO:0006304	P	6	4	0	1
																		postreplication repair	GO:0006301	P	7	2	0	1
																		double-strand break repair	GO:0006302	P	7	10	0	1
																		protein arginylation	GO:0016598	P	7	1	0	1
																		transposition, DNA-mediated	GO:0006313	P	4	1	0	1
																		DNA catabolic process	GO:0006308	P	6	7	0	1
																		DNA alkylation	GO:0006305	P	7	4	0	1
																		DNA methylation	GO:0006306	P	5	4	0	1
																		glyceraldehyde-3-phosphate metabolic process	GO:0019682	P	5	1	0	1
																		photosynthesis, light reaction	GO:0019684	P	5	48	0	1
																		protein-phycocyanobilin linkage	GO:0017009	P	9	1	0	1
																		mRNA splice site selection	GO:0006376	P	6	5	0	1
																		mRNA polyadenylation	GO:0006378	P	8	4	0	1
																		mRNA cleavage	GO:0006379	P	8	4	0	1
																		protein farnesylation	GO:0018343	P	6	1	0	1
																		protein prenylation	GO:0018342	P	5	5	0	1
																		positive regulation of translational termination	GO:0045905	P	6	4	0	1
																		chromatin silencing	GO:0006342	P	4	6	0	1
																		negative regulation of translational elongation	GO:0045900	P	7	3	0	1
																		chromatin silencing at telomere	GO:0006348	P	5	6	0	1
																		positive regulation of translational elongation	GO:0045901	P	7	4	0	1
																		chromatin remodeling	GO:0006338	P	5	14	0	1
																		protein-heme linkage	GO:0017003	P	8	2	0	1
																		protein-tetrapyrrole linkage	GO:0017006	P	7	3	0	1
																		protein-bilin linkage	GO:0017007	P	8	1	0	1
																		DNA-templated transcription, termination	GO:0006353	P	7	5	0	1
																		negative regulation of DNA recombination	GO:0045910	P	6	1	0	1
																		vesicle targeting, to, from or within Golgi	GO:0048199	P	4	6	0	1
																		Golgi vesicle budding	GO:0048194	P	6	6	0	1
																		amine catabolic process	GO:0009310	P	6	4	0	1
																		regulation of DNA repair	GO:0006282	P	6	2	0	1
																		response to radiation	GO:0009314	P	4	13	0	1
																		negative regulation of transcription, DNA-templated	GO:0045892	P	6	11	0	1
																		positive regulation of transcription, DNA-templated	GO:0045893	P	6	2	0	1
																		protein N-linked glycosylation via asparagine	GO:0018279	P	7	2	0	1
																		autophagosome organization	GO:1905037	P	6	7	0	1
																		mismatch repair	GO:0006298	P	7	16	0	1
																		negative regulation of protein complex disassembly	GO:0043242	P	5	3	0	1
																		nuclear-transcribed mRNA catabolic process	GO:0000956	P	7	9	0	1
																		regulation of protein complex disassembly	GO:0043244	P	5	7	0	1
																		positive regulation of protein complex disassembly	GO:0043243	P	5	4	0	1
																		proteasome assembly	GO:0043248	P	7	1	0	1
																		DNA replication, synthesis of RNA primer	GO:0006269	P	6	3	0	1
																		DNA replication initiation	GO:0006270	P	6	8	0	1
																		lagging strand elongation	GO:0006273	P	8	1	0	1
																		DNA strand elongation involved in DNA replication	GO:0006271	P	7	1	0	1
																		RNA 5'-end processing	GO:0000966	P	7	1	0	1
																		protein secretion	GO:0009306	P	5	2	0	1
																		posttranslational protein targeting to membrane, translocation	GO:0031204	P	7	4	0	1
																		negative regulation of mitotic metaphase/anaphase transition	GO:0045841	P	7	7	0	1
																		leaf formation	GO:0010338	P	5	1	0	1
																		regulation of protein kinase activity	GO:0045859	P	7	27	0	1
																		positive regulation of protein kinase activity	GO:0045860	P	8	9	0	1
																		shoot axis formation	GO:0010346	P	5	1	0	1
																		protein-chromophore linkage	GO:0018298	P	7	7	0	1
																		secondary metabolite biosynthetic process	GO:0044550	P	4	3	0	1
																		protein deacylation	GO:0035601	P	7	4	0	1
																		cell wall polysaccharide metabolic process	GO:0010383	P	5	1	0	1
																		tetrapyrrole catabolic process	GO:0033015	P	6	10	0	1
																		plant-type ovary development	GO:0035670	P	5	1	0	1
																		histidine biosynthetic process	GO:0000105	P	6	10	0	1
																		sulfate assimilation	GO:0000103	P	5	4	0	1
																		regulation of G2/M transition of mitotic cell cycle	GO:0010389	P	7	1	0	1
																		microtubule cytoskeleton organization involved in mitosis	GO:1902850	P	5	9	0	1
																		cellular response to organic substance	GO:0071310	P	5	3	0	1
																		monosaccharide catabolic process	GO:0046365	P	5	7	0	1
																		meiosis I cell cycle process	GO:0061982	P	4	4	0	1
																		protein import into chloroplast thylakoid membrane	GO:0045038	P	7	1	0	1
																		protein insertion into mitochondrial inner membrane	GO:0045039	P	6	2	0	1
																		protein targeting to chloroplast	GO:0045036	P	7	1	0	1
																		protein insertion into mitochondrial outer membrane	GO:0045040	P	6	3	0	1
																		diol biosynthetic process	GO:0034312	P	7	2	0	1
																		diol metabolic process	GO:0034311	P	6	2	0	1
																		rRNA modification	GO:0000154	P	7	5	0	1
																		negative regulation of mitotic sister chromatid segregation	GO:0033048	P	6	7	0	1
																		regulation of mitotic sister chromatid segregation	GO:0033047	P	6	14	0	1
																		negative regulation of sister chromatid segregation	GO:0033046	P	5	7	0	1
																		regulation of sister chromatid segregation	GO:0033045	P	5	14	0	1
																		regulation of chromosome organization	GO:0033044	P	6	14	0	1
																		peptide secretion	GO:0002790	P	6	2	0	1
																		dicarboxylic acid transport	GO:0006835	P	8	11	0	1
																		negative regulation of chromosome separation	GO:1905819	P	5	7	0	1
																		regulation of chromosome separation	GO:1905818	P	5	14	0	1
																		sulfur compound transport	GO:0072348	P	5	11	0	1
																		aromatic amino acid family biosynthetic process, prephenate pathway	GO:0009095	P	7	13	0	1
																		host programmed cell death induced by symbiont	GO:0034050	P	5	3	0	1
																		L-phenylalanine biosynthetic process	GO:0009094	P	6	9	0	1
																		oligosaccharide transport	GO:0015772	P	7	1	0	1
																		sucrose transport	GO:0015770	P	9	1	0	1
																		thioester metabolic process	GO:0035383	P	4	4	0	1
																		leucine biosynthetic process	GO:0009098	P	7	3	0	1
																		thioester biosynthetic process	GO:0035384	P	5	3	0	1
																		cytidine metabolic process	GO:0046087	P	8	2	0	1
																		sodium ion transport	GO:0006814	P	8	6	0	1
																		phosphate ion transport	GO:0006817	P	8	1	0	1
																		dUTP metabolic process	GO:0046080	P	8	1	0	1
																		disaccharide transport	GO:0015766	P	8	1	0	1
																		nucleotide-sugar transmembrane transport	GO:0015780	P	6	2	0	1
																		tricarboxylic acid biosynthetic process	GO:0072351	P	7	10	0	1
																		RNA surveillance	GO:0071025	P	7	1	0	1
																		negative regulation of chromosome organization	GO:2001251	P	6	7	0	1
																		negative regulation of cell cycle G2/M phase transition	GO:1902750	P	6	1	0	1
																		cell volume homeostasis	GO:0006884	P	4	2	0	1
																		cellular iron ion homeostasis	GO:0006879	P	9	2	0	1
																		dimethylallyl diphosphate metabolic process	GO:0050993	P	6	1	0	1
																		regulation of cell cycle G2/M phase transition	GO:1902749	P	6	1	0	1
																		dimethylallyl diphosphate biosynthetic process	GO:0050992	P	6	1	0	1
																		regulation of nitric-oxide synthase activity	GO:0050999	P	6	7	0	1
																		Golgi to plasma membrane transport	GO:0006893	P	7	7	0	1
																		intra-Golgi vesicle-mediated transport	GO:0006891	P	7	4	0	1
																		post-Golgi vesicle-mediated transport	GO:0006892	P	7	7	0	1
																		endocytosis	GO:0006897	P	6	2	0	1
																		cell wall polysaccharide biosynthetic process	GO:0070592	P	6	1	0	1
																		hormone transport	GO:0009914	P	5	2	0	1
																		CTP metabolic process	GO:0046036	P	8	8	0	1
																		GTP metabolic process	GO:0046039	P	8	8	0	1
																		GMP metabolic process	GO:0046037	P	8	1	0	1
																		purine nucleobase transport	GO:0006863	P	7	3	0	1
																		monocarboxylic acid catabolic process	GO:0072329	P	7	6	0	1
																		cellular metal ion homeostasis	GO:0006875	P	7	2	0	1
																		cellular ion homeostasis	GO:0006873	P	5	13	0	1
																		UTP metabolic process	GO:0046051	P	8	8	0	1
																		benzene-containing compound metabolic process	GO:0042537	P	5	4	0	1
																		queuosine biosynthetic process	GO:0008616	P	8	2	0	1
																		pyridoxine biosynthetic process	GO:0008615	P	6	1	0	1
																		regulation of photosynthesis, light reaction	GO:0042548	P	6	2	0	1
																		photosystem II stabilization	GO:0042549	P	7	2	0	1
																		leaf morphogenesis	GO:0009965	P	5	1	0	1
																		negative regulation of cell cycle process	GO:0010948	P	4	8	0	1
																		positive gravitropism	GO:0009958	P	6	2	0	1
																		negative regulation of cytoskeleton organization	GO:0051494	P	6	3	0	1
																		cellular transition metal ion homeostasis	GO:0046916	P	8	2	0	1
																		macroautophagy	GO:0016236	P	5	7	0	1
																		pyridoxine metabolic process	GO:0008614	P	5	1	0	1
																		peptidyl-lysine modification to peptidyl-hypusine	GO:0008612	P	4	2	0	1
																		iron-sulfur cluster assembly	GO:0016226	P	5	16	0	1
																		response to extracellular stimulus	GO:0009991	P	4	13	0	1
																		fructose 2,6-bisphosphate metabolic process	GO:0006003	P	5	2	0	1
																		fructose metabolic process	GO:0006000	P	6	2	0	1
																		glucose catabolic process	GO:0006007	P	7	7	0	1
																		hexose catabolic process	GO:0019320	P	6	7	0	1
																		negative regulation of G2/M transition of mitotic cell cycle	GO:0010972	P	7	1	0	1
																		mannose metabolic process	GO:0006013	P	6	7	0	1
																		galactose metabolic process	GO:0006012	P	6	3	0	1
																		regulation of mitotic cell cycle	GO:0007346	P	5	25	0	1
																		inositol catabolic process	GO:0019310	P	6	1	0	1
																		carbohydrate transport	GO:0008643	P	6	12	0	1
																		cytidine deamination	GO:0009972	P	10	2	0	1
																		regulation of mitotic sister chromatid separation	GO:0010965	P	6	14	0	1
																		tail-anchored membrane protein insertion into ER membrane	GO:0071816	P	7	2	0	1
																		phosphatidylinositol phosphorylation	GO:0046854	P	7	13	0	1
																		methylglyoxal catabolic process to D-lactate via S-lactoyl-glutathione	GO:0019243	P	7	1	0	1
																		Ras protein signal transduction	GO:0007265	P	6	9	0	1
																		regulation of microtubule cytoskeleton organization	GO:0070507	P	5	11	0	1
																		positive regulation of metabolic process	GO:0009893	P	3	20	0	1
																		positive regulation of biosynthetic process	GO:0009891	P	4	6	0	1
																		positive regulation of catabolic process	GO:0009896	P	4	4	0	1
																		regulation of catabolic process	GO:0009894	P	4	6	0	1
																		negative regulation of mitotic sister chromatid separation	GO:2000816	P	6	7	0	1
																		myo-inositol hexakisphosphate metabolic process	GO:0033517	P	5	2	0	1
																		endosomal transport	GO:0016197	P	5	4	0	1
																		tRNA methylation	GO:0030488	P	6	2	0	1
																		ribonucleoprotein complex subunit organization	GO:0071826	P	5	11	0	1
																		snRNA processing	GO:0016180	P	8	2	0	1
																		regulation of protein phosphorylation	GO:0001932	P	7	27	0	1
																		positive regulation of protein phosphorylation	GO:0001934	P	7	9	0	1
																		purine nucleoside biosynthetic process	GO:0042451	P	7	9	0	1
																		ribonucleoside catabolic process	GO:0042454	P	7	2	0	1
																		ribonucleoside biosynthetic process	GO:0042455	P	7	11	0	1
																		isopentenyl diphosphate biosynthetic process, methylerythritol 4-phosphate pathway	GO:0019288	P	6	1	0	1
																		DNA replication, Okazaki fragment processing	GO:0033567	P	6	1	0	1
																		glycolipid transport	GO:0046836	P	6	9	0	1
																		lipid phosphorylation	GO:0046834	P	6	13	0	1
																		organelle membrane fusion	GO:0090174	P	6	2	0	1
																		DNA biosynthetic process	GO:0071897	P	6	2	0	1
																		shoot system morphogenesis	GO:0010016	P	4	2	0	1
																		arsenite transport	GO:0015700	P	8	3	0	1
																		anatomical structure formation involved in morphogenesis	GO:0048646	P	3	2	0	1
																		phytochromobilin biosynthetic process	GO:0010024	P	6	1	0	1
																		proanthocyanidin biosynthetic process	GO:0010023	P	5	1	0	1
																		positive regulation of cellular protein metabolic process	GO:0032270	P	5	13	0	1
																		negative regulation of protein polymerization	GO:0032272	P	6	3	0	1
																		establishment of protein localization to mitochondrial membrane	GO:0090151	P	6	5	0	1
																		establishment of protein localization to membrane	GO:0090150	P	5	37	0	1
																		cellular component macromolecule biosynthetic process	GO:0070589	P	4	1	0	1
																		IMP salvage	GO:0032264	P	7	2	0	1
																		purine nucleotide salvage	GO:0032261	P	6	2	0	1
																		coenzyme M metabolic process	GO:0019296	P	5	1	0	1
																		coenzyme M biosynthetic process	GO:0019295	P	6	1	0	1
																		aromatic amino acid family catabolic process	GO:0009074	P	6	5	0	1
																		aromatic amino acid family biosynthetic process	GO:0009073	P	6	45	0	1
																		aromatic amino acid family metabolic process	GO:0009072	P	5	61	0	1
																		cellular lipid catabolic process	GO:0044242	P	5	6	0	1
																		serine family amino acid catabolic process	GO:0009071	P	7	1	0	1
																		malate transport	GO:0015743	P	10	11	0	1
																		methionine biosynthetic process	GO:0009086	P	7	4	0	1
																		lysine biosynthetic process	GO:0009085	P	8	7	0	1
																		lysine biosynthetic process via diaminopimelate	GO:0009089	P	6	7	0	1
																		superoxide metabolic process	GO:0006801	P	5	16	0	1
																		pentose-phosphate shunt, non-oxidative branch	GO:0009052	P	5	4	0	1
																		COPII-coated vesicle budding	GO:0090114	P	6	6	0	1
																		response to metal ion	GO:0010038	P	5	3	0	1
																		response to inorganic substance	GO:0010035	P	4	12	0	1
																		fatty acid catabolic process	GO:0009062	P	6	6	0	1
																		C4-dicarboxylate transport	GO:0015740	P	9	11	0	1
																		cellular nitrogen compound catabolic process	GO:0044270	P	5	43	0	1
																		response to acid chemical	GO:0001101	P	4	11	0	1
																		sulfur compound catabolic process	GO:0044273	P	5	4	0	1
																		cellular carbohydrate catabolic process	GO:0044275	P	5	1	0	1
																		regulation of multi-organism process	GO:0043900	P	3	2	0	1
																		positive regulation of multi-organism process	GO:0043902	P	3	2	0	1
																		negative regulation of RNA biosynthetic process	GO:1902679	P	6	11	0	1
																		immune response	GO:0006955	P	3	5	0	1
																		phenol-containing compound biosynthetic process	GO:0046189	P	6	1	0	1
																		positive regulation of RNA biosynthetic process	GO:1902680	P	6	2	0	1
																		response to osmotic stress	GO:0006970	P	4	2	0	1
																		ammonium transmembrane transport	GO:0072488	P	7	8	0	1
																		mitotic nuclear division	GO:0140014	P	5	21	0	1
																		meiotic nuclear division	GO:0140013	P	4	6	0	1
																		tetrahydrobiopterin metabolic process	GO:0046146	P	5	2	0	1
																		pigment catabolic process	GO:0046149	P	4	1	0	1
																		alcohol catabolic process	GO:0046164	P	5	1	0	1
																		glycerol-3-phosphate catabolic process	GO:0046168	P	6	4	0	1
																		alcohol biosynthetic process	GO:0046165	P	5	12	0	1
																		phenol-containing compound metabolic process	GO:0018958	P	5	1	0	1
																		polyol catabolic process	GO:0046174	P	6	1	0	1
																		polyol biosynthetic process	GO:0046173	P	6	12	0	1
																		alditol metabolic process	GO:0019400	P	5	1	0	1
																		regulation of growth	GO:0040008	P	3	2	0	1
																		growth	GO:0040007	P	2	14	0	1
																		heparan sulfate proteoglycan biosynthetic process	GO:0015012	P	8	5	0	1
																		regulation of gene expression, epigenetic	GO:0040029	P	6	8	0	1
																		sister chromatid segregation	GO:0000819	P	5	21	0	1
																		aromatic compound catabolic process	GO:0019439	P	5	44	0	1
																		DNA integration	GO:0015074	P	6	3	0	1
																		mitochondrial electron transport, ubiquinol to cytochrome c	GO:0006122	P	6	10	0	1
																		mitotic spindle checkpoint	GO:0071174	P	5	7	0	1
																		spindle assembly checkpoint	GO:0071173	P	5	7	0	1
																		oxidative phosphorylation	GO:0006119	P	4	12	0	1
																		tryptophan catabolic process to kynurenine	GO:0019441	P	6	4	0	1
																		histone H3-K4 methylation	GO:0051568	P	8	4	0	1
																		ribonucleoprotein complex localization	GO:0071166	P	4	3	0	1
																		triglyceride biosynthetic process	GO:0019432	P	7	1	0	1
																		histone H4 acetylation	GO:0043967	P	8	2	0	1
																		histone H3 acetylation	GO:0043966	P	8	2	0	1
																		histone H2A acetylation	GO:0043968	P	8	2	0	1
																		methylglyoxal catabolic process	GO:0051596	P	6	1	0	1
																		malate metabolic process	GO:0006108	P	8	5	0	1
																		DNA catabolic process, endonucleolytic	GO:0000737	P	7	3	0	1
																		DNA synthesis involved in DNA repair	GO:0000731	P	7	2	0	1
																		pyridine nucleotide metabolic process	GO:0019362	P	6	10	0	1
																		pyridine nucleotide biosynthetic process	GO:0019363	P	7	10	0	1
																		molybdopterin cofactor biosynthetic process	GO:0032324	P	6	2	0	1
																		regulation of spindle organization	GO:0090224	P	5	9	0	1
																		nicotinamide nucleotide biosynthetic process	GO:0019359	P	8	10	0	1
																		inositol metabolic process	GO:0006020	P	5	9	0	1
																		inositol biosynthetic process	GO:0006021	P	6	8	0	1
																		glycosaminoglycan biosynthetic process	GO:0006024	P	7	5	0	1
																		aminoglycan biosynthetic process	GO:0006023	P	6	5	0	1
																		proteoglycan metabolic process	GO:0006029	P	6	5	0	1
																		cysteine biosynthetic process	GO:0019344	P	7	4	0	1
																		non-recombinational repair	GO:0000726	P	7	2	0	1
																		recombinational repair	GO:0000725	P	7	4	0	1
																		double-strand break repair via homologous recombination	GO:0000724	P	8	4	0	1
																		nitrogen cycle metabolic process	GO:0071941	P	4	7	0	1
																		phytochelatin biosynthetic process	GO:0046938	P	5	2	0	1
																		phytochelatin metabolic process	GO:0046937	P	4	2	0	1
																		mitotic cell cycle process	GO:1903047	P	4	32	0	1
																		acetyl-CoA biosynthetic process from pyruvate	GO:0006086	P	8	3	0	1
																		nucleobase metabolic process	GO:0009112	P	5	6	0	1
																		acetyl-CoA metabolic process	GO:0006084	P	6	3	0	1
																		meiotic cell cycle process	GO:1903046	P	3	6	0	1
																		acetyl-CoA biosynthetic process	GO:0006085	P	7	3	0	1
																		purine nucleobase biosynthetic process	GO:0009113	P	5	2	0	1
																		lactate metabolic process	GO:0006089	P	5	1	0	1
																		glyoxylate cycle	GO:0006097	P	5	1	0	1
																		pentose-phosphate shunt	GO:0006098	P	5	7	0	1
																		tricarboxylic acid cycle	GO:0006099	P	4	17	0	1
																		fatty acid oxidation	GO:0019395	P	5	7	0	1
																		regulation of photosynthesis	GO:0010109	P	5	2	0	1
																		response to starvation	GO:0042594	P	4	3	0	1
																		positive regulation of kinase activity	GO:0033674	P	7	9	0	1
																		glycerol metabolic process	GO:0006071	P	6	1	0	1
																		glycerol-3-phosphate metabolic process	GO:0006072	P	6	5	0	1
																		lipoate biosynthetic process	GO:0009107	P	6	7	0	1
																		lipoate metabolic process	GO:0009106	P	5	7	0	1
																		leukotriene biosynthetic process	GO:0019370	P	7	1	0	1
																		regulation of protein serine/threonine kinase activity	GO:0071900	P	8	18	0	1
																		maintenance of protein localization in endoplasmic reticulum	GO:0035437	P	6	7	0	1
																		nucleoside biosynthetic process	GO:0009163	P	6	11	0	1
																		fruit development	GO:0010154	P	5	1	0	1
																		metal ion homeostasis	GO:0055065	P	8	4	0	1
																		nucleotide catabolic process	GO:0009166	P	7	1	0	1
																		nucleoside catabolic process	GO:0009164	P	6	2	0	1
																		monovalent inorganic cation homeostasis	GO:0055067	P	8	2	0	1
																		methylglyoxal catabolic process to lactate	GO:0061727	P	6	1	0	1
																		nitrile biosynthetic process	GO:0080028	P	6	3	0	1
																		nucleobase biosynthetic process	GO:0046112	P	6	6	0	1
																		positive regulation of catalytic activity	GO:0043085	P	5	10	0	1
																		regulation of GTPase activity	GO:0043087	P	6	1	0	1
																		regulation of phenylpropanoid metabolic process	GO:2000762	P	5	1	0	1
																		iron ion homeostasis	GO:0055072	P	10	2	0	1
																		potassium ion homeostasis	GO:0055075	P	9	2	0	1
																		transition metal ion homeostasis	GO:0055076	P	9	2	0	1
																		queuosine metabolic process	GO:0046116	P	7	2	0	1
																		cellular metabolic compound salvage	GO:0043094	P	4	5	0	1
																		pyrimidine nucleoside triphosphate biosynthetic process	GO:0009148	P	8	8	0	1
																		pyrimidine nucleoside triphosphate metabolic process	GO:0009147	P	7	9	0	1
																		purine ribonucleoside biosynthetic process	GO:0046129	P	8	9	0	1
																		cation homeostasis	GO:0055080	P	7	4	0	1
																		pyrimidine ribonucleoside metabolic process	GO:0046131	P	7	2	0	1
																		pyrimidine nucleoside catabolic process	GO:0046135	P	7	2	0	1
																		pyrimidine ribonucleoside catabolic process	GO:0046133	P	8	2	0	1
																		imidazole-containing compound metabolic process	GO:0052803	P	5	10	0	1
																		ATP-dependent chromatin remodeling	GO:0043044	P	6	3	0	1
																		nucleobase transport	GO:0015851	P	6	3	0	1
																		deoxyribonucleoside diphosphate metabolic process	GO:0009186	P	7	3	0	1
																		vesicle coating	GO:0006901	P	6	6	0	1
																		extracellular structure organization	GO:0043062	P	4	10	0	1
																		vesicle budding from membrane	GO:0006900	P	5	6	0	1
																		vesicle fusion	GO:0006906	P	6	2	0	1
																		vesicle targeting	GO:0006903	P	3	6	0	1

## Sheet: Cl8
Supplemental Table 2: Cluster 8 gene function enrichment. (C: cellular component, F: molecular function and P: biological process)
Significantly enriched terms are highlighted in red
Term Name	GOID	Term Type	Depth	cnt(reference)	cnt(Cluster8)	fsh(Cluster8)			Term Name	GOID	Term Type	Depth	cnt(reference)	cnt(Cluster8)	fsh(Cluster8)			Term Name	GOID	Term Type	Depth	cnt(reference)	cnt(Cluster8)	fsh(Cluster8)			KEGG Pahtway	p-value	GeneID
ribosome	GO:0005840	C	5	524	62	1.73407e-06			acireductone dioxygenase [iron(II)-requiring] activity	GO:0010309	F	6	9	7	1.33666e-07			cellular amide metabolic process	GO:0043603	P	5	775	80	1.22437e-05			Beta-alanine biosynthesis II	0.00826783	Zm00001d003744	Zm00001d048890	Zm00001d052931	R-ZMA-1119445.1
non-membrane-bounded organelle	GO:0043228	C	4	911	91	1.15067e-05			structural molecule activity	GO:0005198	F	2	583	67	1.86842e-06			organonitrogen compound biosynthetic process	GO:1901566	P	5	1142	108	1.9554e-05			NAD biosynthesis I (from aspartate)	0.0140713	Zm00001d005157	Zm00001d021419	R-ZMA-1119384.1
intracellular non-membrane-bounded organelle	GO:0043232	C	4	911	91	1.15067e-05			structural constituent of ribosome	GO:0003735	F	3	526	62	1.96847e-06			peptide metabolic process	GO:0006518	P	5	738	76	2.19082e-05			Pantothenate biosynthesis I	0.0226927	Zm00001d002694	Zm00001d034866	R-ZMA-1119496.1
organelle	GO:0043226	C	3	2136	170	0.00107548			nuclease activity	GO:0004518	F	5	120	21	2.09023e-05			peptide biosynthetic process	GO:0043043	P	6	721	71	0.000162465			Pantothenate biosynthesis II	0.0226927	Zm00001d002694	Zm00001d034866	R-ZMA-1119544.1
intracellular organelle	GO:0043229	C	3	2071	163	0.00218421			anion binding	GO:0043168	F	4	2760	219	0.00022056			translation	GO:0006412	P	6	709	70	0.000166978			Strigolactone signaling	0.0298934	Zm00001d011244	Zm00001d024523	Zm00001d049899	R-ZMA-5654828.1
intracellular	GO:0005622	C	2	2759	209	0.00327737			small molecule binding	GO:0036094	F	3	2868	226	0.000257425			amide biosynthetic process	GO:0043604	P	6	751	73	0.000195732			Citrulline biosynthesis	0.0428006	Zm00001d033228	Zm00001d038358	Zm00001d047124	R-ZMA-1119495.1
signal peptidase complex	GO:0005787	C	4	11	4	0.0037514			carbohydrate derivative binding	GO:0097367	F	3	2444	196	0.000287501			alcohol metabolic process	GO:0006066	P	4	34	9	0.000204334			Biotin biosynthesis II	0.0428006	Zm00001d003058	Zm00001d004560	Zm00001d033228	R-ZMA-1119610.1
peptidase complex	GO:1905368	C	4	70	11	0.00448869			endodeoxyribonuclease activity, producing 5'-phosphomonoesters	GO:0016888	F	6	11	5	0.00034605			cellular metabolic process	GO:0044237	P	3	6616	478	0.000254439
endoribonuclease complex	GO:1902555	C	4	3	2	0.0116268			inositol tetrakisphosphate kinase activity	GO:0051765	F	6	11	5	0.00034605			cellular protein metabolic process	GO:0044267	P	5	2983	233	0.000340929
endonuclease complex	GO:1905348	C	3	3	2	0.0116268			endodeoxyribonuclease activity	GO:0004520	F	5	11	5	0.00034605			inositol trisphosphate metabolic process	GO:0032957	P	6	11	5	0.00034605
ribonuclease MRP complex	GO:0000172	C	4	3	2	0.0116268			inositol-1,3,4-trisphosphate 5-kinase activity	GO:0052726	F	7	11	5	0.00034605			organophosphate metabolic process	GO:0019637	P	4	359	40	0.00040642
ribonuclease P complex	GO:0030677	C	4	3	2	0.0116268			inositol-1,3,4-trisphosphate 6-kinase activity	GO:0052725	F	7	11	5	0.00034605			aromatic amino acid family biosynthetic process	GO:0009073	P	6	45	10	0.000432059
small nucleolar ribonucleoprotein complex	GO:0005732	C	4	9	3	0.0161598			inositol tetrakisphosphate 1-kinase activity	GO:0047325	F	7	11	5	0.00034605			organic acid catabolic process	GO:0016054	P	5	18	6	0.000626788
1,3-beta-D-glucan synthase complex	GO:0000148	C	5	25	5	0.0189184			dioxygenase activity	GO:0051213	F	4	38	9	0.000504475			carboxylic acid catabolic process	GO:0046395	P	6	18	6	0.000626788
mitochondrial matrix	GO:0005759	C	5	10	3	0.0220084			deoxyribonuclease activity	GO:0004536	F	4	13	5	0.000865831			organic substance metabolic process	GO:0071704	P	3	7809	550	0.000843748
ribonucleoprotein complex	GO:1990904	C	3	111	13	0.0240505			adenyl ribonucleotide binding	GO:0032559	F	6	2135	170	0.00105331			inositol phosphate metabolic process	GO:0043647	P	5	13	5	0.000865831
proteasome core complex	GO:0005839	C	3	48	7	0.0311115			ribonucleotide binding	GO:0032553	F	4	2412	189	0.00116967			organonitrogen compound metabolic process	GO:1901564	P	4	4300	317	0.00138717
catalytic complex	GO:1902494	C	3	330	30	0.0314129			adenyl nucleotide binding	GO:0030554	F	6	2141	170	0.00119275			cellular process	GO:0009987	P	2	7771	545	0.00140049
cellular_component	GO:0005575	C	1	5019	347	0.035162			oxidoreductase activity, acting on single donors with incorporation of molecular oxygen, incorporation of two atoms of oxygen	GO:0016702	F	5	35	8	0.00132039			nitrogen compound metabolic process	GO:0006807	P	3	6525	464	0.00142332
peroxisome	GO:0005777	C	5	31	5	0.0442649			purine ribonucleotide binding	GO:0032555	F	5	2392	187	0.00138634			signal peptide processing	GO:0006465	P	6	15	5	0.00181522
microbody	GO:0042579	C	4	31	5	0.0442649			N6-(1,2-dicarboxyethyl)AMP AMP-lyase (fumarate-forming) activity	GO:0004018	F	6	9	4	0.00158753			cellular nitrogen compound metabolic process	GO:0034641	P	4	3437	257	0.00211531
protein serine/threonine phosphatase complex	GO:0008287	C	5	22	4	0.047666			drug binding	GO:0008144	F	3	2129	168	0.00166942			organic hydroxy compound metabolic process	GO:1901615	P	4	46	9	0.00215629
protein phosphatase type 2A complex	GO:0000159	C	3	22	4	0.047666			purine nucleotide binding	GO:0017076	F	5	2402	187	0.00167852			phosphorus metabolic process	GO:0006793	P	4	2143	166	0.00379208
phosphatase complex	GO:1903293	C	4	22	4	0.047666			transferase activity	GO:0016740	F	3	3605	269	0.00182794			phosphate-containing compound metabolic process	GO:0006796	P	5	2143	166	0.00379208
U1 snRNP	GO:0005685	C	6	6	2	0.0511293			nucleoside phosphate binding	GO:1901265	F	4	2676	205	0.00214613			polyol metabolic process	GO:0019751	P	5	25	6	0.00407573
protein-containing complex	GO:0032991	C	2	1102	83	0.060589			nucleotide binding	GO:0000166	F	4	2676	205	0.00214613			primary metabolic process	GO:0044238	P	3	7431	517	0.00428987
proteasome complex	GO:0000502	C	3	58	7	0.0740601			amidine-lyase activity	GO:0016842	F	5	10	4	0.00251309			fatty acid beta-oxidation	GO:0006635	P	6	6	3	0.00444513
endopeptidase complex	GO:1905369	C	5	58	7	0.0740601			endonuclease activity	GO:0004519	F	6	48	9	0.00292858			seryl-tRNA aminoacylation	GO:0006434	P	8	6	3	0.00444513
proton-transporting two-sector ATPase complex, proton-transporting domain	GO:0033177	C	4	27	4	0.0892913			O-acyltransferase activity	GO:0008374	F	6	32	7	0.00342735			monocarboxylic acid catabolic process	GO:0072329	P	7	6	3	0.00444513
plasma membrane protein complex	GO:0098797	C	4	39	5	0.0995216			nucleobase-containing compound transmembrane transporter activity	GO:0015932	F	4	11	4	0.0037514			cellular lipid catabolic process	GO:0044242	P	5	6	3	0.00444513
spliceosomal snRNP complex	GO:0097525	C	5	9	2	0.108167			carbohydrate derivative transmembrane transporter activity	GO:1901505	F	4	11	4	0.0037514			fatty acid catabolic process	GO:0009062	P	6	6	3	0.00444513
proteasome core complex, alpha-subunit complex	GO:0019773	C	3	19	3	0.116548			endonuclease activity, active with either ribo- or deoxyribonucleic acids and producing 5'-phosphomonoesters	GO:0016893	F	7	25	6	0.00407573			cellular macromolecule metabolic process	GO:0044260	P	4	5078	363	0.0045621
proton-transporting V-type ATPase complex	GO:0033176	C	5	19	3	0.116548			inositol trisphosphate kinase activity	GO:0051766	F	6	18	5	0.00441415			aromatic amino acid family metabolic process	GO:0009072	P	5	61	10	0.00485445
ELL-EAF complex	GO:0032783	C	4	2	1	0.123234			ATP transmembrane transporter activity	GO:0005347	F	6	6	3	0.00444513			protein maturation	GO:0051604	P	5	28	6	0.00736553
cohesin complex	GO:0008278	C	3	2	1	0.123234			purine ribonucleotide transmembrane transporter activity	GO:0005346	F	5	6	3	0.00444513			lipid oxidation	GO:0034440	P	4	7	3	0.00741224
organellar ribosome	GO:0000313	C	4	2	1	0.123234			serine-tRNA ligase activity	GO:0004828	F	6	6	3	0.00444513			fatty acid oxidation	GO:0019395	P	5	7	3	0.00741224
mitochondrial ribosome	GO:0005761	C	5	2	1	0.123234			ATP:ADP antiporter activity	GO:0005471	F	7	6	3	0.00444513			metabolic process	GO:0008152	P	2	9899	671	0.00843875
preribosome, small subunit precursor	GO:0030688	C	5	2	1	0.123234			organophosphate ester transmembrane transporter activity	GO:0015605	F	4	6	3	0.00444513			protein metabolic process	GO:0019538	P	4	3726	270	0.0084746
chromosome, telomeric region	GO:0000781	C	4	2	1	0.123234			anion:anion antiporter activity	GO:0015301	F	7	6	3	0.00444513			purine nucleoside metabolic process	GO:0042278	P	6	21	5	0.00894315
nuclear chromosome, telomeric region	GO:0000784	C	5	2	1	0.123234			adenine nucleotide transmembrane transporter activity	GO:0000295	F	7	6	3	0.00444513			guanosine-containing compound metabolic process	GO:1901068	P	8	21	5	0.00894315
proton-transporting V-type ATPase, V0 domain	GO:0033179	C	5	10	2	0.129706			acyl-CoA oxidase activity	GO:0003997	F	6	6	3	0.00444513			purine ribonucleoside metabolic process	GO:0046128	P	7	21	5	0.00894315
condensed chromosome	GO:0000793	C	6	20	3	0.130958			ADP transmembrane transporter activity	GO:0015217	F	6	6	3	0.00444513			protein insertion into membrane	GO:0051205	P	5	14	4	0.00976143
plasma membrane	GO:0005886	C	4	56	6	0.144113			purine nucleotide transmembrane transporter activity	GO:0015216	F	6	6	3	0.00444513			IMP biosynthetic process	GO:0006188	P	9	14	4	0.00976143
nucleus	GO:0005634	C	5	925	67	0.146366			nucleotide transmembrane transporter activity	GO:0015215	F	5	6	3	0.00444513			IMP metabolic process	GO:0046040	P	8	14	4	0.00976143
kinesin complex	GO:0005871	C	4	95	9	0.150176			solute:anion antiporter activity	GO:0140323	F	6	6	3	0.00444513			membrane organization	GO:0061024	P	4	22	5	0.0109786
COPI-coated vesicle	GO:0030137	C	6	11	2	0.152118			oxidoreductase activity, acting on single donors with incorporation of molecular oxygen	GO:0016701	F	4	42	8	0.00446133			macromolecule metabolic process	GO:0043170	P	4	6115	426	0.011062
COPI vesicle coat	GO:0030126	C	5	11	2	0.152118			ATP binding	GO:0005524	F	4	1994	154	0.00587938			CTP biosynthetic process	GO:0006241	P	9	8	3	0.0113024
COPI-coated vesicle membrane	GO:0030663	C	6	11	2	0.152118			methyltransferase activity	GO:0008168	F	5	316	32	0.00639274			UTP biosynthetic process	GO:0006228	P	9	8	3	0.0113024
small nuclear ribonucleoprotein complex	GO:0030532	C	4	12	2	0.175203			purine ribonucleoside triphosphate binding	GO:0035639	F	5	2251	171	0.00708234			pyrimidine ribonucleoside triphosphate metabolic process	GO:0009208	P	8	8	3	0.0113024
cellular anatomical entity	GO:0110165	C	2	4713	314	0.17587			transferase activity, transferring one-carbon groups	GO:0016741	F	4	336	33	0.0088706			GTP biosynthetic process	GO:0006183	P	9	8	3	0.0113024
myosin complex	GO:0016459	C	3	23	3	0.177456			ADP binding	GO:0043531	F	5	134	16	0.0111655			pyrimidine ribonucleotide metabolic process	GO:0009218	P	7	8	3	0.0113024
actin filament	GO:0005884	C	7	3	1	0.179038			oxidoreductase activity, acting on the CH-CH group of donors, oxygen as acceptor	GO:0016634	F	5	8	3	0.0113024			pyrimidine ribonucleoside triphosphate biosynthetic process	GO:0009209	P	9	8	3	0.0113024
Elongator holoenzyme complex	GO:0033588	C	3	3	1	0.179038			isocitrate dehydrogenase (NADP+) activity	GO:0004450	F	7	8	3	0.0113024			pyrimidine ribonucleotide biosynthetic process	GO:0009220	P	8	8	3	0.0113024
BLOC complex	GO:0031082	C	3	3	1	0.179038			isocitrate dehydrogenase activity	GO:0004448	F	6	8	3	0.0113024			CTP metabolic process	GO:0046036	P	8	8	3	0.0113024
BLOC-1 complex	GO:0031083	C	4	3	1	0.179038			nucleoside diphosphate kinase activity	GO:0004550	F	6	8	3	0.0113024			GTP metabolic process	GO:0046039	P	8	8	3	0.0113024
spliceosomal complex	GO:0005681	C	4	24	3	0.193852			kinase activity	GO:0016301	F	5	1702	131	0.0119869			UTP metabolic process	GO:0046051	P	8	8	3	0.0113024
chromosomal region	GO:0098687	C	3	13	2	0.198786			oxidoreductase activity, acting on CH-OH group of donors	GO:0016614	F	4	182	20	0.0120693			secondary alcohol metabolic process	GO:1902652	P	5	8	3	0.0113024
prefoldin complex	GO:0016272	C	3	13	2	0.198786			transferase activity, transferring phosphorus-containing groups	GO:0016772	F	4	1998	151	0.0132993			isocitrate metabolic process	GO:0006102	P	6	8	3	0.0113024
Sm-like protein family complex	GO:0120114	C	3	14	2	0.22271			phosphotransferase activity, alcohol group as acceptor	GO:0016773	F	5	1676	128	0.0162341			pyrimidine nucleoside triphosphate biosynthetic process	GO:0009148	P	8	8	3	0.0113024
checkpoint clamp complex	GO:0030896	C	3	4	1	0.231292			UDP-glycosyltransferase activity	GO:0008194	F	5	213	22	0.0171964			ceramide metabolic process	GO:0006672	P	6	3	2	0.0116268
condensed nuclear chromosome	GO:0000794	C	7	4	1	0.231292			protein kinase activity	GO:0004672	F	4	1515	116	0.0201433			regulation of cell division	GO:0051302	P	4	3	2	0.0116268
actin cytoskeleton	GO:0015629	C	6	65	6	0.231601			ion binding	GO:0043167	F	3	4570	321	0.0206481			regulation of cytokinesis	GO:0032465	P	5	3	2	0.0116268
proton-transporting two-sector ATPase complex	GO:0016469	C	4	65	6	0.231601			vitamin binding	GO:0019842	F	4	144	16	0.020996			purine nucleoside monophosphate biosynthetic process	GO:0009127	P	8	15	4	0.012651
nuclear outer membrane-endoplasmic reticulum membrane network	GO:0042175	C	4	79	7	0.236714			1,3-beta-D-glucan synthase activity	GO:0003843	F	7	26	5	0.0222281			purine nucleoside monophosphate metabolic process	GO:0009126	P	7	15	4	0.012651
endoplasmic reticulum membrane	GO:0005789	C	5	79	7	0.236714			oxidoreductase activity, acting on the CH-OH group of donors, NAD or NADP as acceptor	GO:0016616	F	5	157	17	0.0222798			ribonucleoside monophosphate biosynthetic process	GO:0009156	P	8	15	4	0.012651
membrane-bounded organelle	GO:0043227	C	4	1296	89	0.23675			hydro-lyase activity	GO:0016836	F	5	45	7	0.0225803			ribonucleoside monophosphate metabolic process	GO:0009161	P	7	15	4	0.012651
cytoskeleton	GO:0005856	C	5	249	19	0.237976			alkylbase DNA N-glycosylase activity	GO:0003905	F	5	11	3	0.0288548			purine ribonucleoside monophosphate metabolic process	GO:0009167	P	8	15	4	0.012651
membrane protein complex	GO:0098796	C	3	295	22	0.249951			acyl-CoA dehydrogenase activity	GO:0003995	F	5	11	3	0.0288548			purine ribonucleoside monophosphate biosynthetic process	GO:0009168	P	9	15	4	0.012651
cell periphery	GO:0071944	C	3	195	15	0.260302			organic cyclic compound binding	GO:0097159	F	3	5589	384	0.036031			cellular modified amino acid metabolic process	GO:0006575	P	4	42	7	0.0158191
nuclear chromosome	GO:0000228	C	6	28	3	0.262434			heterocyclic compound binding	GO:1901363	F	3	5589	384	0.036031			phosphatidylserine biosynthetic process	GO:0006659	P	6	9	3	0.0161598
peroxisomal membrane	GO:0005778	C	6	16	2	0.271042			3-deoxy-7-phosphoheptulonate synthase activity	GO:0003849	F	5	12	3	0.036691			phosphatidylserine metabolic process	GO:0006658	P	5	9	3	0.0161598
microbody membrane	GO:0031903	C	5	16	2	0.271042			vitamin B6 binding	GO:0070279	F	4	119	13	0.0394662			guanosine-containing compound biosynthetic process	GO:1901070	P	9	9	3	0.0161598
transcription factor complex	GO:0005667	C	3	55	5	0.271213			pyridoxal phosphate binding	GO:0030170	F	5	119	13	0.0394662			cytochrome complex assembly	GO:0017004	P	7	9	3	0.0161598
external encapsulating structure	GO:0030312	C	3	83	7	0.276127			DNA N-glycosylase activity	GO:0019104	F	4	13	3	0.0454971			purine nucleoside biosynthetic process	GO:0042451	P	7	9	3	0.0161598
cell wall	GO:0005618	C	4	83	7	0.276127			molecular_function	GO:0003674	F	1	16795	1088	0.0503778			pyrimidine nucleoside triphosphate metabolic process	GO:0009147	P	7	9	3	0.0161598
RNA polymerase III transcription factor complex	GO:0090576	C	5	5	1	0.280224			chorismate mutase activity	GO:0004106	F	5	6	2	0.0511293			purine ribonucleoside biosynthetic process	GO:0046129	P	8	9	3	0.0161598
box H/ACA RNP complex	GO:0072588	C	5	5	1	0.280224			ubiquitin-ubiquitin ligase activity	GO:0034450	F	7	6	2	0.0511293			biosynthetic process	GO:0009058	P	3	3235	233	0.0189124
glycerol-3-phosphate dehydrogenase complex	GO:0009331	C	4	5	1	0.280224			ubiquitin-like protein ligase activity	GO:0061659	F	5	6	2	0.0511293			ribonucleoside metabolic process	GO:0009119	P	6	25	5	0.0189184
transcription factor TFIIIB complex	GO:0000126	C	6	5	1	0.280224			ubiquitin protein ligase activity	GO:0061630	F	6	6	2	0.0511293			(1->3)-beta-D-glucan biosynthetic process	GO:0006075	P	9	25	5	0.0189184
extracellular space	GO:0005615	C	3	5	1	0.280224			motor activity	GO:0003774	F	8	125	13	0.0548817			(1->3)-beta-D-glucan metabolic process	GO:0006074	P	8	25	5	0.0189184
microtubule associated complex	GO:0005875	C	3	113	9	0.292168			catalytic activity, acting on RNA	GO:0140098	F	3	280	25	0.0549933			small molecule catabolic process	GO:0044282	P	4	34	6	0.0190191
cytosol	GO:0005829	C	3	17	2	0.295219			hydrolase activity, acting on ester bonds	GO:0016788	F	4	640	51	0.057321			rRNA metabolic process	GO:0016072	P	8	54	8	0.02012
intracellular membrane-bounded organelle	GO:0043231	C	4	1219	82	0.313035			3'-5' exonuclease activity	GO:0008408	F	7	34	5	0.0620996			rRNA processing	GO:0006364	P	6	54	8	0.02012
outer membrane	GO:0019867	C	4	31	3	0.315613			prenylcysteine oxidase activity	GO:0001735	F	6	1	1	0.0636406			gene expression	GO:0010467	P	5	2529	185	0.0212001
ubiquitin ligase complex	GO:0000151	C	3	18	2	0.319274			transposase activity	GO:0004803	F	4	1	1	0.0636406			histidine metabolic process	GO:0006547	P	6	10	3	0.0220084
microtubule cytoskeleton	GO:0015630	C	6	175	13	0.322681			hydrolase activity, acting on carbon-nitrogen (but not peptide) bonds, in linear amidines	GO:0016813	F	5	1	1	0.0636406			histidine biosynthetic process	GO:0000105	P	6	10	3	0.0220084
intracellular organelle lumen	GO:0070013	C	4	131	10	0.322738			electron-transferring-flavoprotein dehydrogenase activity	GO:0004174	F	5	1	1	0.0636406			imidazole-containing compound metabolic process	GO:0052803	P	5	10	3	0.0220084
organelle lumen	GO:0043233	C	4	131	10	0.322738			oxidoreductase activity, acting on the CH-NH group of donors, quinone or similar compound as acceptor	GO:0016649	F	5	1	1	0.0636406			protein processing	GO:0016485	P	6	26	5	0.0222281
membrane-enclosed lumen	GO:0031974	C	3	131	10	0.322738			protein-arginine deiminase activity	GO:0004668	F	6	1	1	0.0636406			peptidyl-arginine N-methylation	GO:0035246	P	7	4	2	0.0222739
transcription factor TFIIH core complex	GO:0000439	C	6	6	1	0.326042			dolichyl-phosphate-glucose-glycolipid alpha-glucosyltransferase activity	GO:0004583	F	7	1	1	0.0636406			peptidyl-arginine methylation	GO:0018216	P	6	4	2	0.0222739
preribosome	GO:0030684	C	4	19	2	0.343124			pantoate-beta-alanine ligase activity	GO:0004592	F	6	1	1	0.0636406			peptidyl-arginine modification	GO:0018195	P	8	4	2	0.0222739
mediator complex	GO:0016592	C	3	20	2	0.366698			ADP-dependent NAD(P)H-hydrate dehydratase activity	GO:0052855	F	6	1	1	0.0636406			RNA phosphodiester bond hydrolysis	GO:0090501	P	7	4	2	0.0222739
chromosome	GO:0005694	C	5	124	9	0.391665			glucosyltransferase activity	GO:0046527	F	6	128	13	0.063943			mRNA cleavage	GO:0006379	P	8	4	2	0.0222739
exoribonuclease complex	GO:1905354	C	4	8	1	0.409122			oxidoreductase activity, acting on NAD(P)H, oxygen as acceptor	GO:0050664	F	5	15	3	0.0658913			lipid metabolic process	GO:0006629	P	4	548	47	0.0229946
proton-transporting V-type ATPase, V1 domain	GO:0033180	C	5	8	1	0.409122			UDP-glucosyltransferase activity	GO:0035251	F	6	92	10	0.0672558			cellular biosynthetic process	GO:0044249	P	4	3042	219	0.023192
nucleolus	GO:0005730	C	5	8	1	0.409122			molybdate ion transmembrane transporter activity	GO:0015098	F	6	7	2	0.0686162			organophosphate biosynthetic process	GO:0090407	P	5	184	19	0.0255388
small ribosomal subunit	GO:0015935	C	5	8	1	0.409122			oxoglutarate dehydrogenase (succinyl-transferring) activity	GO:0004591	F	6	7	2	0.0686162			protein phosphorylation	GO:0006468	P	7	1517	115	0.0266704
exosome (RNase complex)	GO:0000178	C	3	8	1	0.409122			metalloendopeptidase activity	GO:0004222	F	7	46	6	0.069984			phosphorylation	GO:0016310	P	6	1649	124	0.0271639
integral component of membrane	GO:0016021	C	4	1039	68	0.422176			hydrolase activity, hydrolyzing N-glycosyl compounds	GO:0016799	F	5	25	4	0.0710263			phospholipid metabolic process	GO:0006644	P	5	113	13	0.0273963
supramolecular polymer	GO:0099081	C	4	55	4	0.467091			hydrolase activity, acting on carbon-nitrogen (but not peptide) bonds	GO:0016810	F	4	47	6	0.0761191			glycosyl compound biosynthetic process	GO:1901659	P	6	11	3	0.0288548
supramolecular fiber	GO:0099512	C	5	55	4	0.467091			threonine-type peptidase activity	GO:0070003	F	6	47	6	0.0761191			ribonucleoside biosynthetic process	GO:0042455	P	7	11	3	0.0288548
polymeric cytoskeletal fiber	GO:0099513	C	6	55	4	0.467091			enzyme activator activity	GO:0008047	F	4	47	6	0.0761191			nucleoside biosynthetic process	GO:0009163	P	6	11	3	0.0288548
intrinsic component of membrane	GO:0031224	C	3	1054	68	0.471443			threonine-type endopeptidase activity	GO:0004298	F	7	47	6	0.0761191			nucleoside monophosphate metabolic process	GO:0009123	P	6	19	4	0.029349
SUMO ligase complex	GO:0106068	C	5	10	1	0.481967			RNA methyltransferase activity	GO:0008173	F	4	37	5	0.0834241			nucleoside monophosphate biosynthetic process	GO:0009124	P	7	19	4	0.029349
Smc5-Smc6 complex	GO:0030915	C	6	10	1	0.481967			uroporphyrinogen decarboxylase activity	GO:0004853	F	6	8	2	0.0877208			glycerophospholipid metabolic process	GO:0006650	P	6	82	10	0.0349278
spindle pole	GO:0000922	C	3	10	1	0.481967			mRNA binding	GO:0003729	F	6	8	2	0.0877208			organic substance biosynthetic process	GO:1901576	P	4	3092	220	0.0352352
coated membrane	GO:0048475	C	4	73	5	0.49949			acid-amino acid ligase activity	GO:0016881	F	5	27	4	0.0892913			NAD biosynthetic process	GO:0009435	P	9	5	2	0.0355679
membrane coat	GO:0030117	C	4	73	5	0.49949			protein phosphatase regulator activity	GO:0019888	F	5	27	4	0.0892913			spliceosomal complex assembly	GO:0000245	P	6	5	2	0.0355679
supramolecular complex	GO:0099080	C	3	58	4	0.508956			phosphotransferase activity, for other substituted phosphate groups	GO:0016780	F	5	17	3	0.0897108			protein import into peroxisome matrix, docking	GO:0016560	P	5	5	2	0.0355679
transferase complex	GO:1990234	C	4	137	9	0.510287			carbon-nitrogen lyase activity	GO:0016840	F	4	28	4	0.0991868			mRNA splice site selection	GO:0006376	P	6	5	2	0.0355679
transcription elongation factor complex	GO:0008023	C	3	11	1	0.514952			phosphatase regulator activity	GO:0019208	F	4	28	4	0.0991868			ribonucleoprotein complex biogenesis	GO:0022613	P	4	94	11	0.0362388
chromosome, centromeric region	GO:0000775	C	4	11	1	0.514952			ribonucleoside binding	GO:0032549	F	5	274	23	0.106504			nucleobase-containing small molecule biosynthetic process	GO:0034404	P	5	12	3	0.036691
phosphopyruvate hydratase complex	GO:0000015	C	4	12	1	0.545839			GTPase activator activity	GO:0005096	F	5	40	5	0.108112			cellular amino acid catabolic process	GO:0009063	P	5	12	3	0.036691
nuclear transcription factor complex	GO:0044798	C	4	31	2	0.595581			prephenate dehydratase activity	GO:0004664	F	6	9	2	0.108167			cellular modified amino acid biosynthetic process	GO:0042398	P	6	40	6	0.039388
ribosomal subunit	GO:0044391	C	4	32	2	0.613058			nucleoside binding	GO:0001882	F	4	275	23	0.109603			cofactor biosynthetic process	GO:0051188	P	5	119	13	0.0394662
nuclear lumen	GO:0031981	C	5	117	7	0.621613			microtubule motor activity	GO:0003777	F	9	102	10	0.114188			glycerolipid metabolic process	GO:0046486	P	5	85	10	0.0431644
phosphatidylinositol 3-kinase complex	GO:0005942	C	4	15	1	0.627198			solute:proton antiporter activity	GO:0015299	F	7	41	5	0.117051			cofactor metabolic process	GO:0051186	P	4	147	15	0.0476134
phosphatidylinositol 3-kinase complex, class III	GO:0035032	C	5	15	1	0.627198			solute:cation antiporter activity	GO:0015298	F	6	41	5	0.117051			coenzyme biosynthetic process	GO:0009108	P	6	64	8	0.0493158
PAS complex	GO:0070772	C	6	15	1	0.627198			endopeptidase activity	GO:0004175	F	6	362	29	0.119519			cellular macromolecule biosynthetic process	GO:0034645	P	5	2462	176	0.0497687
microtubule organizing center	GO:0005815	C	3	15	1	0.627198			transferase activity, transferring glycosyl groups	GO:0016757	F	4	679	51	0.123045			macromolecule biosynthetic process	GO:0009059	P	5	2464	176	0.0509577
vesicle membrane	GO:0012506	C	5	33	2	0.62995			sirohydrochlorin cobaltochelatase activity	GO:0016852	F	4	2	1	0.123234			cellular nitrogen compound biosynthetic process	GO:0044271	P	5	2438	174	0.0533663
cytoplasmic vesicle	GO:0031410	C	4	33	2	0.62995			sequence-specific single stranded DNA binding	GO:0098847	F	7	2	1	0.123234			RNA processing	GO:0006396	P	6	268	24	0.0575156
coated vesicle	GO:0030135	C	5	33	2	0.62995			proline dehydrogenase activity	GO:0004657	F	5	2	1	0.123234			prenylcysteine metabolic process	GO:0030329	P	5	1	1	0.0636406
vesicle coat	GO:0030120	C	5	33	2	0.62995			4-alpha-hydroxytetrahydrobiopterin dehydratase activity	GO:0008124	F	6	2	1	0.123234			prenylcysteine catabolic process	GO:0030328	P	6	1	1	0.0636406
Golgi-associated vesicle	GO:0005798	C	5	33	2	0.62995			2-oxoglutarate-dependent dioxygenase activity	GO:0016706	F	5	2	1	0.123234			cellular modified amino acid catabolic process	GO:0042219	P	6	1	1	0.0636406
intracellular vesicle	GO:0097708	C	4	33	2	0.62995			jasmonate-amino synthetase activity	GO:0080123	F	6	2	1	0.123234			negative regulation of small molecule metabolic process	GO:0062014	P	4	1	1	0.0636406
Golgi-associated vesicle membrane	GO:0030660	C	5	33	2	0.62995			superoxide dismutase copper chaperone activity	GO:0016532	F	5	2	1	0.123234			regulation of small molecule metabolic process	GO:0062012	P	4	1	1	0.0636406
coated vesicle membrane	GO:0030662	C	5	33	2	0.62995			nicotinate-nucleotide diphosphorylase (carboxylating) activity	GO:0004514	F	6	2	1	0.123234			transposition	GO:0032196	P	3	1	1	0.0636406
cytoplasmic vesicle membrane	GO:0030659	C	5	33	2	0.62995			snoRNA binding	GO:0030515	F	6	2	1	0.123234			N-terminal protein amino acid methylation	GO:0006480	P	6	1	1	0.0636406
vesicle	GO:0031982	C	5	33	2	0.62995			single-stranded telomeric DNA binding	GO:0043047	F	8	2	1	0.123234			dolichol-linked oligosaccharide biosynthetic process	GO:0006488	P	6	1	1	0.0636406
small-subunit processome	GO:0032040	C	5	16	1	0.650942			DNA-3-methylbase glycosylase activity	GO:0043733	F	6	10	2	0.129706			oligosaccharide-lipid intermediate biosynthetic process	GO:0006490	P	5	1	1	0.0636406
signal recognition particle	GO:0048500	C	4	16	1	0.650942			DNA-3-methyladenine glycosylase activity	GO:0008725	F	7	10	2	0.129706			putrescine biosynthetic process	GO:0009446	P	6	1	1	0.0636406
microtubule	GO:0005874	C	7	52	3	0.651404			Ras guanyl-nucleotide exchange factor activity	GO:0005088	F	4	20	3	0.130958			putrescine metabolic process	GO:0009445	P	5	1	1	0.0636406
apoplast	GO:0048046	C	4	35	2	0.661998			Rho guanyl-nucleotide exchange factor activity	GO:0005089	F	5	20	3	0.130958			negative regulation of nucleotide metabolic process	GO:0045980	P	5	1	1	0.0636406
organelle membrane	GO:0031090	C	4	223	13	0.668306			Rho GTPase binding	GO:0017048	F	8	20	3	0.130958			D-amino acid metabolic process	GO:0046416	P	6	1	1	0.0636406
protein-DNA complex	GO:0032993	C	3	55	3	0.688699			polygalacturonate 4-alpha-galacturonosyltransferase activity	GO:0047262	F	6	31	4	0.131687			negative regulation of phosphorus metabolic process	GO:0010563	P	5	1	1	0.0636406
nucleosome	GO:0000786	C	4	55	3	0.688699			phosphatidylinositol phosphate kinase activity	GO:0016307	F	6	31	4	0.131687			sulfur amino acid catabolic process	GO:0000098	P	6	1	1	0.0636406
Golgi membrane	GO:0000139	C	5	18	1	0.693992			GTPase activity	GO:0003924	F	8	81	8	0.142777			D-amino acid catabolic process	GO:0019478	P	7	1	1	0.0636406
extracellular region	GO:0005576	C	3	56	3	0.700444			histone methyltransferase activity	GO:0042054	F	5	21	3	0.145952			regulation of nucleotide metabolic process	GO:0006140	P	5	1	1	0.0636406
whole membrane	GO:0098805	C	4	92	5	0.704236			lysine N-methyltransferase activity	GO:0016278	F	7	21	3	0.145952			negative regulation of phosphate metabolic process	GO:0045936	P	6	1	1	0.0636406
endomembrane system	GO:0012505	C	3	229	13	0.704584			protein-lysine N-methyltransferase activity	GO:0016279	F	5	21	3	0.145952			transposition, DNA-mediated	GO:0006313	P	4	1	1	0.0636406
proton-transporting two-sector ATPase complex, catalytic domain	GO:0033178	C	4	38	2	0.705832			histone-lysine N-methyltransferase activity	GO:0018024	F	6	21	3	0.145952			proteasome assembly	GO:0043248	P	7	1	1	0.0636406
DNA packaging complex	GO:0044815	C	3	58	3	0.722916			coenzyme binding	GO:0050662	F	4	457	35	0.147111			mRNA splicing, via spliceosome	GO:0000398	P	8	45	6	0.064145
spindle	GO:0005819	C	5	20	1	0.731737			molybdenum ion binding	GO:0030151	F	7	11	2	0.152118			RNA splicing, via transesterification reactions with bulged adenosine as nucleophile	GO:0000377	P	9	45	6	0.064145
Golgi apparatus	GO:0005794	C	4	59	3	0.733648			nucleobase-containing compound kinase activity	GO:0019205	F	6	33	4	0.155468			RNA splicing, via transesterification reactions	GO:0000375	P	8	45	6	0.064145
vacuolar membrane	GO:0005774	C	5	21	1	0.748827			inorganic cation transmembrane transporter activity	GO:0022890	F	5	246	20	0.155804			nucleotide-excision repair	GO:0006289	P	7	15	3	0.0658913
vacuole	GO:0005773	C	4	21	1	0.748827			exonuclease activity	GO:0004527	F	6	45	5	0.156054			protein-containing complex assembly	GO:0065003	P	5	104	11	0.0665748
bounding membrane of organelle	GO:0098588	C	5	116	6	0.755138			GTPase regulator activity	GO:0030695	F	5	45	5	0.156054			cellular protein-containing complex assembly	GO:0034622	P	6	92	10	0.0672558
oxidoreductase complex	GO:1990204	C	4	43	2	0.768277			carbon-oxygen lyase activity	GO:0016835	F	4	96	9	0.156997			sphingolipid metabolic process	GO:0006665	P	5	7	2	0.0686162
extrinsic component of membrane	GO:0019898	C	3	43	2	0.768277			DNA-directed 5'-3' RNA polymerase activity	GO:0003899	F	6	83	8	0.157364			molybdate ion transport	GO:0015689	P	8	7	2	0.0686162
nuclear pore	GO:0005643	C	3	23	1	0.779812			acetylglucosaminyltransferase activity	GO:0008375	F	6	58	6	0.162091			response to bacterium	GO:0009617	P	4	7	2	0.0686162
large ribosomal subunit	GO:0015934	C	5	24	1	0.793842			lyase activity	GO:0016829	F	3	248	20	0.164301			defense response to bacterium	GO:0042742	P	5	7	2	0.0686162
nuclear envelope	GO:0005635	C	4	24	1	0.793842			transferase activity, transferring hexosyl groups	GO:0016758	F	5	553	41	0.173222			nucleic acid phosphodiester bond hydrolysis	GO:0090305	P	6	7	2	0.0686162
chromatin	GO:0000785	C	3	68	3	0.815943			carbon-sulfur lyase activity	GO:0016846	F	4	12	2	0.175203			peroxisomal membrane transport	GO:0015919	P	6	7	2	0.0686162
RNA polymerase II transcription factor complex	GO:0090575	C	5	26	1	0.819278			damaged DNA binding	GO:0003684	F	6	12	2	0.175203			protein import into peroxisome matrix	GO:0016558	P	7	7	2	0.0686162
photosystem II oxygen evolving complex	GO:0009654	C	4	30	1	0.861129			adenosine deaminase activity	GO:0004000	F	5	3	1	0.179038			purine nucleotide biosynthetic process	GO:0006164	P	7	69	8	0.0709053
cell cortex	GO:0005938	C	4	56	2	0.879422			oxidoreductase activity, acting on the CH-OH group of donors, quinone or similar compound as acceptor	GO:0016901	F	5	3	1	0.179038			macromolecule methylation	GO:0043414	P	4	58	7	0.0740601
exocyst	GO:0000145	C	4	56	2	0.879422			thiamine binding	GO:0030975	F	4	3	1	0.179038			coenzyme metabolic process	GO:0006732	P	5	82	9	0.0761092
nucleoplasm	GO:0005654	C	3	80	3	0.891265			oxidoreductase activity, acting on a sulfur group of donors, oxygen as acceptor	GO:0016670	F	5	3	1	0.179038			lipid catabolic process	GO:0016042	P	5	16	3	0.077397
thylakoid membrane	GO:0042651	C	5	35	1	0.900096			thiamine diphosphokinase activity	GO:0004788	F	6	3	1	0.179038			lipid modification	GO:0030258	P	5	26	4	0.0798987
mitochondrion	GO:0005739	C	4	107	4	0.915444			shikimate 3-dehydrogenase (NADP+) activity	GO:0004764	F	6	3	1	0.179038			ribosome biogenesis	GO:0042254	P	5	83	9	0.0808
photosystem II	GO:0009523	C	5	38	1	0.918013			telomeric DNA binding	GO:0042162	F	7	3	1	0.179038			purine-containing compound biosynthetic process	GO:0072522	P	6	71	8	0.0809294
vesicle tethering complex	GO:0099023	C	3	65	2	0.924896			palmitoyl hydrolase activity	GO:0098599	F	4	3	1	0.179038			protein localization to membrane	GO:0072657	P	6	37	5	0.0834241
endoplasmic reticulum	GO:0005783	C	4	67	2	0.932523			isopentenyl-diphosphate delta-isomerase activity	GO:0004452	F	6	3	1	0.179038			establishment of protein localization to membrane	GO:0090150	P	5	37	5	0.0834241
membrane	GO:0016020	C	3	2454	139	0.942831			sucrose-phosphate phosphatase activity	GO:0050307	F	9	3	1	0.179038			beta-glucan metabolic process	GO:0051273	P	7	84	9	0.0856617
cytoplasm	GO:0005737	C	3	665	32	0.964197			IMP dehydrogenase activity	GO:0003938	F	6	3	1	0.179038			beta-glucan biosynthetic process	GO:0051274	P	8	84	9	0.0856617
transferase complex, transferring phosphorus-containing groups	GO:0061695	C	5	52	1	0.967417			phospho-N-acetylmuramoyl-pentapeptide-transferase activity	GO:0008963	F	6	3	1	0.179038			glucan biosynthetic process	GO:0009250	P	7	84	9	0.0856617
photosystem	GO:0009521	C	4	61	1	0.982003			transcription corepressor activity	GO:0003714	F	4	3	1	0.179038			chromosome segregation	GO:0007059	P	3	27	4	0.0892913
photosynthetic membrane	GO:0034357	C	4	63	1	0.984228			3-dehydroquinate dehydratase activity	GO:0003855	F	6	3	1	0.179038			nucleotide metabolic process	GO:0009117	P	6	201	18	0.0902308
thylakoid	GO:0009579	C	3	65	1	0.986178			oxidoreductase activity, acting on the CH-OH group of donors, oxygen as acceptor	GO:0016899	F	5	13	2	0.198786			cellular polysaccharide biosynthetic process	GO:0033692	P	6	85	9	0.0906943
envelope	GO:0031975	C	3	84	1	0.996057			phosphatidylinositol binding	GO:0035091	F	5	13	2	0.198786			cellular amino acid biosynthetic process	GO:0008652	P	5	98	10	0.0936285
organelle envelope	GO:0031967	C	4	84	1	0.996057			D-arabinono-1,4-lactone oxidase activity	GO:0003885	F	6	13	2	0.198786			polysaccharide biosynthetic process	GO:0000271	P	6	86	9	0.0958972
H4 histone acetyltransferase complex	GO:1902562	C	5	9	0	1			proton transmembrane transporter activity	GO:0015078	F	7	143	12	0.199825			ribonucleotide biosynthetic process	GO:0009260	P	7	62	7	0.0978489
TOR complex	GO:0038201	C	3	4	0	1			metallopeptidase activity	GO:0008237	F	6	62	6	0.20068			ribose phosphate biosynthetic process	GO:0046390	P	6	62	7	0.0978489
outer mitochondrial membrane protein complex	GO:0098799	C	4	4	0	1			actin binding	GO:0003779	F	5	37	4	0.207178			purine ribonucleotide biosynthetic process	GO:0009152	P	8	62	7	0.0978489
mitochondrial protein complex	GO:0098798	C	3	29	0	1			protein methyltransferase activity	GO:0008276	F	4	25	3	0.210601			glycerophospholipid biosynthetic process	GO:0046474	P	6	39	5	0.0995216
methylosome	GO:0034709	C	4	2	0	1			cation transmembrane transporter activity	GO:0008324	F	5	273	21	0.213329			nucleoside phosphate metabolic process	GO:0006753	P	5	204	18	0.1002
methyltransferase complex	GO:0034708	C	3	4	0	1			binding	GO:0005488	F	2	9449	615	0.21902			small molecule metabolic process	GO:0044281	P	3	842	63	0.10102
Golgi subcompartment	GO:0098791	C	4	1	0	1			Ras GTPase binding	GO:0017016	F	7	38	4	0.220812			response to biotic stimulus	GO:0009607	P	3	18	3	0.10278
zeta DNA polymerase complex	GO:0016035	C	4	2	0	1			small GTPase binding	GO:0031267	F	6	38	4	0.220812			tricarboxylic acid metabolic process	GO:0072350	P	7	18	3	0.10278
molybdopterin synthase complex	GO:0019008	C	3	1	0	1			transferase activity, transferring pentosyl groups	GO:0016763	F	5	14	2	0.22271			macromolecule modification	GO:0043412	P	5	2182	153	0.103176
katanin complex	GO:0008352	C	4	2	0	1			4 iron, 4 sulfur cluster binding	GO:0051539	F	5	14	2	0.22271			RNA splicing	GO:0008380	P	7	63	7	0.104382
proteasome accessory complex	GO:0022624	C	3	8	0	1			protein-disulfide reductase activity	GO:0047134	F	6	4	1	0.231292			methylation	GO:0032259	P	3	63	7	0.104382
DNA-directed RNA polymerase complex	GO:0000428	C	4	34	0	1			oxidoreductase activity, acting on a sulfur group of donors, NAD(P) as acceptor	GO:0016668	F	5	4	1	0.231292			cellular protein modification process	GO:0006464	P	6	2126	149	0.107918
Ku70:Ku80 complex	GO:0043564	C	3	1	0	1			SUMO transferase activity	GO:0019789	F	5	4	1	0.231292			protein modification process	GO:0036211	P	5	2126	149	0.107918
integrator complex	GO:0032039	C	3	1	0	1			ferric iron binding	GO:0008199	F	8	4	1	0.231292			purine nucleotide metabolic process	GO:0006163	P	6	166	15	0.10799
THO complex part of transcription export complex	GO:0000445	C	4	2	0	1			aminoacyl-tRNA editing activity	GO:0002161	F	5	4	1	0.231292			mitotic cell cycle	GO:0000278	P	4	40	5	0.108112
anchored component of plasma membrane	GO:0046658	C	5	5	0	1			excitatory extracellular ligand-gated ion channel activity	GO:0005231	F	8	4	1	0.231292			protein targeting to peroxisome	GO:0006625	P	6	9	2	0.108167
spliceosomal tri-snRNP complex	GO:0097526	C	6	3	0	1			extracellularly glutamate-gated ion channel activity	GO:0005234	F	9	4	1	0.231292			peroxisomal transport	GO:0043574	P	5	9	2	0.108167
NuA4 histone acetyltransferase complex	GO:0035267	C	7	8	0	1			phosphatidylinositol N-acetylglucosaminyltransferase activity	GO:0017176	F	7	4	1	0.231292			erythrose 4-phosphate/phosphoenolpyruvate family amino acid biosynthetic process	GO:1902223	P	7	9	2	0.108167
inner mitochondrial membrane protein complex	GO:0098800	C	4	25	0	1			ribose-5-phosphate isomerase activity	GO:0004751	F	6	4	1	0.231292			establishment of protein localization to peroxisome	GO:0072663	P	6	9	2	0.108167
respiratory chain complex	GO:0098803	C	4	9	0	1			1-phosphatidylinositol 4-kinase activity	GO:0004430	F	7	4	1	0.231292			protein localization to peroxisome	GO:0072662	P	6	9	2	0.108167
proteasome regulatory particle, base subcomplex	GO:0008540	C	3	4	0	1			metallochaperone activity	GO:0016530	F	3	4	1	0.231292			L-phenylalanine biosynthetic process	GO:0009094	P	6	9	2	0.108167
acetyltransferase complex	GO:1902493	C	5	22	0	1			copper chaperone activity	GO:0016531	F	4	4	1	0.231292			nucleoside phosphate biosynthetic process	GO:1901293	P	6	101	10	0.108827
transmembrane transporter complex	GO:1902495	C	4	1	0	1			phosphatidylinositol kinase activity	GO:0052742	F	6	4	1	0.231292			nucleotide biosynthetic process	GO:0009165	P	7	101	10	0.108827
pICln-Sm protein complex	GO:0034715	C	4	2	0	1			molecular carrier activity	GO:0140104	F	2	4	1	0.231292			microtubule-based movement	GO:0007018	P	4	102	10	0.114188
monolayer-surrounded lipid storage body	GO:0012511	C	6	7	0	1			glucose-6-phosphate isomerase activity	GO:0004347	F	6	4	1	0.231292			movement of cell or subcellular component	GO:0006928	P	3	102	10	0.114188
trans-Golgi network transport vesicle membrane	GO:0012510	C	6	8	0	1			flavin adenine dinucleotide binding	GO:0050660	F	5	106	9	0.23269			purine-containing compound metabolic process	GO:0072521	P	5	168	15	0.116239
ER to Golgi transport vesicle membrane	GO:0012507	C	6	14	0	1			antiporter activity	GO:0015297	F	6	106	9	0.23269			protein methylation	GO:0006479	P	5	41	5	0.117051
SAGA-type complex	GO:0070461	C	5	10	0	1			lipid binding	GO:0008289	F	3	93	8	0.239553			protein alkylation	GO:0008213	P	7	41	5	0.117051
respirasome	GO:0070469	C	3	9	0	1			5'-3' RNA polymerase activity	GO:0034062	F	5	94	8	0.248487			immune effector process	GO:0002252	P	3	2	1	0.123234
protein farnesyltransferase complex	GO:0005965	C	4	1	0	1			RNA polymerase activity	GO:0097747	F	4	94	8	0.248487			activation of immune response	GO:0002253	P	3	2	1	0.123234
NADH dehydrogenase complex	GO:0030964	C	4	2	0	1			active ion transmembrane transporter activity	GO:0022853	F	5	122	10	0.249078			activation of innate immune response	GO:0002218	P	4	2	1	0.123234
ATPase complex	GO:1904949	C	4	13	0	1			N-methyltransferase activity	GO:0008170	F	6	28	3	0.262434			positive regulation of immune response	GO:0050778	P	4	2	1	0.123234
side of membrane	GO:0098552	C	3	5	0	1			N,N-dimethylaniline monooxygenase activity	GO:0004499	F	6	28	3	0.262434			regulation of immune response	GO:0050776	P	4	2	1	0.123234
cytoplasmic side of membrane	GO:0098562	C	4	5	0	1			catalytic activity	GO:0003824	F	2	9147	593	0.270066			response to jasmonic acid	GO:0009753	P	5	2	1	0.123234
cytochrome b6f complex	GO:0009512	C	4	2	0	1			oxidoreductase activity, acting on the aldehyde or oxo group of donors, disulfide as acceptor	GO:0016624	F	5	16	2	0.271042			induced systemic resistance	GO:0009682	P	5	2	1	0.123234
chloroplast	GO:0009507	C	5	8	0	1			nucleoside-triphosphatase regulator activity	GO:0060589	F	4	55	5	0.271213			sister chromatid cohesion	GO:0007062	P	4	2	1	0.123234
ATPase dependent transmembrane transport complex	GO:0098533	C	5	1	0	1			ribonuclease activity	GO:0004540	F	4	29	3	0.280073			mitotic sister chromatid cohesion	GO:0007064	P	5	2	1	0.123234
photosystem I	GO:0009522	C	5	18	0	1			intramolecular oxidoreductase activity, transposing C=C bonds	GO:0016863	F	5	5	1	0.280224			jasmonic acid metabolic process	GO:0009694	P	4	2	1	0.123234
box H/ACA snoRNP complex	GO:0031429	C	4	3	0	1			nucleoside transmembrane transporter activity	GO:0005337	F	5	5	1	0.280224			tetrahydrobiopterin biosynthetic process	GO:0006729	P	6	2	1	0.123234
Golgi transport complex	GO:0017119	C	4	9	0	1			glycerol-3-phosphate dehydrogenase [NAD(P)+] activity	GO:0047952	F	6	5	1	0.280224			induced systemic resistance, jasmonic acid mediated signaling pathway	GO:0009864	P	4	2	1	0.123234
cell projection	GO:0042995	C	3	2	0	1			phospholipase C activity	GO:0004629	F	7	5	1	0.280224			jasmonic acid mediated signaling pathway	GO:0009867	P	5	2	1	0.123234
transcriptional repressor complex	GO:0017053	C	3	6	0	1			phosphatidylinositol phospholipase C activity	GO:0004435	F	8	5	1	0.280224			positive regulation of response to external stimulus	GO:0032103	P	4	2	1	0.123234
CCR4-NOT complex	GO:0030014	C	3	4	0	1			1-deoxy-D-xylulose-5-phosphate reductoisomerase activity	GO:0030604	F	6	5	1	0.280224			regulation of response to external stimulus	GO:0032101	P	4	2	1	0.123234
nuclear transcriptional repressor complex	GO:0090568	C	4	1	0	1			glycerol-3-phosphate dehydrogenase [NAD+] activity	GO:0004367	F	7	5	1	0.280224			positive regulation of defense response	GO:0031349	P	4	2	1	0.123234
CHD-type complex	GO:0090545	C	6	1	0	1			ion transmembrane transporter activity	GO:0015075	F	4	421	30	0.28566			regulation of defense response	GO:0031347	P	5	2	1	0.123234
GTPase complex	GO:1905360	C	4	5	0	1			monovalent inorganic cation transmembrane transporter activity	GO:0015077	F	6	185	14	0.289866			regulation of response to biotic stimulus	GO:0002831	P	4	2	1	0.123234
vacuolar proton-transporting V-type ATPase, V1 domain	GO:0000221	C	6	3	0	1			transmitter-gated channel activity	GO:0022835	F	5	17	2	0.295219			positive regulation of response to biotic stimulus	GO:0002833	P	4	2	1	0.123234
clathrin-coated pit	GO:0005905	C	3	8	0	1			ligand-gated channel activity	GO:0022834	F	7	17	2	0.295219			regulation of mRNA processing	GO:0050684	P	6	2	1	0.123234
BBSome	GO:0034464	C	3	2	0	1			transmitter-gated ion channel activity	GO:0022824	F	6	17	2	0.295219			proline catabolic process	GO:0006562	P	6	2	1	0.123234
Mpp10 complex	GO:0034457	C	3	1	0	1			ionotropic glutamate receptor activity	GO:0004970	F	6	17	2	0.295219			regulation of RNA splicing	GO:0043484	P	6	2	1	0.123234
retromer complex	GO:0030904	C	4	2	0	1			extracellular ligand-gated ion channel activity	GO:0005230	F	7	17	2	0.295219			regulation of mRNA splicing, via spliceosome	GO:0048024	P	7	2	1	0.123234
mitochondrial proton-transporting ATP synthase complex, coupling factor F(o)	GO:0000276	C	5	5	0	1			ligand-gated ion channel activity	GO:0015276	F	6	17	2	0.295219			cellular response to acid chemical	GO:0071229	P	5	2	1	0.123234
mitochondrial proton-transporting ATP synthase complex, catalytic core F(1)	GO:0000275	C	5	5	0	1			glutamate receptor activity	GO:0008066	F	5	17	2	0.295219			regulation of immune system process	GO:0002682	P	3	2	1	0.123234
protein kinase CK2 complex	GO:0005956	C	3	5	0	1			neurotransmitter receptor activity	GO:0030594	F	4	17	2	0.295219			positive regulation of immune system process	GO:0002684	P	3	2	1	0.123234
cilium	GO:0005929	C	4	2	0	1			oxidoreductase activity, acting on paired donors, with incorporation or reduction of molecular oxygen, NAD(P)H as one donor, and incorporation of one atom of oxygen	GO:0016709	F	5	30	3	0.297813			cellular response to jasmonic acid stimulus	GO:0071395	P	6	2	1	0.123234
tRNA (m1A) methyltransferase complex	GO:0031515	C	5	2	0	1			carbohydrate binding	GO:0030246	F	3	172	13	0.300995			regulation of mRNA metabolic process	GO:1903311	P	6	2	1	0.123234
tRNA methyltransferase complex	GO:0043527	C	4	2	0	1			carboxylic ester hydrolase activity	GO:0052689	F	5	72	6	0.308526			protein insertion into ER membrane	GO:0045048	P	6	2	1	0.123234
INO80-type complex	GO:0097346	C	6	12	0	1			NAD binding	GO:0051287	F	5	72	6	0.308526			positive regulation of innate immune response	GO:0045089	P	4	2	1	0.123234
organelle inner membrane	GO:0019866	C	5	34	0	1			calcium ion binding	GO:0005509	F	6	144	11	0.309826			regulation of innate immune response	GO:0045088	P	4	2	1	0.123234
plasma membrane bounded cell projection	GO:0120025	C	4	2	0	1			chromatin binding	GO:0003682	F	3	31	3	0.315613			protein-heme linkage	GO:0017003	P	8	2	1	0.123234
extrinsic component of plasma membrane	GO:0019897	C	4	5	0	1			transmembrane signaling receptor activity	GO:0004888	F	4	18	2	0.319274			diol biosynthetic process	GO:0034312	P	7	2	1	0.123234
trans-Golgi network transport vesicle	GO:0030140	C	5	8	0	1			single-stranded DNA binding	GO:0003697	F	6	18	2	0.319274			diol metabolic process	GO:0034311	P	6	2	1	0.123234
clathrin coat of coated pit	GO:0030132	C	4	8	0	1			cysteine-type endopeptidase activity	GO:0004197	F	7	18	2	0.319274			peptidyl-lysine modification to peptidyl-hypusine	GO:0008612	P	4	2	1	0.123234
clathrin adaptor complex	GO:0030131	C	5	10	0	1			protein histidine kinase activity	GO:0004673	F	5	18	2	0.319274			tail-anchored membrane protein insertion into ER membrane	GO:0071816	P	7	2	1	0.123234
COPII-coated ER to Golgi transport vesicle	GO:0030134	C	6	14	0	1			signaling receptor activity	GO:0038023	F	3	18	2	0.319274			regulation of multi-organism process	GO:0043900	P	3	2	1	0.123234
transport vesicle	GO:0030133	C	4	22	0	1			phosphotransferase activity, nitrogenous group as acceptor	GO:0016775	F	5	18	2	0.319274			positive regulation of multi-organism process	GO:0043902	P	3	2	1	0.123234
clathrin-coated vesicle	GO:0030136	C	6	8	0	1			molecular transducer activity	GO:0060089	F	2	18	2	0.319274			tetrahydrobiopterin metabolic process	GO:0046146	P	5	2	1	0.123234
cullin-RING ubiquitin ligase complex	GO:0031461	C	4	12	0	1			small molecule sensor activity	GO:0140299	F	2	18	2	0.319274			phospholipid biosynthetic process	GO:0008654	P	5	66	7	0.125343
clathrin coat of trans-Golgi network vesicle	GO:0030130	C	5	8	0	1			phosphorelay sensor kinase activity	GO:0000155	F	3	18	2	0.319274			glycerolipid biosynthetic process	GO:0045017	P	5	42	5	0.126327
photosystem I reaction center	GO:0009538	C	4	10	0	1			O-methyltransferase activity	GO:0008171	F	6	45	4	0.321137			nicotinamide nucleotide metabolic process	GO:0046496	P	7	10	2	0.129706
plastid	GO:0009536	C	4	8	0	1			catalytic activity, acting on a protein	GO:0140096	F	3	2798	184	0.322105			erythrose 4-phosphate/phosphoenolpyruvate family amino acid metabolic process	GO:1902221	P	6	10	2	0.129706
AP-3 adaptor complex	GO:0030123	C	5	4	0	1			ubiquitin-like protein transferase activity	GO:0019787	F	4	131	10	0.322738			L-phenylalanine metabolic process	GO:0006558	P	5	10	2	0.129706
clathrin vesicle coat	GO:0030125	C	6	8	0	1			copper ion transmembrane transporter activity	GO:0005375	F	8	6	1	0.326042			pyridine nucleotide metabolic process	GO:0019362	P	6	10	2	0.129706
COPII vesicle coat	GO:0030127	C	6	14	0	1			phosphoglycerate kinase activity	GO:0004618	F	6	6	1	0.326042			pyridine nucleotide biosynthetic process	GO:0019363	P	7	10	2	0.129706
clathrin coat	GO:0030118	C	5	18	0	1			phosphotransferase activity, carboxyl group as acceptor	GO:0016774	F	5	6	1	0.326042			nicotinamide nucleotide biosynthetic process	GO:0019359	P	8	10	2	0.129706
AP-type membrane coat adaptor complex	GO:0030119	C	4	15	0	1			diphosphotransferase activity	GO:0016778	F	5	6	1	0.326042			cellular carbohydrate biosynthetic process	GO:0034637	P	5	132	12	0.135083
Piccolo NuA4 histone acetyltransferase complex	GO:0032777	C	8	5	0	1			cytoskeletal protein binding	GO:0008092	F	4	161	12	0.328154			DNA replication	GO:0006260	P	6	80	8	0.135746
integral component of endoplasmic reticulum membrane	GO:0030176	C	6	10	0	1			serine-type endopeptidase activity	GO:0004252	F	7	103	8	0.332853			ribose phosphate metabolic process	GO:0019693	P	5	159	14	0.136226
DNA helicase complex	GO:0033202	C	3	12	0	1			metal ion transmembrane transporter activity	GO:0046873	F	6	103	8	0.332853			ribonucleotide metabolic process	GO:0009259	P	6	159	14	0.136226
integral component of Golgi membrane	GO:0030173	C	6	1	0	1			sulfur compound binding	GO:1901681	F	3	32	3	0.33343			purine ribonucleotide metabolic process	GO:0009150	P	7	159	14	0.136226
oligosaccharyltransferase complex	GO:0008250	C	4	3	0	1			oxidoreductase activity, acting on NAD(P)H	GO:0016651	F	4	46	4	0.33586			glucan metabolic process	GO:0044042	P	6	119	11	0.136359
RNA cap binding complex	GO:0034518	C	3	3	0	1			pectinesterase activity	GO:0030599	F	6	46	4	0.33586			cellular glucan metabolic process	GO:0006073	P	6	119	11	0.136359
proton-transporting ATP synthase complex	GO:0045259	C	3	25	0	1			malate dehydrogenase activity	GO:0016615	F	5	19	2	0.343124			cellular polysaccharide metabolic process	GO:0044264	P	5	120	11	0.142048
THO complex	GO:0000347	C	3	2	0	1			DNA topoisomerase activity	GO:0003916	F	4	19	2	0.343124			cellular component biogenesis	GO:0044085	P	3	257	21	0.143745
transcription export complex	GO:0000346	C	3	2	0	1			zinc ion binding	GO:0008270	F	7	863	58	0.350464			carbohydrate biosynthetic process	GO:0016051	P	5	148	13	0.148857
proton-transporting ATP synthase complex, catalytic core F(1)	GO:0045261	C	4	18	0	1			cellulose synthase activity	GO:0016759	F	7	47	4	0.350608			organic cyclic compound metabolic process	GO:1901360	P	4	2844	194	0.149262
proton-transporting ATP synthase complex, coupling factor F(o)	GO:0045263	C	4	7	0	1			cellulose synthase (UDP-forming) activity	GO:0016760	F	7	47	4	0.350608			ribonucleoprotein complex assembly	GO:0022618	P	5	11	2	0.152118
respiratory chain complex I	GO:0045271	C	5	2	0	1			intramolecular oxidoreductase activity	GO:0016860	F	4	33	3	0.351226			oxidoreduction coenzyme metabolic process	GO:0006733	P	6	11	2	0.152118
respiratory chain complex IV	GO:0045277	C	3	1	0	1			oxidoreductase activity, acting on the aldehyde or oxo group of donors	GO:0016903	F	4	48	4	0.36536			defense response to other organism	GO:0098542	P	4	11	2	0.152118
respiratory chain complex III	GO:0045275	C	3	6	0	1			phospholipid binding	GO:0005543	F	4	48	4	0.36536			alpha-amino acid catabolic process	GO:1901606	P	6	11	2	0.152118
F-actin capping protein complex	GO:0008290	C	3	3	0	1			hydrolase activity, acting on carbon-nitrogen (but not peptide) bonds, in linear amides	GO:0016811	F	5	20	2	0.366698			response to external biotic stimulus	GO:0043207	P	4	11	2	0.152118
U4/U6 x U5 tri-snRNP complex	GO:0046540	C	7	3	0	1			thiamine pyrophosphate binding	GO:0030976	F	4	20	2	0.366698			response to other organism	GO:0051707	P	3	11	2	0.152118
mitochondrial respiratory chain complex III	GO:0005750	C	4	6	0	1			voltage-gated chloride channel activity	GO:0005247	F	7	20	2	0.366698			ribonucleoprotein complex subunit organization	GO:0071826	P	5	11	2	0.152118
mitochondrial respiratory chain complex IV	GO:0005751	C	4	1	0	1			chloride channel activity	GO:0005254	F	7	20	2	0.366698			cellular aromatic compound metabolic process	GO:0006725	P	4	2786	190	0.153175
mitochondrial proton-transporting ATP synthase complex	GO:0005753	C	4	10	0	1			chloride transmembrane transporter activity	GO:0015108	F	6	20	2	0.366698			mRNA metabolic process	GO:0016071	P	7	109	10	0.155704
TIM23 mitochondrial import inner membrane translocase complex	GO:0005744	C	5	6	0	1			FMN binding	GO:0010181	F	5	20	2	0.366698			organonitrogen compound catabolic process	GO:1901565	P	5	191	16	0.158849
mitochondrial respiratory chain complex I	GO:0005747	C	5	2	0	1			lipoate synthase activity	GO:0016992	F	6	7	1	0.368947			base-excision repair	GO:0006284	P	7	22	3	0.161471
mitochondrial respirasome	GO:0005746	C	4	9	0	1			structural constituent of nuclear pore	GO:0017056	F	3	7	1	0.368947			membrane lipid metabolic process	GO:0006643	P	5	34	4	0.167917
translocon complex	GO:0071256	C	4	5	0	1			sulfurtransferase activity	GO:0016783	F	5	7	1	0.368947			polysaccharide metabolic process	GO:0005976	P	5	138	12	0.168831
mitochondrial intermembrane space	GO:0005758	C	6	2	0	1			NAD+ ADP-ribosyltransferase activity	GO:0003950	F	6	7	1	0.368947			cellular catabolic process	GO:0044248	P	4	236	19	0.17352
mitochondrial outer membrane	GO:0005741	C	6	22	0	1			alpha-amylase activity	GO:0004556	F	7	7	1	0.368947			biological_process	GO:0008150	P	1	12766	828	0.17456
mitochondrial envelope	GO:0005740	C	5	60	0	1			ER retention sequence binding	GO:0046923	F	6	7	1	0.368947			protein transmembrane import into intracellular organelle	GO:0044743	P	6	12	2	0.175203
mitochondrial inner membrane	GO:0005743	C	6	33	0	1			tetrahydrofolylpolyglutamate synthase activity	GO:0004326	F	6	7	1	0.368947			guanosine tetraphosphate metabolic process	GO:0015969	P	8	12	2	0.175203
mitochondrial outer membrane translocase complex	GO:0005742	C	5	4	0	1			guanyl-nucleotide exchange factor activity	GO:0005085	F	3	34	3	0.368966			purine ribonucleoside bisphosphate metabolic process	GO:0034035	P	7	12	2	0.175203
rough endoplasmic reticulum	GO:0005791	C	5	6	0	1			transmembrane transporter activity	GO:0022857	F	3	685	46	0.373256			nucleoside metabolic process	GO:0009116	P	5	47	5	0.177315
Golgi stack	GO:0005795	C	5	1	0	1			gated channel activity	GO:0022836	F	6	49	4	0.380095			hormone-mediated signaling pathway	GO:0009755	P	4	3	1	0.179038
endoplasmic reticulum lumen	GO:0005788	C	5	2	0	1			secondary active transmembrane transporter activity	GO:0015291	F	5	138	10	0.382806			endoplasmic reticulum organization	GO:0007029	P	5	3	1	0.179038
ER membrane protein complex	GO:0072546	C	4	3	0	1			nucleic acid binding	GO:0003676	F	4	2533	165	0.383405			Mo-molybdopterin cofactor biosynthetic process	GO:0006777	P	6	3	1	0.179038
signal recognition particle receptor complex	GO:0005785	C	4	1	0	1			polysaccharide binding	GO:0030247	F	4	79	6	0.388969			thiamine diphosphate metabolic process	GO:0042357	P	5	3	1	0.179038
Sec61 translocon complex	GO:0005784	C	5	5	0	1			purine nucleoside binding	GO:0001883	F	5	261	18	0.39691			sucrose biosynthetic process	GO:0005986	P	7	3	1	0.179038
signal recognition particle, endoplasmic reticulum targeting	GO:0005786	C	5	1	0	1			guanyl ribonucleotide binding	GO:0032561	F	6	261	18	0.39691			cellular response to endogenous stimulus	GO:0071495	P	4	3	1	0.179038
integral component of peroxisomal membrane	GO:0005779	C	6	10	0	1			purine ribonucleoside binding	GO:0032550	F	6	261	18	0.39691			Mo-molybdopterin cofactor metabolic process	GO:0019720	P	6	3	1	0.179038
vacuolar proton-transporting V-type ATPase complex	GO:0016471	C	6	4	0	1			GTP binding	GO:0005525	F	6	261	18	0.39691			proline metabolic process	GO:0006560	P	5	3	1	0.179038
gamma-tubulin complex	GO:0000930	C	3	3	0	1			phosphotransferase activity, phosphate group as acceptor	GO:0016776	F	5	36	3	0.404144			cellular response to hormone stimulus	GO:0032870	P	5	3	1	0.179038
condensed chromosome outer kinetochore	GO:0000940	C	3	1	0	1			monooxygenase activity	GO:0004497	F	4	36	3	0.404144			cobalamin biosynthetic process	GO:0009236	P	6	3	1	0.179038
GPI-anchor transamidase complex	GO:0042765	C	4	6	0	1			aminoacyl-tRNA hydrolase activity	GO:0004045	F	5	8	1	0.409122			cobalamin metabolic process	GO:0009235	P	5	3	1	0.179038
H4/H2A histone acetyltransferase complex	GO:0043189	C	6	9	0	1			peptide binding	GO:0042277	F	4	8	1	0.409122			thiamine diphosphate biosynthetic process	GO:0009229	P	6	3	1	0.179038
ATP-binding cassette (ABC) transporter complex	GO:0043190	C	5	1	0	1			tryptophan synthase activity	GO:0004834	F	6	8	1	0.409122			protein-tetrapyrrole linkage	GO:0017006	P	7	3	1	0.179038
Arp2/3 protein complex	GO:0005885	C	3	20	0	1			sigma factor activity	GO:0016987	F	3	8	1	0.409122			cellular response to organic substance	GO:0071310	P	5	3	1	0.179038
spindle microtubule	GO:0005876	C	6	1	0	1			hydroxymethyl-, formyl- and related transferase activity	GO:0016742	F	5	8	1	0.409122			DNA integration	GO:0015074	P	6	3	1	0.179038
eukaryotic translation initiation factor 2 complex	GO:0005850	C	3	2	0	1			signal sequence binding	GO:0005048	F	5	8	1	0.409122			phosphatidylinositol metabolic process	GO:0046488	P	7	73	7	0.181601
eukaryotic translation elongation factor 1 complex	GO:0005853	C	3	3	0	1			deaminase activity	GO:0019239	F	4	8	1	0.409122			protein-containing complex subunit organization	GO:0043933	P	4	154	13	0.182434
eukaryotic translation initiation factor 3 complex	GO:0005852	C	3	29	0	1			nucleotidyltransferase activity	GO:0016779	F	5	203	14	0.41763			cellular amino acid metabolic process	GO:0006520	P	4	254	20	0.191238
nuclear cap binding complex	GO:0005846	C	3	3	0	1			ubiquitin-protein transferase activity	GO:0004842	F	5	127	9	0.419289			mRNA processing	GO:0006397	P	7	88	8	0.196684
mRNA cleavage and polyadenylation specificity factor complex	GO:0005847	C	4	1	0	1			guanyl nucleotide binding	GO:0019001	F	6	265	18	0.422349			RNA methylation	GO:0001510	P	5	13	2	0.198786
mRNA cleavage factor complex	GO:0005849	C	3	4	0	1			GTPase binding	GO:0051020	F	5	52	4	0.424001			cell cycle checkpoint	GO:0000075	P	3	13	2	0.198786
cytochrome complex	GO:0070069	C	3	9	0	1			inorganic molecular entity transmembrane transporter activity	GO:0015318	F	4	389	26	0.426762			negative regulation of nucleobase-containing compound metabolic process	GO:0045934	P	5	13	2	0.198786
nuclear exosome (RNase complex)	GO:0000176	C	4	3	0	1			organic anion transmembrane transporter activity	GO:0008514	F	6	38	3	0.438727			aromatic amino acid family biosynthetic process, prephenate pathway	GO:0009095	P	7	13	2	0.198786
rough endoplasmic reticulum membrane	GO:0030867	C	6	6	0	1			oxidoreductase activity, acting on the CH-CH group of donors	GO:0016627	F	4	38	3	0.438727			cellular lipid metabolic process	GO:0044255	P	4	299	23	0.200436
integral component of plasma membrane	GO:0005887	C	5	1	0	1			anion transmembrane transporter activity	GO:0008509	F	5	99	7	0.443479			proteolysis involved in cellular protein catabolic process	GO:0051603	P	6	130	11	0.205371
RNA polymerase II, holoenzyme	GO:0016591	C	4	30	0	1			carbohydrate phosphatase activity	GO:0019203	F	7	9	1	0.446741			cellular protein catabolic process	GO:0044257	P	6	130	11	0.205371
Cdc73/Paf1 complex	GO:0016593	C	4	9	0	1			glycolipid binding	GO:0051861	F	4	9	1	0.446741			glycosyl compound metabolic process	GO:1901657	P	5	50	5	0.211071
RNA polymerase complex	GO:0030880	C	3	34	0	1			glycolipid transfer activity	GO:0017089	F	5	9	1	0.446741			defense response	GO:0006952	P	4	51	5	0.222755
NuRD complex	GO:0016581	C	5	1	0	1			lipid transfer activity	GO:0120013	F	4	9	1	0.446741			oxoacid metabolic process	GO:0043436	P	5	541	39	0.230005
Mre11 complex	GO:0030870	C	3	1	0	1			sugar-phosphatase activity	GO:0050308	F	8	9	1	0.446741			response to auxin	GO:0009733	P	5	92	8	0.23073
intrinsic component of organelle membrane	GO:0031300	C	4	22	0	1			DNA topoisomerase type II (double strand cut, ATP-hydrolyzing) activity	GO:0003918	F	5	9	1	0.446741			DNA damage checkpoint	GO:0000077	P	5	4	1	0.231292
integral component of organelle membrane	GO:0031301	C	5	22	0	1			heme oxygenase (decyclizing) activity	GO:0004392	F	5	9	1	0.446741			regulation of response to stress	GO:0080134	P	4	4	1	0.231292
extrinsic component of cytoplasmic side of plasma membrane	GO:0031234	C	3	5	0	1			magnesium ion binding	GO:0000287	F	6	131	9	0.456019			pantothenate biosynthetic process	GO:0015940	P	6	4	1	0.231292
intrinsic component of peroxisomal membrane	GO:0031231	C	5	10	0	1			amylase activity	GO:0016160	F	6	24	2	0.457133			pantothenate metabolic process	GO:0015939	P	5	4	1	0.231292
intrinsic component of Golgi membrane	GO:0031228	C	5	1	0	1			phosphoric diester hydrolase activity	GO:0008081	F	6	24	2	0.457133			pentose-phosphate shunt, non-oxidative branch	GO:0009052	P	5	4	1	0.231292
intrinsic component of nuclear inner membrane	GO:0031229	C	5	1	0	1			ligase activity, forming carbon-oxygen bonds	GO:0016875	F	4	86	6	0.469283			glutamine family amino acid catabolic process	GO:0009065	P	7	4	1	0.231292
Fanconi anaemia nuclear complex	GO:0043240	C	3	1	0	1			aminoacyl-tRNA ligase activity	GO:0004812	F	5	86	6	0.469283			sulfur compound catabolic process	GO:0044273	P	5	4	1	0.231292
intrinsic component of plasma membrane	GO:0031226	C	4	6	0	1			transferase activity, transferring acyl groups other than amino-acyl groups	GO:0016747	F	5	288	19	0.469653			glycerol-3-phosphate catabolic process	GO:0046168	P	6	4	1	0.231292
intrinsic component of endoplasmic reticulum membrane	GO:0031227	C	5	10	0	1			S-adenosylmethionine-dependent methyltransferase activity	GO:0008757	F	6	40	3	0.472515			negative regulation of cellular process	GO:0048523	P	3	52	5	0.234629
anchored component of membrane	GO:0031225	C	4	15	0	1			snRNA binding	GO:0017069	F	6	10	1	0.481967			DNA conformation change	GO:0071103	P	6	52	5	0.234629
beta-galactosidase complex	GO:0009341	C	4	10	0	1			phospholipase activity	GO:0004620	F	6	10	1	0.481967			response to wounding	GO:0009611	P	4	39	4	0.234673
riboflavin synthase complex	GO:0009349	C	5	2	0	1			chitin binding	GO:0008061	F	4	10	1	0.481967			pyrimidine-containing compound biosynthetic process	GO:0072528	P	6	39	4	0.234673
protein acetyltransferase complex	GO:0031248	C	3	22	0	1			glutathione synthase activity	GO:0004363	F	6	10	1	0.481967			nucleoside diphosphate phosphorylation	GO:0006165	P	7	79	7	0.236714
Rad51B-Rad51C-Rad51D-XRCC2 complex	GO:0033063	C	4	1	0	1			protein binding	GO:0005515	F	3	3194	204	0.489577			nucleotide phosphorylation	GO:0046939	P	7	79	7	0.236714
DNA recombinase mediator complex	GO:0033061	C	3	1	0	1			molecular function regulator	GO:0098772	F	2	277	18	0.498624			organic acid metabolic process	GO:0006082	P	4	543	39	0.237116
AP-5 adaptor complex	GO:0044599	C	5	1	0	1			intramolecular oxidoreductase activity, interconverting aldoses and ketoses	GO:0016861	F	5	26	2	0.49948			heterocycle metabolic process	GO:0046483	P	4	2782	186	0.237696
heterotrimeric G-protein complex	GO:0005834	C	4	5	0	1			rRNA binding	GO:0019843	F	6	26	2	0.49948			response to hormone	GO:0009725	P	4	135	11	0.240916
nuclear ubiquitin ligase complex	GO:0000152	C	4	12	0	1			carbohydrate:proton symporter activity	GO:0005351	F	6	11	1	0.514952			response to endogenous stimulus	GO:0009719	P	3	135	11	0.240916
proteasome regulatory particle	GO:0005838	C	3	8	0	1			carbohydrate:cation symporter activity	GO:0005402	F	5	11	1	0.514952			signal transduction	GO:0007165	P	3	323	24	0.243718
histone deacetylase complex	GO:0000118	C	4	1	0	1			acid phosphatase activity	GO:0003993	F	7	11	1	0.514952			signaling	GO:0023052	P	2	323	24	0.243718
cis-Golgi network	GO:0005801	C	5	13	0	1			ribonuclease III activity	GO:0004525	F	6	11	1	0.514952			negative regulation of nitrogen compound metabolic process	GO:0051172	P	4	27	3	0.244943
SAGA complex	GO:0000124	C	5	1	0	1			solute:proton symporter activity	GO:0015295	F	7	11	1	0.514952			chromatin assembly	GO:0031497	P	5	27	3	0.244943
histone acetyltransferase complex	GO:0000123	C	4	22	0	1			solute:cation symporter activity	GO:0015294	F	6	11	1	0.514952			regulation of cell cycle process	GO:0010564	P	4	27	3	0.244943
lipid droplet	GO:0005811	C	5	7	0	1			symporter activity	GO:0015293	F	6	11	1	0.514952			nucleosome assembly	GO:0006334	P	6	27	3	0.244943
epsilon DNA polymerase complex	GO:0008622	C	4	1	0	1			transition metal ion transmembrane transporter activity	GO:0046915	F	7	11	1	0.514952			peptidyl-amino acid modification	GO:0018193	P	7	94	8	0.248487
MCM complex	GO:0042555	C	3	6	0	1			double-stranded RNA-specific ribonuclease activity	GO:0032296	F	5	11	1	0.514952			peptidyl-lysine modification	GO:0018205	P	8	40	4	0.248736
cytoplasmic side of plasma membrane	GO:0009898	C	5	5	0	1			rRNA N-glycosylase activity	GO:0030598	F	5	11	1	0.514952			carboxylic acid metabolic process	GO:0019752	P	6	532	38	0.251344
BRISC complex	GO:0070552	C	3	1	0	1			RNA glycosylase activity	GO:0030597	F	4	11	1	0.514952			organic substance catabolic process	GO:1901575	P	4	340	25	0.254593
BRCA1-A complex	GO:0070531	C	3	1	0	1			galactosyltransferase activity	GO:0008378	F	6	43	3	0.521354			cellular component assembly	GO:0022607	P	4	152	12	0.261246
nuclear inner membrane	GO:0005637	C	6	1	0	1			microtubule binding	GO:0008017	F	6	123	8	0.526999			nucleosome organization	GO:0034728	P	5	28	3	0.262434
integral component of nuclear inner membrane	GO:0005639	C	6	1	0	1			catalytic activity, acting on a tRNA	GO:0140101	F	4	123	8	0.526999			negative regulation of cellular metabolic process	GO:0031324	P	4	28	3	0.262434
signal recognition particle, chloroplast targeting	GO:0080085	C	5	1	0	1			tubulin binding	GO:0015631	F	5	124	8	0.536332			pyrimidine nucleotide biosynthetic process	GO:0006221	P	7	28	3	0.262434
transcription factor TFIIA complex	GO:0005672	C	5	7	0	1			galactosylgalactosylxylosylprotein 3-beta-glucuronosyltransferase activity	GO:0015018	F	7	28	2	0.539644			nucleobase-containing small molecule metabolic process	GO:0055086	P	4	239	18	0.262933
transcription factor TFIIF complex	GO:0005674	C	5	2	0	1			acid-ammonia (or amide) ligase activity	GO:0016880	F	5	12	1	0.545839			nucleoside diphosphate metabolic process	GO:0009132	P	6	82	7	0.266111
transcription factor TFIID complex	GO:0005669	C	5	11	0	1			phosphopyruvate hydratase activity	GO:0004634	F	6	12	1	0.545839			protein ubiquitination	GO:0016567	P	9	110	9	0.266161
anaphase-promoting complex	GO:0005680	C	5	12	0	1			transferase activity, transferring sulfur-containing groups	GO:0016782	F	4	12	1	0.545839			peroxisome organization	GO:0007031	P	5	16	2	0.271042
TORC1 complex	GO:0031931	C	4	4	0	1			quinone binding	GO:0048038	F	4	12	1	0.545839			intracellular protein transmembrane transport	GO:0065002	P	6	16	2	0.271042
nuclear origin of replication recognition complex	GO:0005664	C	4	2	0	1			carbohydrate transmembrane transporter activity	GO:0015144	F	4	12	1	0.545839			pteridine-containing compound biosynthetic process	GO:0042559	P	6	16	2	0.271042
DNA replication factor C complex	GO:0005663	C	3	1	0	1			ammonia ligase activity	GO:0016211	F	6	12	1	0.545839			protein transmembrane transport	GO:0071806	P	6	16	2	0.271042
RNA polymerase III complex	GO:0005666	C	6	4	0	1			calcium-dependent phospholipid binding	GO:0005544	F	5	12	1	0.545839			ncRNA metabolic process	GO:0034660	P	7	197	15	0.273007
RNA polymerase II, core complex	GO:0005665	C	5	1	0	1			glutamate-ammonia ligase activity	GO:0004356	F	7	12	1	0.545839			pyrimidine-containing compound metabolic process	GO:0072527	P	5	42	4	0.277356
replication fork	GO:0005657	C	3	1	0	1			enzyme regulator activity	GO:0030234	F	3	237	15	0.547114			cellular carbohydrate metabolic process	GO:0044262	P	4	198	15	0.279438
clathrin-coated vesicle membrane	GO:0030665	C	6	8	0	1			inorganic anion transmembrane transporter activity	GO:0015103	F	5	61	4	0.549269			pyrimidine nucleotide metabolic process	GO:0006220	P	6	29	3	0.280073
transport vesicle membrane	GO:0030658	C	5	22	0	1			serine-type endopeptidase inhibitor activity	GO:0004867	F	7	45	3	0.552502			chromatin assembly or disassembly	GO:0006333	P	5	29	3	0.280073
organelle subcompartment	GO:0031984	C	3	1	0	1			oxidoreductase activity, acting on the CH-NH group of donors	GO:0016645	F	4	29	2	0.558872			DNA integrity checkpoint	GO:0031570	P	4	5	1	0.280224
DNA repair complex	GO:1990391	C	3	5	0	1			glucuronosyltransferase activity	GO:0015020	F	6	29	2	0.558872			molybdopterin cofactor metabolic process	GO:0043545	P	5	5	1	0.280224
organelle envelope lumen	GO:0031970	C	5	2	0	1			transcription coregulator activity	GO:0003712	F	3	46	3	0.567617			prosthetic group metabolic process	GO:0051189	P	5	5	1	0.280224
organelle outer membrane	GO:0031968	C	5	22	0	1			potassium ion binding	GO:0030955	F	7	13	1	0.57476			immune system process	GO:0002376	P	2	5	1	0.280224
nuclear membrane	GO:0031965	C	5	1	0	1			alkali metal ion binding	GO:0031420	F	6	13	1	0.57476			alditol phosphate metabolic process	GO:0052646	P	5	5	1	0.280224
mitochondrial membrane	GO:0031966	C	5	55	0	1			phosphogluconate dehydrogenase (decarboxylating) activity	GO:0004616	F	6	13	1	0.57476			positive regulation of response to stimulus	GO:0048584	P	3	5	1	0.280224
90S preribosome	GO:0030686	C	5	1	0	1			pyruvate kinase activity	GO:0004743	F	6	13	1	0.57476			transcription initiation from RNA polymerase III promoter	GO:0006384	P	8	5	1	0.280224
origin recognition complex	GO:0000808	C	3	5	0	1			hydroxymethylglutaryl-CoA reductase (NADPH) activity	GO:0004420	F	6	13	1	0.57476			N-terminal protein amino acid modification	GO:0031365	P	7	5	1	0.280224
SWI/SNF superfamily-type complex	GO:0070603	C	5	13	0	1			N-acetyltransferase activity	GO:0008080	F	7	63	4	0.575153			organophosphate catabolic process	GO:0046434	P	5	5	1	0.280224
mismatch repair complex	GO:0032300	C	3	5	0	1			ligase activity, forming carbon-nitrogen bonds	GO:0016879	F	4	81	5	0.593123			endomembrane system organization	GO:0010256	P	4	5	1	0.280224
condensed chromosome, centromeric region	GO:0000779	C	5	1	0	1			voltage-gated channel activity	GO:0022832	F	7	31	2	0.595581			innate immune response	GO:0045087	P	4	5	1	0.280224
condensed chromosome kinetochore	GO:0000777	C	5	1	0	1			voltage-gated ion channel activity	GO:0005244	F	5	31	2	0.595581			immune response	GO:0006955	P	3	5	1	0.280224
kinetochore	GO:0000776	C	4	4	0	1			voltage-gated anion channel activity	GO:0008308	F	6	31	2	0.595581			malate metabolic process	GO:0006108	P	8	5	1	0.280224
DNA polymerase complex	GO:0042575	C	3	3	0	1			anion channel activity	GO:0005253	F	6	31	2	0.595581			glycerol-3-phosphate metabolic process	GO:0006072	P	6	5	1	0.280224
nuclear chromatin	GO:0000790	C	4	13	0	1			NADP binding	GO:0050661	F	5	48	3	0.596883			microtubule-based process	GO:0007017	P	3	213	16	0.282028
transporter complex	GO:1990351	C	3	1	0	1			carboxy-lyase activity	GO:0016831	F	5	65	4	0.600174			ncRNA processing	GO:0034470	P	7	113	9	0.292168
Ino80 complex	GO:0031011	C	4	12	0	1			endoribonuclease activity, producing 5'-phosphomonoesters	GO:0016891	F	6	14	1	0.60184			response to organic substance	GO:0010033	P	4	142	11	0.294065
extracellular matrix	GO:0031012	C	3	3	0	1			malic enzyme activity	GO:0004470	F	6	14	1	0.60184			tricarboxylic acid cycle	GO:0006099	P	4	17	2	0.295219
condensin complex	GO:0000796	C	4	3	0	1			malate dehydrogenase (decarboxylating) (NAD+) activity	GO:0004471	F	6	14	1	0.60184			protein catabolic process	GO:0030163	P	5	143	11	0.301918
nuclear DNA-directed RNA polymerase complex	GO:0055029	C	5	34	0	1			catalytic activity, acting on a rRNA	GO:0140102	F	4	14	1	0.60184			inorganic anion transport	GO:0015698	P	7	44	4	0.306463
HAUS complex	GO:0070652	C	4	6	0	1			transaminase activity	GO:0008483	F	5	32	2	0.613058			protein localization to organelle	GO:0033365	P	6	58	5	0.308895
									oxidoreductase activity, acting on the aldehyde or oxo group of donors, NAD or NADP as acceptor	GO:0016620	F	5	32	2	0.613058			protein modification by small protein conjugation	GO:0032446	P	8	115	9	0.309856
									transferase activity, transferring nitrogenous groups	GO:0016769	F	4	32	2	0.613058			pyridine-containing compound biosynthetic process	GO:0072525	P	6	18	2	0.319274
									transferase activity, transferring acyl groups	GO:0016746	F	4	346	21	0.621554			pyridine-containing compound metabolic process	GO:0072524	P	5	18	2	0.319274
									N-acyltransferase activity	GO:0016410	F	6	67	4	0.624286			pteridine-containing compound metabolic process	GO:0042558	P	5	18	2	0.319274
									enzyme binding	GO:0019899	F	4	84	5	0.625627			aerobic respiration	GO:0009060	P	6	18	2	0.319274
									7S RNA binding	GO:0008312	F	6	15	1	0.627198			tetrapyrrole metabolic process	GO:0033013	P	5	45	4	0.321137
									acetyltransferase activity	GO:0016407	F	6	68	4	0.63599			cation transport	GO:0006812	P	6	354	25	0.323465
									transcription regulator activity	GO:0140110	F	2	771	47	0.643983			nucleobase-containing compound metabolic process	GO:0006139	P	4	2629	173	0.325192
									histone acetyltransferase activity	GO:0004402	F	10	16	1	0.650942			chromatin organization involved in negative regulation of transcription	GO:0097549	P	6	6	1	0.326042
									peptide N-acetyltransferase activity	GO:0034212	F	8	16	1	0.650942			defense response to fungus	GO:0050832	P	5	6	1	0.326042
									alpha-mannosidase activity	GO:0004559	F	7	16	1	0.650942			vesicle targeting, rough ER to cis-Golgi	GO:0048207	P	5	6	1	0.326042
									peptide-lysine-N-acetyltransferase activity	GO:0061733	F	9	16	1	0.650942			COPII vesicle coating	GO:0048208	P	6	6	1	0.326042
									DNA-binding transcription factor activity	GO:0003700	F	3	725	44	0.652364			chromatin organization involved in regulation of transcription	GO:0034401	P	5	6	1	0.326042
									protein domain specific binding	GO:0019904	F	4	35	2	0.661998			response to fungus	GO:0009620	P	4	6	1	0.326042
									xyloglucan:xyloglucosyl transferase activity	GO:0016762	F	7	35	2	0.661998			nitrate metabolic process	GO:0042126	P	5	6	1	0.326042
									hydrolase activity, acting on carbon-nitrogen (but not peptide) bonds, in cyclic amidines	GO:0016814	F	5	17	1	0.673174			nitrate assimilation	GO:0042128	P	5	6	1	0.326042
									beta-amylase activity	GO:0016161	F	7	17	1	0.673174			vesicle localization	GO:0051648	P	5	6	1	0.326042
									thiolester hydrolase activity	GO:0016790	F	5	17	1	0.673174			establishment of localization in cell	GO:0051649	P	4	6	1	0.326042
									lipase activity	GO:0016298	F	5	17	1	0.673174			establishment of vesicle localization	GO:0051650	P	5	6	1	0.326042
									FAD binding	GO:0071949	F	6	17	1	0.673174			phosphatidylinositol-mediated signaling	GO:0048015	P	6	6	1	0.326042
									copper ion binding	GO:0005507	F	7	54	3	0.676611			inositol lipid-mediated signaling	GO:0048017	P	5	6	1	0.326042
									RNA binding	GO:0003723	F	5	456	27	0.680257			negative regulation of gene expression, epigenetic	GO:0045814	P	6	6	1	0.326042
									transporter activity	GO:0005215	F	2	911	55	0.680525			reactive nitrogen species metabolic process	GO:2001057	P	4	6	1	0.326042
									protein kinase binding	GO:0019901	F	6	18	1	0.693992			chromatin silencing	GO:0006342	P	4	6	1	0.326042
									kinase binding	GO:0019900	F	5	18	1	0.693992			chromatin silencing at telomere	GO:0006348	P	5	6	1	0.326042
									sucrose synthase activity	GO:0016157	F	7	18	1	0.693992			vesicle targeting, to, from or within Golgi	GO:0048199	P	4	6	1	0.326042
									Ran GTPase binding	GO:0008536	F	8	18	1	0.693992			Golgi vesicle budding	GO:0048194	P	6	6	1	0.326042
									mannosidase activity	GO:0015923	F	6	18	1	0.693992			COPII-coated vesicle budding	GO:0090114	P	6	6	1	0.326042
									oxidoreductase activity, acting on a sulfur group of donors	GO:0016667	F	4	126	7	0.697791			copper ion transmembrane transport	GO:0035434	P	9	6	1	0.326042
									amide binding	GO:0033218	F	3	19	1	0.713485			vesicle coating	GO:0006901	P	6	6	1	0.326042
									uridylyltransferase activity	GO:0070569	F	6	19	1	0.713485			vesicle budding from membrane	GO:0006900	P	5	6	1	0.326042
									translation elongation factor activity	GO:0003746	F	5	19	1	0.713485			vesicle targeting	GO:0006903	P	3	6	1	0.326042
									sequence-specific DNA binding	GO:0043565	F	6	399	23	0.719245			cell communication	GO:0007154	P	3	401	28	0.332442
									nutrient reservoir activity	GO:0045735	F	2	39	2	0.719351			protein-DNA complex assembly	GO:0065004	P	6	32	3	0.33343
									DNA binding	GO:0003677	F	5	1508	91	0.723156			DNA-templated transcription, initiation	GO:0006352	P	7	60	5	0.33441
									polynucleotide adenylyltransferase activity	GO:0004652	F	7	20	1	0.731737			cell wall modification	GO:0042545	P	5	46	4	0.33586
									chitinase activity	GO:0004568	F	6	20	1	0.731737			protein depolymerization	GO:0051261	P	7	19	2	0.343124
									DNA-directed DNA polymerase activity	GO:0003887	F	5	20	1	0.731737			actin filament depolymerization	GO:0030042	P	7	19	2	0.343124
									disulfide oxidoreductase activity	GO:0015036	F	5	113	6	0.73253			DNA topological change	GO:0006265	P	6	19	2	0.343124
									ligase activity	GO:0016874	F	3	202	11	0.745363			catabolic process	GO:0009056	P	3	358	25	0.344098
									endoribonuclease activity	GO:0004521	F	5	21	1	0.748827			DNA metabolic process	GO:0006259	P	5	450	31	0.349321
									nucleoside-triphosphatase activity	GO:0017111	F	7	722	42	0.751824			porphyrin-containing compound metabolic process	GO:0006778	P	5	33	3	0.351226
									potassium ion transmembrane transporter activity	GO:0015079	F	7	42	2	0.756792			DNA packaging	GO:0006323	P	7	33	3	0.351226
									cation binding	GO:0043169	F	4	1928	116	0.758693			ribonucleoside bisphosphate metabolic process	GO:0033875	P	7	33	3	0.351226
									phosphoric ester hydrolase activity	GO:0042578	F	5	291	16	0.762575			nucleoside bisphosphate metabolic process	GO:0033865	P	6	33	3	0.351226
									active transmembrane transporter activity	GO:0022804	F	4	257	14	0.763544			protein-DNA complex subunit organization	GO:0071824	P	5	33	3	0.351226
									magnesium ion transmembrane transporter activity	GO:0015095	F	7	22	1	0.764829			purine nucleoside bisphosphate metabolic process	GO:0034032	P	6	33	3	0.351226
									DNA polymerase activity	GO:0034061	F	4	22	1	0.764829			multi-organism process	GO:0051704	P	2	76	6	0.354307
									histone binding	GO:0042393	F	4	43	2	0.768277			cellular response to stimulus	GO:0051716	P	3	744	50	0.364016
									amino acid binding	GO:0016597	F	6	43	2	0.768277			protein retention in ER lumen	GO:0006621	P	7	7	1	0.368947
									terpene synthase activity	GO:0010333	F	6	43	2	0.768277			maintenance of location	GO:0051235	P	3	7	1	0.368947
									hydrolase activity, acting on acid anhydrides, in phosphorus-containing anhydrides	GO:0016818	F	5	762	44	0.772625			spindle checkpoint	GO:0031577	P	4	7	1	0.368947
									endopeptidase inhibitor activity	GO:0004866	F	6	63	3	0.773314			mitotic spindle assembly checkpoint	GO:0007094	P	6	7	1	0.368947
									peptidase inhibitor activity	GO:0030414	F	5	63	3	0.773314			NADPH regeneration	GO:0006740	P	4	7	1	0.368947
									peptidase regulator activity	GO:0061134	F	4	63	3	0.773314			regulation of oxidoreductase activity	GO:0051341	P	4	7	1	0.368947
									endopeptidase regulator activity	GO:0061135	F	5	63	3	0.773314			maintenance of protein location	GO:0045185	P	4	7	1	0.368947
									calmodulin binding	GO:0005516	F	4	44	2	0.779286			regulation of monooxygenase activity	GO:0032768	P	5	7	1	0.368947
									intramolecular transferase activity, phosphotransferases	GO:0016868	F	5	23	1	0.779812			negative regulation of chromosome segregation	GO:0051985	P	4	7	1	0.368947
									transferase activity, transferring alkyl or aryl (other than methyl) groups	GO:0016765	F	4	64	3	0.782439			glucose 6-phosphate metabolic process	GO:0051156	P	5	7	1	0.368947
									carboxylic acid binding	GO:0031406	F	5	45	2	0.789834			cellular response to oxygen-containing compound	GO:1901701	P	5	7	1	0.368947
									organic acid binding	GO:0043177	F	4	45	2	0.789834			maintenance of location in cell	GO:0051651	P	3	7	1	0.368947
									intramolecular transferase activity	GO:0016866	F	4	65	3	0.791258			establishment of organelle localization	GO:0051656	P	4	7	1	0.368947
									protein tyrosine/serine/threonine phosphatase activity	GO:0008138	F	5	24	1	0.793842			negative regulation of metaphase/anaphase transition of cell cycle	GO:1902100	P	6	7	1	0.368947
									peroxidase activity	GO:0004601	F	3	194	10	0.796648			maintenance of protein localization in organelle	GO:0072595	P	5	7	1	0.368947
									hydrolase activity	GO:0016787	F	3	2966	179	0.798459			negative regulation of mitotic nuclear division	GO:0045839	P	5	7	1	0.368947
									carbon-oxygen lyase activity, acting on phosphates	GO:0016838	F	5	46	2	0.799935			maintenance of protein location in cell	GO:0032507	P	4	7	1	0.368947
									hydrolase activity, acting on acid anhydrides	GO:0016817	F	4	772	44	0.800032			negative regulation of nuclear division	GO:0051784	P	6	7	1	0.368947
									lipid transporter activity	GO:0005319	F	3	25	1	0.806978			negative regulation of mitotic metaphase/anaphase transition	GO:0045841	P	7	7	1	0.368947
									ATPase-coupled cation transmembrane transporter activity	GO:0019829	F	6	25	1	0.806978			negative regulation of mitotic sister chromatid segregation	GO:0033048	P	6	7	1	0.368947
									ATPase activity, coupled to transmembrane movement of ions, rotational mechanism	GO:0044769	F	7	25	1	0.806978			negative regulation of sister chromatid segregation	GO:0033046	P	5	7	1	0.368947
									ATPase-coupled ion transmembrane transporter activity	GO:0042625	F	6	25	1	0.806978			negative regulation of chromosome separation	GO:1905819	P	5	7	1	0.368947
									proton-transporting ATPase activity, rotational mechanism	GO:0046961	F	7	25	1	0.806978			negative regulation of chromosome organization	GO:2001251	P	6	7	1	0.368947
									heat shock protein binding	GO:0031072	F	4	25	1	0.806978			regulation of nitric-oxide synthase activity	GO:0050999	P	6	7	1	0.368947
									metal ion binding	GO:0046872	F	5	1906	113	0.806985			mannose metabolic process	GO:0006013	P	6	7	1	0.368947
									isomerase activity	GO:0016853	F	3	214	11	0.807881			negative regulation of mitotic sister chromatid separation	GO:2000816	P	6	7	1	0.368947
									oxidoreductase activity	GO:0016491	F	3	1744	103	0.807902			mitotic spindle checkpoint	GO:0071174	P	5	7	1	0.368947
									oxidoreductase activity, acting on peroxide as acceptor	GO:0016684	F	4	197	10	0.811528			spindle assembly checkpoint	GO:0071173	P	5	7	1	0.368947
									hydrolase activity, acting on acid phosphorus-nitrogen bonds	GO:0016825	F	4	215	11	0.812533			nitrogen cycle metabolic process	GO:0071941	P	4	7	1	0.368947
									serine-type peptidase activity	GO:0008236	F	6	215	11	0.812533			pentose-phosphate shunt	GO:0006098	P	5	7	1	0.368947
									serine hydrolase activity	GO:0017171	F	5	215	11	0.812533			lipoate biosynthetic process	GO:0009107	P	6	7	1	0.368947
									antioxidant activity	GO:0016209	F	2	215	11	0.812533			lipoate metabolic process	GO:0009106	P	5	7	1	0.368947
									phosphatase activity	GO:0016791	F	6	252	13	0.819721			maintenance of protein localization in endoplasmic reticulum	GO:0035437	P	6	7	1	0.368947
									pyrophosphatase activity	GO:0016462	F	6	749	42	0.826285			small molecule biosynthetic process	GO:0044283	P	4	289	20	0.381844
									protein serine/threonine kinase activity	GO:0004674	F	5	27	1	0.830795			regulation of cell cycle	GO:0051726	P	4	64	5	0.385832
									protein disulfide oxidoreductase activity	GO:0015035	F	6	109	5	0.830901			tetrapyrrole biosynthetic process	GO:0033014	P	6	35	3	0.386615
									carbon-carbon lyase activity	GO:0016830	F	4	91	4	0.838793			tRNA aminoacylation for protein translation	GO:0006418	P	7	79	6	0.388969
									adenylyltransferase activity	GO:0070566	F	6	28	1	0.841578			sucrose metabolic process	GO:0005985	P	6	21	2	0.389934
									catalytic activity, acting on DNA	GO:0140097	F	3	346	18	0.842825			mitotic sister chromatid segregation	GO:0000070	P	5	21	2	0.389934
									cis-trans isomerase activity	GO:0016859	F	4	52	2	0.851937			negative regulation of cell cycle	GO:0045786	P	4	21	2	0.389934
									peptidyl-prolyl cis-trans isomerase activity	GO:0003755	F	4	52	2	0.851937			mitotic nuclear division	GO:0140014	P	5	21	2	0.389934
									protein serine/threonine phosphatase activity	GO:0004722	F	5	191	9	0.864548			sister chromatid segregation	GO:0000819	P	5	21	2	0.389934
									thiol-dependent ubiquitinyl hydrolase activity	GO:0036459	F	5	54	2	0.866327			vesicle organization	GO:0016050	P	5	8	1	0.409122
									ubiquitin-like protein-specific protease activity	GO:0019783	F	7	54	2	0.866327			negative regulation of cell cycle phase transition	GO:1901988	P	5	8	1	0.409122
									ubiquitinyl hydrolase activity	GO:0101005	F	4	54	2	0.866327			negative regulation of mitotic cell cycle phase transition	GO:1901991	P	6	8	1	0.409122
									protein dimerization activity	GO:0046983	F	4	407	21	0.86804			mRNA 3'-end processing	GO:0031124	P	8	8	1	0.409122
									transition metal ion binding	GO:0046914	F	6	1322	75	0.87052			cellular response to chemical stimulus	GO:0070887	P	4	8	1	0.409122
									ATPase-coupled transmembrane transporter activity	GO:0042626	F	6	97	4	0.872624			copper ion transport	GO:0006825	P	9	8	1	0.409122
									steroid dehydrogenase activity, acting on the CH-OH group of donors, NAD or NADP as acceptor	GO:0033764	F	5	32	1	0.878268			negative regulation of cell cycle process	GO:0010948	P	4	8	1	0.409122
									steroid dehydrogenase activity	GO:0016229	F	4	32	1	0.878268			regulation of gene expression, epigenetic	GO:0040029	P	6	8	1	0.409122
									3-beta-hydroxy-delta5-steroid dehydrogenase activity	GO:0003854	F	6	32	1	0.878268			GPI anchor metabolic process	GO:0006505	P	7	22	2	0.412781
									passive transmembrane transporter activity	GO:0022803	F	4	100	4	0.887114			histone methylation	GO:0016571	P	6	22	2	0.412781
									ion channel activity	GO:0005216	F	5	100	4	0.887114			chloride transport	GO:0006821	P	8	22	2	0.412781
									channel activity	GO:0015267	F	5	100	4	0.887114			peptidyl-lysine methylation	GO:0018022	P	6	22	2	0.412781
									electron transfer activity	GO:0009055	F	4	198	9	0.889675			histone lysine methylation	GO:0034968	P	7	22	2	0.412781
									four-way junction helicase activity	GO:0009378	F	5	36	1	0.906466			protein modification by small protein conjugation or removal	GO:0070647	P	7	157	11	0.415787
									phosphoprotein phosphatase activity	GO:0004721	F	4	223	10	0.908063			cellular protein localization	GO:0034613	P	5	235	16	0.427096
									cofactor binding	GO:0048037	F	3	1064	58	0.908789			cellular macromolecule localization	GO:0070727	P	4	235	16	0.427096
									peptidase activity	GO:0008233	F	4	844	45	0.910679			aromatic compound biosynthetic process	GO:0019438	P	5	1713	111	0.434114
									aspartic-type endopeptidase activity	GO:0004190	F	7	147	6	0.912306			vacuolar transport	GO:0007034	P	5	23	2	0.435193
									aspartic-type peptidase activity	GO:0070001	F	6	147	6	0.912306			nuclear chromosome segregation	GO:0098813	P	4	23	2	0.435193
									hydrolase activity, acting on glycosyl bonds	GO:0016798	F	4	440	21	0.935883			porphyrin-containing compound biosynthetic process	GO:0006779	P	6	23	2	0.435193
									iron-sulfur cluster binding	GO:0051536	F	4	92	3	0.937706			carbohydrate derivative metabolic process	GO:1901135	P	4	346	23	0.445278
									metal cluster binding	GO:0051540	F	3	92	3	0.937706			mitotic cell cycle checkpoint	GO:0007093	P	4	9	1	0.446741
									pyrophosphate hydrolysis-driven proton transmembrane transporter activity	GO:0009678	F	6	44	1	0.944789			heme oxidation	GO:0006788	P	4	9	1	0.446741
									peptidase activity, acting on L-amino acid peptides	GO:0070011	F	5	823	42	0.947455			protein N-linked glycosylation	GO:0006487	P	6	9	1	0.446741
									primary active transmembrane transporter activity	GO:0015399	F	5	119	4	0.949547			ammonium ion metabolic process	GO:0097164	P	4	9	1	0.446741
									enzyme inhibitor activity	GO:0004857	F	4	144	5	0.95593			polyamine biosynthetic process	GO:0006596	P	8	9	1	0.446741
									unfolded protein binding	GO:0051082	F	4	76	2	0.958624			polyamine metabolic process	GO:0006595	P	7	9	1	0.446741
									oxidoreductase activity, acting on paired donors, with incorporation or reduction of molecular oxygen	GO:0016705	F	4	385	16	0.976883			RNA 3'-end processing	GO:0031123	P	7	9	1	0.446741
									hydrolase activity, hydrolyzing O-glycosyl compounds	GO:0004553	F	5	405	17	0.977312			negative regulation of mitotic cell cycle	GO:0045930	P	5	9	1	0.446741
									xenobiotic transmembrane transporter activity	GO:0042910	F	4	59	1	0.979465			glycolipid transport	GO:0046836	P	6	9	1	0.446741
									serine-type carboxypeptidase activity	GO:0004185	F	8	63	1	0.984228			alpha-amino acid biosynthetic process	GO:1901607	P	6	69	5	0.449688
									carboxypeptidase activity	GO:0004180	F	7	67	1	0.987886			nucleic acid metabolic process	GO:0090304	P	5	2345	151	0.450753
									cysteine-type peptidase activity	GO:0008234	F	6	327	12	0.988514			cellular macromolecule catabolic process	GO:0044265	P	5	177	12	0.453385
									serine-type exopeptidase activity	GO:0070008	F	7	68	1	0.98866			disaccharide biosynthetic process	GO:0046351	P	6	39	3	0.455732
									ATPase activity	GO:0016887	F	8	516	21	0.991391			sulfur compound metabolic process	GO:0006790	P	4	70	5	0.462278
									helicase activity	GO:0004386	F	10	301	10	0.993623			modification-dependent protein catabolic process	GO:0019941	P	7	101	7	0.464424
									ATPase activity, coupled	GO:0042623	F	9	329	11	0.995008			modification-dependent macromolecule catabolic process	GO:0043632	P	6	101	7	0.464424
									heme binding	GO:0020037	F	4	507	19	0.996665			ubiquitin-dependent protein catabolic process	GO:0006511	P	8	101	7	0.464424
									tetrapyrrole binding	GO:0046906	F	4	512	19	0.997166			intracellular signal transduction	GO:0035556	P	4	194	13	0.465017
									exopeptidase activity	GO:0008238	F	6	90	1	0.997347			carbohydrate derivative biosynthetic process	GO:1901137	P	5	179	12	0.46908
									iron ion binding	GO:0005506	F	7	372	12	0.997782			tRNA aminoacylation	GO:0043039	P	6	86	6	0.469283
									translation regulator activity, nucleic acid binding	GO:0090079	F	3	106	1	0.999079			amino acid activation	GO:0043038	P	5	86	6	0.469283
									translation regulator activity	GO:0045182	F	2	106	1	0.999079			ribonucleoside triphosphate biosynthetic process	GO:0009201	P	8	40	3	0.472515
									translation factor activity, RNA binding	GO:0008135	F	4	106	1	0.999079			purine ribonucleoside triphosphate biosynthetic process	GO:0009206	P	9	40	3	0.472515
									DNA-dependent ATPase activity	GO:0008094	F	10	283	7	0.999264			purine ribonucleoside triphosphate metabolic process	GO:0009205	P	8	40	3	0.472515
									DNA helicase activity	GO:0003678	F	4	273	6	0.999646			purine nucleoside triphosphate biosynthetic process	GO:0009145	P	8	40	3	0.472515
									endoribonuclease activity, producing 3'-phosphomonoesters	GO:0016892	F	6	7	0	1			purine nucleoside triphosphate metabolic process	GO:0009144	P	7	40	3	0.472515
									endonuclease activity, active with either ribo- or deoxyribonucleic acids and producing 3'-phosphomonoesters	GO:0016894	F	7	7	0	1			nucleoside triphosphate biosynthetic process	GO:0009142	P	7	40	3	0.472515
									exodeoxyribonuclease activity, producing 5'-phosphomonoesters	GO:0016895	F	6	2	0	1			ribonucleoside triphosphate metabolic process	GO:0009199	P	7	40	3	0.472515
									exoribonuclease activity, producing 5'-phosphomonoesters	GO:0016896	F	6	1	0	1			metal ion transport	GO:0030001	P	7	195	13	0.47253
									ligase activity, forming carbon-sulfur bonds	GO:0016877	F	4	18	0	1			DNA repair	GO:0006281	P	6	398	26	0.474288
									syntaxin binding	GO:0019905	F	5	2	0	1			protein import	GO:0017038	P	6	25	2	0.47857
									carbon-nitrogen ligase activity, with glutamine as amido-N-donor	GO:0016884	F	5	22	0	1			RNA modification	GO:0009451	P	6	56	4	0.4812
									ligase activity, forming carbon-carbon bonds	GO:0016885	F	4	3	0	1			cell wall organization	GO:0071555	P	4	56	4	0.4812
									ligase activity, forming phosphoric ester bonds	GO:0016886	F	4	4	0	1			external encapsulating structure organization	GO:0045229	P	4	56	4	0.4812
									intramolecular lyase activity	GO:0016872	F	4	17	0	1			negative regulation of organelle organization	GO:0010639	P	5	10	1	0.481967
									racemase and epimerase activity	GO:0016854	F	4	8	0	1			cofactor catabolic process	GO:0051187	P	5	10	1	0.481967
									racemase and epimerase activity, acting on amino acids and derivatives	GO:0016855	F	5	5	0	1			glutathione biosynthetic process	GO:0006750	P	6	10	1	0.481967
									racemase and epimerase activity, acting on carbohydrates and derivatives	GO:0016857	F	5	3	0	1			porphyrin-containing compound catabolic process	GO:0006787	P	6	10	1	0.481967
									intramolecular oxidoreductase activity, transposing S-S bonds	GO:0016864	F	5	2	0	1			nonribosomal peptide biosynthetic process	GO:0019184	P	7	10	1	0.481967
									inorganic phosphate transmembrane transporter activity	GO:0005315	F	5	1	0	1			negative regulation of cellular component organization	GO:0051129	P	4	10	1	0.481967
									adenylylsulfate kinase activity	GO:0004020	F	6	4	0	1			tetrapyrrole catabolic process	GO:0033015	P	6	10	1	0.481967
									alcohol O-acetyltransferase activity	GO:0004026	F	8	1	0	1			alpha-amino acid metabolic process	GO:1901605	P	5	103	7	0.485182
									adenylate kinase activity	GO:0004017	F	7	6	0	1			cellular localization	GO:0051641	P	3	291	19	0.488163
									adenylosuccinate synthase activity	GO:0004019	F	5	2	0	1			sulfur compound biosynthetic process	GO:0044272	P	5	41	3	0.489058
									oxidoreductase activity, acting on CH or CH2 groups, with an iron-sulfur protein as acceptor	GO:0052592	F	5	1	0	1			nucleoside triphosphate metabolic process	GO:0009141	P	6	41	3	0.489058
									phosphate ion binding	GO:0042301	F	5	1	0	1			cellular response to DNA damage stimulus	GO:0006974	P	5	401	26	0.490084
									ubiquitin protein ligase binding	GO:0031625	F	6	14	0	1			DNA recombination	GO:0006310	P	6	57	4	0.495159
									organic acid transmembrane transporter activity	GO:0005342	F	4	32	0	1			negative regulation of cellular macromolecule biosynthetic process	GO:2000113	P	6	26	2	0.49948
									adenosylmethionine decarboxylase activity	GO:0004014	F	6	6	0	1			negative regulation of cellular biosynthetic process	GO:0031327	P	5	26	2	0.49948
									purine nucleobase transmembrane transporter activity	GO:0005345	F	5	3	0	1			negative regulation of macromolecule biosynthetic process	GO:0010558	P	5	26	2	0.49948
									adenosylhomocysteinase activity	GO:0004013	F	6	2	0	1			negative regulation of biosynthetic process	GO:0009890	P	4	26	2	0.49948
									arylformamidase activity	GO:0004061	F	6	4	0	1			actin polymerization or depolymerization	GO:0008154	P	6	42	3	0.505343
									asparagine synthase (glutamine-hydrolyzing) activity	GO:0004066	F	6	9	0	1			disaccharide metabolic process	GO:0005984	P	5	58	4	0.508956
									protein-N-terminal asparagine amidohydrolase activity	GO:0008418	F	6	1	0	1			organic cyclic compound biosynthetic process	GO:1901362	P	5	1790	114	0.512086
									fucosyltransferase activity	GO:0008417	F	6	28	0	1			negative regulation of RNA metabolic process	GO:0051253	P	5	11	1	0.514952
									selenium binding	GO:0008430	F	3	8	0	1			carbohydrate derivative transport	GO:1901264	P	6	11	1	0.514952
									biotin-[acetyl-CoA-carboxylase] ligase activity	GO:0004077	F	5	1	0	1			proteasomal protein catabolic process	GO:0010498	P	6	11	1	0.514952
									DNA polymerase processivity factor activity	GO:0030337	F	4	2	0	1			negative regulation of nucleic acid-templated transcription	GO:1903507	P	7	11	1	0.514952
									phosphatidylethanolamine binding	GO:0008429	F	5	1	0	1			sulfur amino acid metabolic process	GO:0000096	P	5	11	1	0.514952
									iron ion transmembrane transporter activity	GO:0005381	F	8	5	0	1			proteasome-mediated ubiquitin-dependent protein catabolic process	GO:0043161	P	7	11	1	0.514952
									argininosuccinate lyase activity	GO:0004056	F	6	1	0	1			negative regulation of transcription, DNA-templated	GO:0045892	P	6	11	1	0.514952
									argininosuccinate synthase activity	GO:0004055	F	5	1	0	1			monosaccharide biosynthetic process	GO:0046364	P	5	11	1	0.514952
									arginyltransferase activity	GO:0004057	F	5	1	0	1			hexose biosynthetic process	GO:0019319	P	6	11	1	0.514952
									5'-3' exonuclease activity	GO:0008409	F	7	2	0	1			response to acid chemical	GO:0001101	P	4	11	1	0.514952
									protein transmembrane transporter activity	GO:0008320	F	4	3	0	1			negative regulation of RNA biosynthetic process	GO:1902679	P	6	11	1	0.514952
									acyl-[acyl-carrier-protein] desaturase activity	GO:0045300	F	6	13	0	1			gluconeogenesis	GO:0006094	P	7	11	1	0.514952
									protein prenyltransferase activity	GO:0008318	F	4	4	0	1			glycolipid metabolic process	GO:0006664	P	6	27	2	0.519843
									mechanosensitive ion channel activity	GO:0008381	F	6	1	0	1			nuclear division	GO:0000280	P	6	27	2	0.519843
									protein-containing complex binding	GO:0044877	F	3	15	0	1			liposaccharide metabolic process	GO:1903509	P	5	27	2	0.519843
									cofactor transmembrane transporter activity	GO:0051184	F	4	2	0	1			cytokinesis	GO:0000910	P	4	27	2	0.519843
									protein serine/threonine kinase inhibitor activity	GO:0030291	F	7	8	0	1			oligosaccharide biosynthetic process	GO:0009312	P	6	43	3	0.521354
									sialyltransferase activity	GO:0008373	F	5	9	0	1			cellulose biosynthetic process	GO:0030244	P	9	59	4	0.522581
									LIM domain binding	GO:0030274	F	5	7	0	1			cellulose metabolic process	GO:0030243	P	8	59	4	0.522581
									hydrolase activity, acting on ether bonds	GO:0016801	F	4	2	0	1			oxidation-reduction process	GO:0055114	P	3	1480	94	0.52497
									trialkylsulfonium hydrolase activity	GO:0016802	F	5	2	0	1			cellular response to stress	GO:0033554	P	4	408	26	0.526649
									arginine-tRNA ligase activity	GO:0004814	F	6	2	0	1			chromatin organization	GO:0006325	P	4	92	6	0.535699
									alanine-tRNA ligase activity	GO:0004813	F	6	6	0	1			response to stress	GO:0006950	P	3	790	50	0.538147
									asparagine-tRNA ligase activity	GO:0004816	F	6	2	0	1			response to stimulus	GO:0050896	P	2	1329	84	0.54424
									cysteine-tRNA ligase activity	GO:0004817	F	6	2	0	1			NADP metabolic process	GO:0006739	P	3	12	1	0.545839
									glutamine-tRNA ligase activity	GO:0004819	F	6	2	0	1			glutathione metabolic process	GO:0006749	P	5	12	1	0.545839
									tryptophan-tRNA ligase activity	GO:0004830	F	6	3	0	1			carbohydrate transport	GO:0008643	P	6	12	1	0.545839
									glycine-tRNA ligase activity	GO:0004820	F	6	2	0	1			alcohol biosynthetic process	GO:0046165	P	5	12	1	0.545839
									leucine-tRNA ligase activity	GO:0004823	F	6	1	0	1			polyol biosynthetic process	GO:0046173	P	6	12	1	0.545839
									proline-tRNA ligase activity	GO:0004827	F	6	3	0	1			protein targeting	GO:0006605	P	6	45	3	0.552502
									phenylalanine-tRNA ligase activity	GO:0004826	F	6	3	0	1			actin filament organization	GO:0007015	P	5	45	3	0.552502
									triose-phosphate isomerase activity	GO:0004807	F	6	11	0	1			covalent chromatin modification	GO:0016569	P	5	45	3	0.552502
									triglyceride lipase activity	GO:0004806	F	6	7	0	1			histone modification	GO:0016570	P	6	45	3	0.552502
									tRNA (guanine-N2-)-methyltransferase activity	GO:0004809	F	7	6	0	1			proton transmembrane transport	GO:1902600	P	8	94	6	0.557054
									amine-lyase activity	GO:0016843	F	5	18	0	1			protein localization to endoplasmic reticulum	GO:0070972	P	7	29	2	0.558872
									strictosidine synthase activity	GO:0016844	F	6	18	0	1			macromolecule catabolic process	GO:0009057	P	5	207	13	0.560722
									phosphorus-oxygen lyase activity	GO:0016849	F	4	2	0	1			oligosaccharide metabolic process	GO:0009311	P	5	62	4	0.562316
									cyclin-dependent protein serine/threonine kinase inhibitor activity	GO:0004861	F	7	8	0	1			small GTPase mediated signal transduction	GO:0007264	P	5	111	7	0.565422
									protein kinase inhibitor activity	GO:0004860	F	6	8	0	1			transcription by RNA polymerase III	GO:0006383	P	7	13	1	0.57476
									magnesium chelatase activity	GO:0016851	F	6	10	0	1			phosphatidylinositol phosphorylation	GO:0046854	P	7	13	1	0.57476
									aldehyde-lyase activity	GO:0016832	F	5	14	0	1			lipid phosphorylation	GO:0046834	P	6	13	1	0.57476
									oxo-acid-lyase activity	GO:0016833	F	5	6	0	1			phosphatidylinositol biosynthetic process	GO:0006661	P	7	30	2	0.577519
									carbon-oxygen lyase activity, acting on polysaccharides	GO:0016837	F	5	5	0	1			carbohydrate derivative catabolic process	GO:1901136	P	5	30	2	0.577519
									protein phosphatase inhibitor activity	GO:0004864	F	6	5	0	1			vitamin metabolic process	GO:0006766	P	4	30	2	0.577519
									cysteine-type endopeptidase inhibitor activity	GO:0004869	F	7	17	0	1			water-soluble vitamin metabolic process	GO:0006767	P	5	30	2	0.577519
									hydrolase activity, acting on acid carbon-carbon bonds	GO:0016822	F	4	1	0	1			water-soluble vitamin biosynthetic process	GO:0042364	P	6	30	2	0.577519
									hydrolase activity, acting on acid carbon-carbon bonds, in ketonic substances	GO:0016823	F	5	1	0	1			regulation of transcription by RNA polymerase II	GO:0006357	P	7	30	2	0.577519
									valine-tRNA ligase activity	GO:0004832	F	6	4	0	1			vitamin biosynthetic process	GO:0009110	P	5	30	2	0.577519
									tyrosine-tRNA ligase activity	GO:0004831	F	6	1	0	1			RNA metabolic process	GO:0016070	P	6	1911	120	0.578445
									hydrolase activity, acting on carbon-nitrogen (but not peptide) bonds, in cyclic amides	GO:0016812	F	5	1	0	1			carboxylic acid biosynthetic process	GO:0046394	P	6	226	14	0.581029
									uroporphyrinogen-III synthase activity	GO:0004852	F	6	2	0	1			organic acid biosynthetic process	GO:0016053	P	5	227	14	0.587765
									thiol-dependent ubiquitin-specific protease activity	GO:0004843	F	6	17	0	1			cell division	GO:0051301	P	3	31	2	0.595581
									uracil DNA N-glycosylase activity	GO:0004844	F	6	1	0	1			inorganic cation transmembrane transport	GO:0098662	P	8	147	9	0.59642
									double-stranded DNA binding	GO:0003690	F	6	44	0	1			regulation of phosphorus metabolic process	GO:0051174	P	5	48	3	0.596883
									DNA clamp loader activity	GO:0003689	F	6	1	0	1			regulation of phosphate metabolic process	GO:0019220	P	6	48	3	0.596883
									deaminated base DNA N-glycosylase activity	GO:0097506	F	5	1	0	1			pollen-pistil interaction	GO:0009875	P	3	65	4	0.600174
									UDP-galactosyltransferase activity	GO:0035250	F	6	2	0	1			pollination	GO:0009856	P	3	65	4	0.600174
									ribulose-bisphosphate carboxylase activity	GO:0016984	F	6	5	0	1			recognition of pollen	GO:0048544	P	3	65	4	0.600174
									S-formylglutathione hydrolase activity	GO:0018738	F	6	4	0	1			multi-multicellular organism process	GO:0044706	P	3	65	4	0.600174
									cyclic-nucleotide phosphodiesterase activity	GO:0004112	F	7	1	0	1			cell recognition	GO:0008037	P	3	65	4	0.600174
									chorismate synthase activity	GO:0004107	F	6	2	0	1			negative regulation of protein metabolic process	GO:0051248	P	5	14	1	0.60184
									coproporphyrinogen oxidase activity	GO:0004109	F	6	2	0	1			metaphase/anaphase transition of mitotic cell cycle	GO:0007091	P	6	14	1	0.60184
									cobalt ion binding	GO:0050897	F	7	1	0	1			regulation of mitotic nuclear division	GO:0007088	P	5	14	1	0.60184
									inositol pentakisphosphate 2-kinase activity	GO:0035299	F	6	2	0	1			mitotic sister chromatid separation	GO:0051306	P	5	14	1	0.60184
									dephospho-CoA kinase activity	GO:0004140	F	6	2	0	1			indole-containing compound metabolic process	GO:0042430	P	5	14	1	0.60184
									diacylglycerol O-acyltransferase activity	GO:0004144	F	8	3	0	1			negative regulation of translation	GO:0017148	P	6	14	1	0.60184
									diacylglycerol kinase activity	GO:0004143	F	6	8	0	1			internal protein amino acid acetylation	GO:0006475	P	9	14	1	0.60184
									dihydrofolate reductase activity	GO:0004146	F	6	4	0	1			protein acetylation	GO:0006473	P	8	14	1	0.60184
									dihydroorotase activity	GO:0004151	F	6	1	0	1			peptidyl-lysine acetylation	GO:0018394	P	9	14	1	0.60184
									dihydroneopterin aldolase activity	GO:0004150	F	6	2	0	1			internal peptidyl-lysine acetylation	GO:0018393	P	10	14	1	0.60184
									sucrose transmembrane transporter activity	GO:0008515	F	7	1	0	1			regulation of mitotic metaphase/anaphase transition	GO:0030071	P	7	14	1	0.60184
									nicotianamine synthase activity	GO:0030410	F	5	10	0	1			regulation of chromosome segregation	GO:0051983	P	4	14	1	0.60184
									monovalent cation:proton antiporter activity	GO:0005451	F	8	1	0	1			tryptophan metabolic process	GO:0006568	P	6	14	1	0.60184
									inorganic anion exchanger activity	GO:0005452	F	6	9	0	1			indolalkylamine metabolic process	GO:0006586	P	6	14	1	0.60184
									cysteine synthase activity	GO:0004124	F	5	1	0	1			heme metabolic process	GO:0042168	P	4	14	1	0.60184
									cytidine deaminase activity	GO:0004126	F	5	2	0	1			metaphase/anaphase transition of cell cycle	GO:0044784	P	5	14	1	0.60184
									glycogen debranching enzyme activity	GO:0004133	F	3	5	0	1			regulation of metaphase/anaphase transition of cell cycle	GO:1902099	P	6	14	1	0.60184
									4-alpha-glucanotransferase activity	GO:0004134	F	4	5	0	1			negative regulation of cellular amide metabolic process	GO:0034249	P	5	14	1	0.60184
									cytochrome-c oxidase activity	GO:0004129	F	5	10	0	1			regulation of nuclear division	GO:0051783	P	6	14	1	0.60184
									metallocarboxypeptidase activity	GO:0004181	F	8	4	0	1			histone acetylation	GO:0016573	P	7	14	1	0.60184
									NAD(P)H oxidase activity	GO:0016174	F	6	2	0	1			folic acid-containing compound biosynthetic process	GO:0009396	P	6	14	1	0.60184
									carbohydrate kinase activity	GO:0019200	F	6	31	0	1			regulation of mitotic sister chromatid segregation	GO:0033047	P	6	14	1	0.60184
									kinase regulator activity	GO:0019207	F	4	17	0	1			regulation of sister chromatid segregation	GO:0033045	P	5	14	1	0.60184
									nucleoside kinase activity	GO:0019206	F	7	1	0	1			regulation of chromosome organization	GO:0033044	P	6	14	1	0.60184
									calcium-dependent cysteine-type endopeptidase activity	GO:0004198	F	8	1	0	1			regulation of chromosome separation	GO:1905818	P	5	14	1	0.60184
									chlorophyll binding	GO:0016168	F	4	5	0	1			regulation of mitotic sister chromatid separation	GO:0010965	P	6	14	1	0.60184
									dimethylallyltranstransferase activity	GO:0004161	F	6	1	0	1			negative regulation of cellular protein metabolic process	GO:0032269	P	5	14	1	0.60184
									ammonium transmembrane transporter activity	GO:0008519	F	6	8	0	1			inorganic ion transmembrane transport	GO:0098660	P	7	148	9	0.604633
									nickel cation binding	GO:0016151	F	7	4	0	1			supramolecular fiber organization	GO:0097435	P	4	49	3	0.611021
									L-3-cyanoalanine synthase activity	GO:0050017	F	5	1	0	1			establishment of protein localization to organelle	GO:0072594	P	5	49	3	0.611021
									aminopeptidase activity	GO:0004177	F	7	13	0	1			mitotic cell cycle process	GO:1903047	P	4	32	2	0.613058
									riboflavin kinase activity	GO:0008531	F	6	1	0	1			regulation of lipid kinase activity	GO:0043550	P	6	15	1	0.627198
									ATP-dependent peptidase activity	GO:0004176	F	6	17	0	1			chromosome separation	GO:0051304	P	4	15	1	0.627198
									oxidized purine nucleobase lesion DNA N-glycosylase activity	GO:0008534	F	6	1	0	1			regulation of cell cycle phase transition	GO:1901987	P	5	15	1	0.627198
									translation release factor activity, codon specific	GO:0016149	F	7	23	0	1			regulation of mitotic cell cycle phase transition	GO:1901990	P	6	15	1	0.627198
									pyridoxal kinase activity	GO:0008478	F	6	2	0	1			cell cycle phase transition	GO:0044770	P	4	15	1	0.627198
									queuine tRNA-ribosyltransferase activity	GO:0008479	F	5	2	0	1			mitotic cell cycle phase transition	GO:0044772	P	5	15	1	0.627198
									inositol-1,4,5-trisphosphate 3-kinase activity	GO:0008440	F	7	7	0	1			regulation of lipid metabolic process	GO:0019216	P	5	15	1	0.627198
									carbonate dehydratase activity	GO:0004089	F	6	6	0	1			cellular amine metabolic process	GO:0044106	P	5	33	2	0.62995
									phosphofructokinase activity	GO:0008443	F	6	22	0	1			cellular biogenic amine metabolic process	GO:0006576	P	6	33	2	0.62995
									myristoyltransferase activity	GO:0019107	F	6	4	0	1			cellular respiration	GO:0045333	P	5	34	2	0.646262
									RNA ligase activity	GO:0008452	F	4	1	0	1			organelle fission	GO:0048285	P	5	34	2	0.646262
									catalase activity	GO:0004096	F	4	4	0	1			energy derivation by oxidation of organic compounds	GO:0015980	P	4	34	2	0.646262
									catechol oxidase activity	GO:0004097	F	6	6	0	1			proteolysis	GO:0006508	P	5	901	55	0.648495
									alpha-1,6-mannosylglycoprotein 2-beta-N-acetylglucosaminyltransferase activity	GO:0008455	F	5	1	0	1			protein localization	GO:0008104	P	4	286	17	0.650243
									G-protein beta/gamma-subunit complex binding	GO:0031683	F	4	4	0	1			heterocycle biosynthetic process	GO:0018130	P	5	1718	106	0.650437
									inositol 3-kinase activity	GO:0019140	F	6	2	0	1			folic acid-containing compound metabolic process	GO:0006760	P	5	16	1	0.650942
									deoxynucleoside kinase activity	GO:0019136	F	8	1	0	1			reactive oxygen species metabolic process	GO:0072593	P	4	16	1	0.650942
									cytokinin dehydrogenase activity	GO:0019139	F	5	16	0	1			metallo-sulfur cluster assembly	GO:0031163	P	5	16	1	0.650942
									inositol 3-alpha-galactosyltransferase activity	GO:0047216	F	7	2	0	1			iron-sulfur cluster assembly	GO:0016226	P	5	16	1	0.650942
									NADPH binding	GO:0070402	F	5	2	0	1			superoxide metabolic process	GO:0006801	P	5	16	1	0.650942
									thiol oxidase activity	GO:0016972	F	6	2	0	1			cation transmembrane transport	GO:0098655	P	7	155	9	0.659676
									NAD+ binding	GO:0070403	F	5	5	0	1			response to external stimulus	GO:0009605	P	3	35	2	0.661998
									oxidoreductase activity, acting on the CH-NH group of donors, NAD or NADP as acceptor	GO:0016646	F	5	10	0	1			ATP generation from ADP	GO:0006757	P	4	71	4	0.669656
									prephenate dehydrogenase (NADP+) activity	GO:0004665	F	6	4	0	1			ADP metabolic process	GO:0046031	P	8	71	4	0.669656
									endoplasmic reticulum signal peptide binding	GO:0030942	F	6	1	0	1			glycolytic process	GO:0006096	P	5	71	4	0.669656
									porphobilinogen synthase activity	GO:0004655	F	6	1	0	1			purine nucleoside diphosphate metabolic process	GO:0009135	P	7	71	4	0.669656
									prenyltransferase activity	GO:0004659	F	5	15	0	1			purine ribonucleoside diphosphate metabolic process	GO:0009179	P	8	71	4	0.669656
									oxidoreductase activity, acting on NAD(P)H, quinone or similar compound as acceptor	GO:0016655	F	5	15	0	1			ribonucleoside diphosphate metabolic process	GO:0009185	P	7	71	4	0.669656
									oxidoreductase activity, acting on the CH-CH group of donors, iron-sulfur protein as acceptor	GO:0016636	F	5	1	0	1			dicarboxylic acid metabolic process	GO:0043648	P	7	17	1	0.673174
									oxidoreductase activity, acting on the CH-NH2 group of donors	GO:0016638	F	4	15	0	1			polysaccharide catabolic process	GO:0000272	P	6	17	1	0.673174
									protein C-terminal S-isoprenylcysteine carboxyl O-methyltransferase activity	GO:0004671	F	7	2	0	1			transition metal ion transport	GO:0000041	P	8	17	1	0.673174
									flap endonuclease activity	GO:0048256	F	6	1	0	1			coenzyme A metabolic process	GO:0015936	P	6	17	1	0.673174
									oxidoreductase activity, acting on the CH-NH2 group of donors, oxygen as acceptor	GO:0016641	F	5	9	0	1			trehalose biosynthetic process	GO:0005992	P	7	36	2	0.677166
									oxidoreductase activity, acting on the CH-NH2 group of donors, disulfide as acceptor	GO:0016642	F	5	1	0	1			tRNA metabolic process	GO:0006399	P	8	158	9	0.681851
									oxidoreductase activity, acting on the CH-CH group of donors, NAD or NADP as acceptor	GO:0016628	F	5	7	0	1			actin filament-based process	GO:0030029	P	3	55	3	0.688699
									phosphoribosylanthranilate isomerase activity	GO:0004640	F	6	2	0	1			actin cytoskeleton organization	GO:0030036	P	4	55	3	0.688699
									phosphoribosylaminoimidazolecarboxamide formyltransferase activity	GO:0004643	F	6	2	0	1			trehalose metabolic process	GO:0005991	P	6	37	2	0.691774
									phosphoribosyl-AMP cyclohydrolase activity	GO:0004635	F	7	1	0	1			cotranslational protein targeting to membrane	GO:0006613	P	7	18	1	0.693992
									phosphoribosylamine-glycine ligase activity	GO:0004637	F	5	2	0	1			SRP-dependent cotranslational protein targeting to membrane	GO:0006614	P	8	18	1	0.693992
									polygalacturonase activity	GO:0004650	F	6	36	0	1			protein acylation	GO:0043543	P	7	18	1	0.693992
									polyribonucleotide nucleotidyltransferase activity	GO:0004654	F	6	5	0	1			hormone metabolic process	GO:0042445	P	3	18	1	0.693992
									phosphorylase activity	GO:0004645	F	6	4	0	1			regulation of cyclin-dependent protein kinase activity	GO:1904029	P	5	18	1	0.693992
									poly(ADP-ribose) glycohydrolase activity	GO:0004649	F	6	1	0	1			response to oxygen-containing compound	GO:1901700	P	4	18	1	0.693992
									2-C-methyl-D-erythritol 4-phosphate cytidylyltransferase activity	GO:0050518	F	7	2	0	1			regulation of cyclin-dependent protein serine/threonine kinase activity	GO:0000079	P	6	18	1	0.693992
									4-(cytidine 5'-diphospho)-2-C-methyl-D-erythritol kinase activity	GO:0050515	F	6	1	0	1			regulation of protein serine/threonine kinase activity	GO:0071900	P	8	18	1	0.693992
									mismatched DNA binding	GO:0030983	F	7	13	0	1			transcription by RNA polymerase II	GO:0006366	P	7	56	3	0.700444
									oxidoreductase activity, acting on diphenols and related substances as donors	GO:0016679	F	4	23	0	1			macromolecule glycosylation	GO:0043413	P	4	74	4	0.701116
									oxidoreductase activity, acting on diphenols and related substances as donors, cytochrome as acceptor	GO:0016681	F	5	9	0	1			protein glycosylation	GO:0006486	P	5	74	4	0.701116
									oxidoreductase activity, acting on diphenols and related substances as donors, oxygen as acceptor	GO:0016682	F	5	12	0	1			establishment of protein localization	GO:0045184	P	4	279	16	0.702847
									oxidoreductase activity, acting on a sulfur group of donors, disulfide as acceptor	GO:0016671	F	5	9	0	1			negative regulation of biological process	GO:0048519	P	2	92	5	0.704236
									oxidoreductase activity, acting on a heme group of donors	GO:0016675	F	4	10	0	1			hexose metabolic process	GO:0019318	P	5	38	2	0.705832
									oxidoreductase activity, acting on a heme group of donors, oxygen as acceptor	GO:0016676	F	5	10	0	1			macromolecule localization	GO:0033036	P	3	313	18	0.706074
									ligase activity, forming nitrogen-metal bonds	GO:0051002	F	4	10	0	1			monovalent inorganic cation transport	GO:0015672	P	7	145	8	0.711191
									ligase activity, forming nitrogen-metal bonds, forming coordination complexes	GO:0051003	F	5	10	0	1			regulation of catalytic activity	GO:0050790	P	4	57	3	0.711849
									actin filament binding	GO:0051015	F	4	2	0	1			regulation of translation	GO:0006417	P	6	19	1	0.713485
									signaling receptor binding	GO:0005102	F	4	6	0	1			GPI anchor biosynthetic process	GO:0006506	P	7	19	1	0.713485
									NEDD8 activating enzyme activity	GO:0019781	F	6	2	0	1			regulation of cellular amide metabolic process	GO:0034248	P	5	19	1	0.713485
									5'-flap endonuclease activity	GO:0017108	F	7	1	0	1			transcription initiation from RNA polymerase II promoter	GO:0006367	P	8	19	1	0.713485
									single-stranded DNA helicase activity	GO:0017116	F	5	1	0	1			response to chemical	GO:0042221	P	3	215	12	0.721607
									UDP-glucose:hexose-1-phosphate uridylyltransferase activity	GO:0008108	F	7	1	0	1			regulation of molecular function	GO:0065009	P	3	58	3	0.722916
									galactoside 2-alpha-L-fucosyltransferase activity	GO:0008107	F	8	23	0	1			cellular component organization or biogenesis	GO:0071840	P	2	811	48	0.723014
									ARF guanyl-nucleotide exchange factor activity	GO:0005086	F	4	9	0	1			reproductive process	GO:0022414	P	2	77	4	0.730357
									peptide-methionine (S)-S-oxide reductase activity	GO:0008113	F	6	3	0	1			reproduction	GO:0000003	P	2	77	4	0.730357
									sulfotransferase activity	GO:0008146	F	5	5	0	1			pyruvate metabolic process	GO:0006090	P	8	77	4	0.730357
									hedgehog receptor activity	GO:0008158	F	5	1	0	1			nuclear transport	GO:0051169	P	5	20	1	0.731737
									GDP-dissociation inhibitor activity	GO:0005092	F	6	5	0	1			regulation of hormone levels	GO:0010817	P	4	20	1	0.731737
									ubiquinol-cytochrome-c reductase activity	GO:0008121	F	5	9	0	1			cellular biogenic amine biosynthetic process	GO:0042401	P	7	20	1	0.731737
									Rho GDP-dissociation inhibitor activity	GO:0005094	F	7	5	0	1			glucosamine-containing compound catabolic process	GO:1901072	P	7	20	1	0.731737
									primary amine oxidase activity	GO:0008131	F	6	5	0	1			glucosamine-containing compound metabolic process	GO:1901071	P	6	20	1	0.731737
									NADH dehydrogenase (ubiquinone) activity	GO:0008137	F	7	9	0	1			amine biosynthetic process	GO:0009309	P	6	20	1	0.731737
									transcription factor binding	GO:0008134	F	4	8	0	1			amino sugar catabolic process	GO:0046348	P	6	20	1	0.731737
									U6 snRNA binding	GO:0017070	F	7	3	0	1			amino sugar metabolic process	GO:0006040	P	5	20	1	0.731737
									translation initiation factor binding	GO:0031369	F	4	5	0	1			aminoglycan catabolic process	GO:0006026	P	6	20	1	0.731737
									glycogen phosphorylase activity	GO:0008184	F	7	2	0	1			chitin catabolic process	GO:0006032	P	6	20	1	0.731737
									tRNA-intron endonuclease activity	GO:0000213	F	6	2	0	1			chitin metabolic process	GO:0006030	P	5	20	1	0.731737
									pre-mRNA branch point binding	GO:0045131	F	7	2	0	1			nucleocytoplasmic transport	GO:0006913	P	6	20	1	0.731737
									tRNA guanylyltransferase activity	GO:0008193	F	8	1	0	1			carbohydrate catabolic process	GO:0016052	P	5	96	5	0.738938
									RNA guanylyltransferase activity	GO:0008192	F	7	4	0	1			phosphorelay signal transduction system	GO:0000160	P	5	60	3	0.74405
									ferrous iron binding	GO:0008198	F	8	2	0	1			glycoprotein biosynthetic process	GO:0009101	P	6	79	4	0.748627
									single-stranded DNA 5'-3' exodeoxyribonuclease activity	GO:0045145	F	8	1	0	1			posttranscriptional regulation of gene expression	GO:0010608	P	6	21	1	0.748827
									plastoquinol--plastocyanin reductase activity	GO:0009496	F	6	2	0	1			organic hydroxy compound biosynthetic process	GO:1901617	P	5	21	1	0.748827
									electron transporter, transferring electrons within the cyclic electron transport pathway of photosynthesis activity	GO:0045156	F	5	3	0	1			regulation of phosphorylation	GO:0042325	P	7	42	2	0.756792
									S-methyltransferase activity	GO:0008172	F	6	3	0	1			regulation of kinase activity	GO:0043549	P	6	42	2	0.756792
									tRNA (guanine-N7-)-methyltransferase activity	GO:0008176	F	7	6	0	1			regulation of transferase activity	GO:0051338	P	5	42	2	0.756792
									tRNA methyltransferase activity	GO:0008175	F	5	12	0	1			protein deubiquitination	GO:0016579	P	7	42	2	0.756792
									sequence-specific double-stranded DNA binding	GO:1990837	F	7	3	0	1			potassium ion transmembrane transport	GO:0071805	P	9	42	2	0.756792
									chlorophyllase activity	GO:0047746	F	6	1	0	1			protein modification by small protein removal	GO:0070646	P	6	42	2	0.756792
									phosphoenolpyruvate carboxykinase (ATP) activity	GO:0004612	F	7	7	0	1			glycosylation	GO:0070085	P	3	80	4	0.7574
									phosphoenolpyruvate carboxykinase activity	GO:0004611	F	6	15	0	1			intracellular transport	GO:0046907	P	4	257	14	0.763544
									phosphomannomutase activity	GO:0004615	F	6	1	0	1			microtubule cytoskeleton organization	GO:0000226	P	4	62	3	0.763878
									cholestenol delta-isomerase activity	GO:0047750	F	6	2	0	1			cell wall macromolecule catabolic process	GO:0016998	P	5	22	1	0.764829
									phosphoglycerate mutase activity	GO:0004619	F	6	14	0	1			magnesium ion transport	GO:0015693	P	9	22	1	0.764829
									protein-DNA loading ATPase activity	GO:0033170	F	11	1	0	1			regulation of response to stimulus	GO:0048583	P	3	22	1	0.764829
									violaxanthin de-epoxidase activity	GO:0046422	F	4	1	0	1			establishment of protein localization to endoplasmic reticulum	GO:0072599	P	6	22	1	0.764829
									tRNA A64-2'-O-ribosylphosphate transferase activity	GO:0043399	F	5	2	0	1			drug catabolic process	GO:0042737	P	5	22	1	0.764829
									4-hydroxy-3-methylbut-2-en-1-yl diphosphate synthase activity	GO:0046429	F	6	1	0	1			divalent inorganic cation transport	GO:0072511	P	7	22	1	0.764829
									phospholipase A2 activity	GO:0004623	F	6	5	0	1			protein targeting to ER	GO:0045047	P	7	22	1	0.764829
									alpha-glucosidase activity	GO:0090599	F	7	4	0	1			divalent metal ion transport	GO:0070838	P	8	22	1	0.764829
									5,10-methylenetetrahydrofolate-dependent methyltransferase activity	GO:0042083	F	6	4	0	1			retrograde vesicle-mediated transport, Golgi to endoplasmic reticulum	GO:0006890	P	7	22	1	0.764829
									5-methyltetrahydropteroyltri-L-glutamate-dependent methyltransferase activity	GO:0042085	F	6	3	0	1			negative regulation of metabolic process	GO:0009892	P	3	63	3	0.773314
									glutathione peroxidase activity	GO:0004602	F	4	7	0	1			glycoprotein metabolic process	GO:0009100	P	5	82	4	0.774231
									phosphatidylserine decarboxylase activity	GO:0004609	F	6	3	0	1			vesicle-mediated transport	GO:0016192	P	5	242	13	0.774416
									sulfate adenylyltransferase (ATP) activity	GO:0004781	F	8	7	0	1			glycerol ether metabolic process	GO:0006662	P	5	44	2	0.779286
									superoxide dismutase activity	GO:0004784	F	3	10	0	1			isoprenoid metabolic process	GO:0006720	P	5	44	2	0.779286
									sulfate adenylyltransferase activity	GO:0004779	F	7	7	0	1			heterocycle catabolic process	GO:0046700	P	5	44	2	0.779286
									transferase activity, transferring amino-acyl groups	GO:0016755	F	4	3	0	1			isoprenoid biosynthetic process	GO:0008299	P	5	44	2	0.779286
									glutathione gamma-glutamylcysteinyltransferase activity	GO:0016756	F	5	2	0	1			ether metabolic process	GO:0018904	P	4	44	2	0.779286
									racemase activity, acting on amino acids and derivatives	GO:0036361	F	6	5	0	1			protein targeting to membrane	GO:0006612	P	6	23	1	0.779812
									thymidine kinase activity	GO:0004797	F	9	1	0	1			positive regulation of cellular component biogenesis	GO:0044089	P	3	23	1	0.779812
									thiamine-phosphate diphosphorylase activity	GO:0004789	F	5	2	0	1			positive regulation of organelle organization	GO:0010638	P	5	23	1	0.779812
									transferase activity, transferring aldehyde or ketonic groups	GO:0016744	F	4	3	0	1			cell wall macromolecule metabolic process	GO:0044036	P	4	23	1	0.779812
									carboxyl- or carbamoyltransferase activity	GO:0016743	F	5	12	0	1			translational elongation	GO:0006414	P	6	23	1	0.779812
									oxygen binding	GO:0019825	F	4	3	0	1			protein lipidation	GO:0006497	P	7	23	1	0.779812
									P-P-bond-hydrolysis-driven protein transmembrane transporter activity	GO:0015450	F	5	3	0	1			positive regulation of protein complex assembly	GO:0031334	P	4	23	1	0.779812
									thymidylate synthase activity	GO:0004799	F	7	4	0	1			lipoprotein metabolic process	GO:0042157	P	5	23	1	0.779812
									exonuclease activity, active with either ribo- or deoxyribonucleic acids and producing 5'-phosphomonoesters	GO:0016796	F	7	3	0	1			lipoprotein biosynthetic process	GO:0042158	P	6	23	1	0.779812
									phosphotransferase activity, paired acceptors	GO:0016781	F	5	2	0	1			gene silencing	GO:0016458	P	3	23	1	0.779812
									protein carboxyl O-methyltransferase activity	GO:0051998	F	5	4	0	1			positive regulation of supramolecular fiber organization	GO:1902905	P	5	23	1	0.779812
									protein kinase regulator activity	GO:0019887	F	5	17	0	1			positive regulation of actin filament polymerization	GO:0030838	P	6	23	1	0.779812
									cation:cation antiporter activity	GO:0015491	F	7	1	0	1			actin nucleation	GO:0045010	P	6	23	1	0.779812
									nitronate monooxygenase activity	GO:0018580	F	6	1	0	1			positive regulation of cytoskeleton organization	GO:0051495	P	6	23	1	0.779812
									cation channel activity	GO:0005261	F	6	20	0	1			positive regulation of protein polymerization	GO:0032273	P	5	23	1	0.779812
									fructose 1,6-bisphosphate 1-phosphatase activity	GO:0042132	F	9	6	0	1			cell cycle process	GO:0022402	P	3	83	4	0.782295
									chaperone binding	GO:0051087	F	4	33	0	1			nucleobase-containing compound biosynthetic process	GO:0034654	P	5	1601	95	0.78377
									manganese ion binding	GO:0030145	F	7	18	0	1			cell wall organization or biogenesis	GO:0071554	P	3	102	5	0.785238
									metalloexopeptidase activity	GO:0008235	F	7	6	0	1			monosaccharide metabolic process	GO:0005996	P	4	45	2	0.789834
									tRNA dihydrouridine synthase activity	GO:0017150	F	5	4	0	1			organic cyclic compound catabolic process	GO:1901361	P	5	45	2	0.789834
									secondary active sulfate transmembrane transporter activity	GO:0008271	F	6	11	0	1			ion transport	GO:0006811	P	5	518	29	0.790036
									omega peptidase activity	GO:0008242	F	7	5	0	1			RNA polyadenylation	GO:0043631	P	7	24	1	0.793842
									5'-nucleotidase activity	GO:0008253	F	8	2	0	1			membrane lipid biosynthetic process	GO:0046467	P	5	24	1	0.793842
									nucleosome binding	GO:0031491	F	4	2	0	1			glycolipid biosynthetic process	GO:0009247	P	6	24	1	0.793842
									nucleotidase activity	GO:0008252	F	7	2	0	1			potassium ion transport	GO:0006813	P	8	46	2	0.799935
									RNA cap binding	GO:0000339	F	6	3	0	1			cell redox homeostasis	GO:0045454	P	4	159	8	0.800278
									ATPase activator activity	GO:0001671	F	5	4	0	1			cell cycle	GO:0007049	P	3	141	7	0.800712
									peroxiredoxin activity	GO:0051920	F	3	3	0	1			regulation of mitotic cell cycle	GO:0007346	P	5	25	1	0.806978
									single-stranded DNA exodeoxyribonuclease activity	GO:0008297	F	7	1	0	1			aminoglycan metabolic process	GO:0006022	P	5	25	1	0.806978
									oxidoreductase activity, acting on CH or CH2 groups	GO:0016725	F	4	4	0	1			protein peptidyl-prolyl isomerization	GO:0000413	P	9	47	2	0.809603
									oxidoreductase activity, acting on CH or CH2 groups, NAD or NADP as acceptor	GO:0016726	F	5	1	0	1			positive regulation of biological process	GO:0048518	P	2	47	2	0.809603
									oxidoreductase activity, acting on CH or CH2 groups, disulfide as acceptor	GO:0016728	F	5	2	0	1			peptidyl-proline modification	GO:0018208	P	8	47	2	0.809603
									2,3-bisphosphoglycerate-independent phosphoglycerate mutase activity	GO:0046537	F	7	2	0	1			regulation of actin cytoskeleton organization	GO:0032956	P	5	26	1	0.819278
									pyridoxamine-phosphate oxidase activity	GO:0004733	F	6	4	0	1			regulation of actin filament-based process	GO:0032970	P	4	26	1	0.819278
									pyrroline-5-carboxylate reductase activity	GO:0004735	F	6	1	0	1			pigment metabolic process	GO:0042440	P	3	26	1	0.819278
									pyruvate dehydrogenase (acetyl-transferring) activity	GO:0004739	F	6	3	0	1			regulation of actin filament organization	GO:0110053	P	6	26	1	0.819278
									pyruvate dehydrogenase activity	GO:0004738	F	5	3	0	1			actin filament polymerization	GO:0030041	P	7	26	1	0.819278
									oxidoreductase activity, acting on iron-sulfur proteins as donors	GO:0016730	F	4	1	0	1			organelle localization	GO:0051640	P	4	26	1	0.819278
									oxidoreductase activity, acting on paired donors, with oxidation of a pair of donors resulting in the reduction of molecular oxygen to two molecules of water	GO:0016717	F	5	24	0	1			regulation of supramolecular fiber organization	GO:1902903	P	5	26	1	0.819278
									riboflavin synthase activity	GO:0004746	F	5	2	0	1			regulation of actin filament polymerization	GO:0030833	P	6	26	1	0.819278
									ribonucleoside-diphosphate reductase activity, thioredoxin disulfide as acceptor	GO:0004748	F	7	2	0	1			regulation of actin filament length	GO:0030832	P	5	26	1	0.819278
									ribose phosphate diphosphokinase activity	GO:0004749	F	6	2	0	1			regulation of protein complex assembly	GO:0043254	P	4	26	1	0.819278
									oxidoreductase activity, acting on superoxide radicals as acceptor	GO:0016721	F	4	10	0	1			regulation of actin polymerization or depolymerization	GO:0008064	P	6	26	1	0.819278
									oxidoreductase activity, acting on single donors with incorporation of molecular oxygen, incorporation of one atom of oxygen (internal monooxygenases or internal mixed function oxidases)	GO:0016703	F	5	6	0	1			lipid transport	GO:0006869	P	5	26	1	0.819278
									alpha-L-arabinofuranosidase activity	GO:0046556	F	6	7	0	1			glucose metabolic process	GO:0006006	P	6	26	1	0.819278
									oxidoreductase activity, acting on paired donors, with incorporation or reduction of molecular oxygen, NAD(P)H as one donor, and incorporation of two atoms of oxygen into one donor	GO:0016708	F	5	1	0	1			lipid localization	GO:0010876	P	4	26	1	0.819278
									protein serine/threonine/tyrosine kinase activity	GO:0004712	F	5	1	0	1			regulation of protein polymerization	GO:0032271	P	5	26	1	0.819278
									protein-L-isoaspartate (D-aspartate) O-methyltransferase activity	GO:0004719	F	6	2	0	1			monocarboxylic acid metabolic process	GO:0032787	P	7	218	11	0.825985
									protein tyrosine phosphatase activity	GO:0004725	F	5	6	0	1			intracellular protein transport	GO:0006886	P	5	219	11	0.830303
									hydroxymethylglutaryl-CoA synthase activity	GO:0004421	F	6	4	0	1			regulation of cellular component biogenesis	GO:0044087	P	3	27	1	0.830795
									hydroxyacylglutathione hydrolase activity	GO:0004416	F	6	1	0	1			positive regulation of cellular component organization	GO:0051130	P	4	27	1	0.830795
									hydroxymethylbilane synthase activity	GO:0004418	F	5	2	0	1			regulation of protein kinase activity	GO:0045859	P	7	27	1	0.830795
									fatty-acyl-CoA binding	GO:0000062	F	4	9	0	1			regulation of protein phosphorylation	GO:0001932	P	7	27	1	0.830795
									hydroxyethylthiazole kinase activity	GO:0004417	F	6	1	0	1			regulation of anatomical structure size	GO:0090066	P	4	28	1	0.841578
									acylglycerol O-acyltransferase activity	GO:0016411	F	7	3	0	1			regulation of cellular component size	GO:0032535	P	4	28	1	0.841578
									serine O-acyltransferase activity	GO:0016412	F	7	4	0	1			regulation of organelle organization	GO:0033043	P	5	51	2	0.844225
									O-acetyltransferase activity	GO:0016413	F	7	5	0	1			regulation of cellular protein metabolic process	GO:0032268	P	5	51	2	0.844225
									pre-mRNA binding	GO:0036002	F	6	2	0	1			cellular component organization	GO:0016043	P	3	707	39	0.846336
									ATPase regulator activity	GO:0060590	F	5	10	0	1			pseudouridine synthesis	GO:0001522	P	7	29	1	0.851675
									indole-3-glycerol-phosphate synthase activity	GO:0004425	F	6	3	0	1			cellular protein complex disassembly	GO:0043624	P	6	52	2	0.851937
									imidazoleglycerol-phosphate dehydratase activity	GO:0004424	F	6	1	0	1			protein-containing complex disassembly	GO:0032984	P	5	52	2	0.851937
									inorganic diphosphatase activity	GO:0004427	F	7	27	0	1			cellular component disassembly	GO:0022411	P	4	52	2	0.851937
									receptor ligand activity	GO:0048018	F	5	6	0	1			tRNA processing	GO:0008033	P	8	74	3	0.857921
									monosaccharide binding	GO:0048029	F	4	9	0	1			regulation of protein metabolic process	GO:0051246	P	5	53	2	0.8593
									tRNA binding	GO:0000049	F	6	9	0	1			carbohydrate metabolic process	GO:0005975	P	4	696	38	0.859642
									homogentisate 1,2-dioxygenase activity	GO:0004411	F	6	1	0	1			protein polymerization	GO:0051258	P	7	30	1	0.861129
									arsenite transmembrane transporter activity	GO:0015105	F	6	3	0	1			cytoskeleton organization	GO:0007010	P	5	134	6	0.861901
									malate synthase activity	GO:0004474	F	6	1	0	1			amine metabolic process	GO:0009308	P	5	54	2	0.866327
									mannose-6-phosphate isomerase activity	GO:0004476	F	6	5	0	1			transcription, DNA-templated	GO:0006351	P	6	1487	85	0.869578
									methionine adenosyltransferase activity	GO:0004478	F	5	5	0	1			nucleic acid-templated transcription	GO:0097659	P	7	1487	85	0.869578
									sulfate transmembrane transporter activity	GO:0015116	F	5	11	0	1			glutamine family amino acid metabolic process	GO:0009064	P	6	31	1	0.86998
									sulfur compound transmembrane transporter activity	GO:1901682	F	4	11	0	1			RNA biosynthetic process	GO:0032774	P	6	1490	85	0.873918
									isocitrate lyase activity	GO:0004451	F	6	2	0	1			regulation of protein modification process	GO:0031399	P	6	32	1	0.878268
									ketol-acid reductoisomerase activity	GO:0004455	F	6	5	0	1			endoplasmic reticulum to Golgi vesicle-mediated transport	GO:0006888	P	5	32	1	0.878268
									CoA carboxylase activity	GO:0016421	F	5	3	0	1			regulation of cellular component organization	GO:0051128	P	4	56	2	0.879422
									tRNA (guanine) methyltransferase activity	GO:0016423	F	6	12	0	1			generation of precursor metabolites and energy	GO:0006091	P	4	163	7	0.900309
									oligosaccharide transmembrane transporter activity	GO:0015157	F	5	1	0	1			negative regulation of gene expression	GO:0010629	P	5	60	2	0.902124
									disaccharide transmembrane transporter activity	GO:0015154	F	6	1	0	1			fatty acid metabolic process	GO:0006631	P	5	124	5	0.902292
									formyltetrahydrofolate deformylase activity	GO:0008864	F	6	1	0	1			drug metabolic process	GO:0017144	P	4	124	5	0.902292
									starch binding	GO:2001070	F	5	6	0	1			cellular homeostasis	GO:0019725	P	3	183	8	0.902512
									mRNA guanylyltransferase activity	GO:0004484	F	8	3	0	1			lipid biosynthetic process	GO:0008610	P	5	259	12	0.904242
									methylenetetrahydrofolate dehydrogenase [NAD(P)+] activity	GO:0004486	F	6	3	0	1			regulation of cellular process	GO:0050794	P	3	1895	108	0.904304
									methylenetetrahydrofolate reductase (NAD(P)H) activity	GO:0004489	F	6	2	0	1			exocytosis	GO:0006887	P	5	61	2	0.907141
									methylenetetrahydrofolate dehydrogenase (NADP+) activity	GO:0004488	F	7	3	0	1			protein dephosphorylation	GO:0006470	P	7	224	10	0.910744
									diaminopimelate epimerase activity	GO:0008837	F	8	4	0	1			dephosphorylation	GO:0016311	P	6	224	10	0.910744
									4-hydroxy-tetrahydrodipicolinate reductase	GO:0008839	F	6	3	0	1			negative regulation of macromolecule metabolic process	GO:0010605	P	4	62	2	0.911917
									mevalonate kinase activity	GO:0004496	F	6	2	0	1			regulation of cytoskeleton organization	GO:0051493	P	6	37	1	0.91243
									amino acid transmembrane transporter activity	GO:0015171	F	6	32	0	1			secretion by cell	GO:0032940	P	4	63	2	0.916461
									glutamyl-tRNA reductase activity	GO:0008883	F	5	3	0	1			export from cell	GO:0140352	P	3	63	2	0.916461
									glycerophosphodiester phosphodiesterase activity	GO:0008889	F	7	12	0	1			secretion	GO:0046903	P	5	63	2	0.916461
									holo-[acyl-carrier-protein] synthase activity	GO:0008897	F	6	2	0	1			steroid biosynthetic process	GO:0006694	P	6	38	1	0.918013
									3'-5' DNA helicase activity	GO:0043138	F	5	3	0	1			ion transmembrane transport	GO:0034220	P	6	208	9	0.918766
									5'-3' DNA helicase activity	GO:0043139	F	5	6	0	1			steroid metabolic process	GO:0008202	P	5	40	1	0.928136
									peptide-methionine (R)-S-oxide reductase activity	GO:0033743	F	6	4	0	1			amide transport	GO:0042886	P	6	270	12	0.92962
									GMP synthase (glutamine-hydrolyzing) activity	GO:0003922	F	6	1	0	1			protein transport	GO:0015031	P	5	270	12	0.92962
									GPI-anchor transamidase activity	GO:0003923	F	4	1	0	1			peptide transport	GO:0015833	P	6	270	12	0.92962
									GTP cyclohydrolase activity	GO:0003933	F	7	7	0	1			cellular nitrogen compound catabolic process	GO:0044270	P	5	43	1	0.941027
									GTP cyclohydrolase I activity	GO:0003934	F	8	2	0	1			regulation of biological process	GO:0050789	P	2	1958	109	0.944201
									GTP cyclohydrolase II activity	GO:0003935	F	8	5	0	1			aromatic compound catabolic process	GO:0019439	P	5	44	1	0.944789
									IMP cyclohydrolase activity	GO:0003937	F	7	2	0	1			positive regulation of cellular process	GO:0048522	P	3	45	1	0.94831
									deoxyribodipyrimidine photo-lyase activity	GO:0003904	F	5	2	0	1			ATP metabolic process	GO:0046034	P	3	121	4	0.953815
									DNA-(apurinic or apyrimidinic site) endonuclease activity	GO:0003906	F	4	1	0	1			response to oxidative stress	GO:0006979	P	4	185	7	0.954041
									DNA ligase activity	GO:0003909	F	4	3	0	1			multicellular organismal process	GO:0032501	P	2	144	5	0.95593
									DNA ligase (ATP) activity	GO:0003910	F	5	3	0	1			Golgi vesicle transport	GO:0048193	P	6	77	2	0.960839
									DNA photolyase activity	GO:0003913	F	4	2	0	1			regulation of nucleobase-containing compound metabolic process	GO:0019219	P	5	1308	69	0.960945
									DNA topoisomerase type I (single strand cut, ATP-independent) activity	GO:0003917	F	5	9	0	1			regulation of primary metabolic process	GO:0080090	P	4	1361	72	0.961884
									alpha-(1,2)-fucosyltransferase activity	GO:0031127	F	7	23	0	1			regulation of nitrogen compound metabolic process	GO:0051171	P	4	1346	71	0.963131
									FMN adenylyltransferase activity	GO:0003919	F	7	1	0	1			regulation of cellular metabolic process	GO:0031323	P	4	1368	72	0.965819
									RNA ligase (ATP) activity	GO:0003972	F	5	1	0	1			regulation of RNA metabolic process	GO:0051252	P	5	1300	68	0.966245
									RNA-directed DNA polymerase activity	GO:0003964	F	5	1	0	1			developmental process	GO:0032502	P	2	105	3	0.966861
									RNA-directed 5'-3' RNA polymerase activity	GO:0003968	F	6	11	0	1			chromosome organization	GO:0051276	P	5	357	15	0.970198
									UDP-glucose:glycoprotein glucosyltransferase activity	GO:0003980	F	7	1	0	1			anion transport	GO:0006820	P	6	132	4	0.9719
									N-acetyl-gamma-glutamyl-phosphate reductase activity	GO:0003942	F	6	2	0	1			regulation of nucleic acid-templated transcription	GO:1903506	P	7	1298	67	0.973736
									fucosidase activity	GO:0015928	F	6	3	0	1			regulation of transcription, DNA-templated	GO:0006355	P	6	1298	67	0.973736
									trehalase activity	GO:0015927	F	6	1	0	1			regulation of RNA biosynthetic process	GO:2001141	P	6	1298	67	0.973736
									glucosidase activity	GO:0015926	F	6	4	0	1			regulation of cellular macromolecule biosynthetic process	GO:2000112	P	6	1320	68	0.975716
									galactosidase activity	GO:0015925	F	6	11	0	1			regulation of biosynthetic process	GO:0009889	P	4	1320	68	0.975716
									mannosyl-oligosaccharide mannosidase activity	GO:0015924	F	8	9	0	1			regulation of cellular biosynthetic process	GO:0031326	P	5	1320	68	0.975716
									NAD+ kinase activity	GO:0003951	F	6	5	0	1			regulation of macromolecule biosynthetic process	GO:0010556	P	5	1320	68	0.975716
									NADH dehydrogenase activity	GO:0003954	F	5	9	0	1			monocarboxylic acid biosynthetic process	GO:0072330	P	7	112	3	0.976643
									glutamate synthase activity	GO:0015930	F	5	5	0	1			organelle organization	GO:0006996	P	4	559	25	0.97869
									mannosyltransferase activity	GO:0000030	F	6	2	0	1			drug transmembrane transport	GO:0006855	P	6	59	1	0.979465
									acetyl-CoA carboxylase activity	GO:0003989	F	6	3	0	1			response to drug	GO:0042493	P	4	59	1	0.979465
									chlorophyllide a oxygenase [overall] activity	GO:0010277	F	6	5	0	1			drug transport	GO:0015893	P	5	59	1	0.979465
									alpha,alpha-trehalase activity	GO:0004555	F	7	1	0	1			regulation of metabolic process	GO:0019222	P	3	1419	73	0.980255
									tRNA-specific ribonuclease activity	GO:0004549	F	5	3	0	1			transmembrane transport	GO:0055085	P	5	846	40	0.98372
									isochorismate synthase activity	GO:0008909	F	6	1	0	1			regulation of gene expression	GO:0010468	P	5	1361	69	0.983829
									inositol-3-phosphate synthase activity	GO:0004512	F	5	8	0	1			localization	GO:0051179	P	2	1697	88	0.98549
									exoribonuclease activity	GO:0004532	F	5	1	0	1			regulation of macromolecule metabolic process	GO:0060255	P	4	1390	70	0.986822
									RNA-DNA hybrid ribonuclease activity	GO:0004523	F	7	2	0	1			establishment of localization	GO:0051234	P	3	1690	87	0.987744
									ribonuclease P activity	GO:0004526	F	6	1	0	1			fatty acid biosynthetic process	GO:0006633	P	6	99	2	0.988636
									3'-5'-exoribonuclease activity	GO:0000175	F	7	1	0	1			protein folding	GO:0006457	P	3	157	4	0.991425
									exodeoxyribonuclease activity	GO:0004529	F	5	2	0	1			nitrogen compound transport	GO:0071705	P	5	337	12	0.991913
									heme transporter activity	GO:0015232	F	5	2	0	1			organic substance transport	GO:0071702	P	5	379	14	0.99209
									dolichyl-phosphate-mannose-glycolipid alpha-mannosyltransferase activity	GO:0004584	F	7	2	0	1			multicellular organism development	GO:0007275	P	3	79	1	0.994514
									dolichyl-diphosphooligosaccharide-protein glycotransferase activity	GO:0004579	F	7	3	0	1			anatomical structure development	GO:0048856	P	3	80	1	0.994865
									orotidine-5'-phosphate decarboxylase activity	GO:0004590	F	6	3	0	1			biological regulation	GO:0065007	P	2	2235	115	0.995585
									pantothenate kinase activity	GO:0004594	F	6	2	0	1			transport	GO:0006810	P	4	1681	83	0.995832
									alpha-L-fucosidase activity	GO:0004560	F	7	3	0	1			regulation of biological quality	GO:0065008	P	3	462	16	0.998118
									fatty acid derivative binding	GO:1901567	F	3	9	0	1			homeostatic process	GO:0042592	P	4	402	13	0.99838
									beta-fructofuranosidase activity	GO:0004564	F	6	4	0	1			anatomical structure homeostasis	GO:0060249	P	5	217	5	0.998437
									beta-galactosidase activity	GO:0004565	F	7	10	0	1			telomere organization	GO:0032200	P	6	217	5	0.998437
									alpha-galactosidase activity	GO:0004557	F	7	1	0	1			telomere maintenance	GO:0000723	P	6	217	5	0.998437
									lipid-A-disaccharide synthase activity	GO:0008915	F	6	1	0	1			photosynthesis	GO:0015979	P	4	118	1	0.999583
									general transcription initiation factor binding	GO:0140296	F	5	8	0	1			reproductive system development	GO:0061458	P	5	5	0	1
									4-hydroxy-3-methylbut-2-en-1-yl diphosphate reductase activity	GO:0051745	F	6	1	0	1			regulation of developmental process	GO:0050793	P	3	4	0	1
									nucleobase transmembrane transporter activity	GO:0015205	F	4	3	0	1			macromolecule deacylation	GO:0098732	P	6	4	0	1
									identical protein binding	GO:0042802	F	4	7	0	1			plant ovule development	GO:0048481	P	4	1	0	1
									cyclin-dependent protein serine/threonine kinase regulator activity	GO:0016538	F	6	12	0	1			protein export from nucleus	GO:0006611	P	6	3	0	1
									protein homodimerization activity	GO:0042803	F	5	6	0	1			protein import into nucleus	GO:0006606	P	6	8	0	1
									mannosyl-oligosaccharide 1,2-alpha-mannosidase activity	GO:0004571	F	9	9	0	1			floral whorl development	GO:0048438	P	4	1	0	1
									sucrose alpha-glucosidase activity	GO:0004575	F	7	4	0	1			triglyceride metabolic process	GO:0006641	P	7	1	0	1
									oligosaccharyl transferase activity	GO:0004576	F	6	7	0	1			floral organ development	GO:0048437	P	4	1	0	1
									beta-mannosidase activity	GO:0004567	F	7	1	0	1			acyl-CoA metabolic process	GO:0006637	P	5	4	0	1
									quinolinate synthetase A activity	GO:0008987	F	5	2	0	1			neutral lipid metabolic process	GO:0006638	P	5	1	0	1
									glycopeptide alpha-N-acetylgalactosaminidase activity	GO:0033926	F	5	11	0	1			protein localization to extracellular region	GO:0071692	P	5	2	0	1
									mannosyl-glycoprotein endo-beta-N-acetylglucosaminidase activity	GO:0033925	F	6	1	0	1			carpel development	GO:0048440	P	5	1	0	1
									proton channel activity	GO:0015252	F	7	20	0	1			acylglycerol metabolic process	GO:0006639	P	6	1	0	1
									phosphoenolpyruvate carboxylase activity	GO:0008964	F	7	8	0	1			posttranscriptional gene silencing by RNA	GO:0035194	P	5	2	0	1
									prephenate dehydrogenase (NAD+) activity	GO:0008977	F	6	4	0	1			positive regulation of molecular function	GO:0044093	P	4	10	0	1
									TBP-class protein binding	GO:0017025	F	6	8	0	1			regulation of intracellular signal transduction	GO:1902531	P	5	9	0	1
									signal recognition particle binding	GO:0005047	F	5	1	0	1			posttranslational protein targeting to endoplasmic reticulum membrane	GO:0006620	P	7	4	0	1
									intramolecular transferase activity, transferring hydroxy groups	GO:0050486	F	5	1	0	1			gynoecium development	GO:0048467	P	5	1	0	1
									peptide transmembrane transporter activity	GO:1904680	F	5	3	0	1			protein targeting to mitochondrion	GO:0006626	P	6	9	0	1
									amide transmembrane transporter activity	GO:0042887	F	4	3	0	1			replication fork protection	GO:0048478	P	7	1	0	1
									mannosylglycoprotein endo-beta-mannosidase activity	GO:0033947	F	8	1	0	1			ncRNA 3'-end processing	GO:0043628	P	8	1	0	1
									biotin-protein ligase activity	GO:0018271	F	4	1	0	1			positive regulation of transcription elongation from RNA polymerase II promoter	GO:0032968	P	8	2	0	1
									ribonuclease T2 activity	GO:0033897	F	7	5	0	1			positive regulation of protein metabolic process	GO:0051247	P	5	13	0	1
									sulfiredoxin activity	GO:0032542	F	3	1	0	1			negative regulation of multicellular organismal process	GO:0051241	P	3	3	0	1
									acyl-CoA hydrolase activity	GO:0047617	F	7	1	0	1			leukotriene metabolic process	GO:0006691	P	6	1	0	1
									carboxyl-O-methyltransferase activity	GO:0010340	F	7	4	0	1			icosanoid metabolic process	GO:0006690	P	5	1	0	1
									protein C-terminus binding	GO:0008022	F	4	1	0	1			protein homooligomerization	GO:0051260	P	7	4	0	1
									translation termination factor activity	GO:0008079	F	5	29	0	1			inositol phosphate biosynthetic process	GO:0032958	P	6	2	0	1
									alcohol O-acyltransferase activity	GO:0034318	F	7	1	0	1			regulation of division septum assembly	GO:0032955	P	5	1	0	1
									adenosine-phosphate deaminase activity	GO:0047623	F	5	2	0	1			positive regulation of RNA metabolic process	GO:0051254	P	5	2	0	1
									protein transporter activity	GO:0140318	F	3	3	0	1			regulation of cytokinetic process	GO:0032954	P	5	1	0	1
									SNARE binding	GO:0000149	F	4	2	0	1			protein complex oligomerization	GO:0051259	P	6	5	0	1
									squalene monooxygenase activity	GO:0004506	F	6	2	0	1			translesion synthesis	GO:0019985	P	8	2	0	1
									intramembrane lipid transporter activity	GO:0140303	F	4	15	0	1			charged-tRNA amino acid modification	GO:0019988	P	7	2	0	1
									growth factor activity	GO:0008083	F	6	6	0	1			positive regulation of phosphorylation	GO:0042327	P	7	9	0	1
									5S rRNA binding	GO:0008097	F	7	5	0	1			dicarboxylic acid biosynthetic process	GO:0043650	P	7	5	0	1
									ATPase-coupled intramembrane lipid transporter activity	GO:0140326	F	5	15	0	1			lipooligosaccharide metabolic process	GO:1901269	P	5	3	0	1
									amino-acid racemase activity	GO:0047661	F	7	4	0	1			phytochromobilin metabolic process	GO:0051202	P	5	1	0	1
									modified amino acid binding	GO:0072341	F	3	2	0	1			inorganic ion homeostasis	GO:0098771	P	7	4	0	1
									beta-glucanase activity	GO:0052736	F	6	2	0	1			protein insertion into mitochondrial membrane	GO:0051204	P	6	5	0	1
									catalytic activity, acting on a glycoprotein	GO:0140103	F	4	16	0	1			lipooligosaccharide biosynthetic process	GO:1901271	P	6	3	0	1
									alternative oxidase activity	GO:0009916	F	6	6	0	1			photosynthesis, light harvesting	GO:0009765	P	5	33	0	1
									folic acid binding	GO:0005542	F	4	2	0	1			photosynthetic electron transport chain	GO:0009767	P	5	8	0	1
									glucose binding	GO:0005536	F	5	9	0	1			cellular response to extracellular stimulus	GO:0031668	P	4	13	0	1
									signaling receptor activator activity	GO:0030546	F	4	6	0	1			cellular response to nutrient levels	GO:0031669	P	5	5	0	1
									receptor regulator activity	GO:0030545	F	3	6	0	1			response to nutrient levels	GO:0031667	P	5	5	0	1
									D-aminoacyl-tRNA deacylase activity	GO:0051499	F	6	1	0	1			cell growth	GO:0016049	P	3	12	0	1
									transferase activity, transferring acyl groups, acyl groups converted into alkyl on transfer	GO:0046912	F	5	14	0	1			cellular amide catabolic process	GO:0043605	P	6	1	0	1
									1-deoxy-D-xylulose-5-phosphate synthase activity	GO:0008661	F	5	3	0	1			spindle assembly	GO:0051225	P	5	9	0	1
									inositol oxygenase activity	GO:0050113	F	5	1	0	1			cellular component morphogenesis	GO:0032989	P	4	1	0	1
									3-deoxy-8-phosphooctulonate synthase activity	GO:0008676	F	5	1	0	1			detoxification	GO:0098754	P	2	4	0	1
									oxidized base lesion DNA N-glycosylase activity	GO:0000702	F	5	1	0	1			cellular response to phosphate starvation	GO:0016036	P	6	3	0	1
									2-dehydropantoate 2-reductase activity	GO:0008677	F	6	1	0	1			nucleoside phosphate catabolic process	GO:1901292	P	6	1	0	1
									CoA hydrolase activity	GO:0016289	F	6	1	0	1			response to carbohydrate	GO:0009743	P	5	2	0	1
									pectate lyase activity	GO:0030570	F	6	5	0	1			brassinosteroid mediated signaling pathway	GO:0009742	P	6	1	0	1
									ubiquitin-like modifier activating enzyme activity	GO:0008641	F	5	18	0	1			response to brassinosteroid	GO:0009741	P	5	1	0	1
									tocopherol cyclase activity	GO:0009976	F	4	1	0	1			response to sucrose	GO:0009744	P	7	2	0	1
									cyclase activity	GO:0009975	F	3	1	0	1			mitotic cell cycle phase	GO:0098763	P	4	1	0	1
									NADH dehydrogenase (quinone) activity	GO:0050136	F	6	9	0	1			establishment of RNA localization	GO:0051236	P	4	4	0	1
									pseudouridine synthase activity	GO:0009982	F	5	23	0	1			regulation of protein stability	GO:0031647	P	4	1	0	1
									nucleoside monophosphate kinase activity	GO:0050145	F	6	8	0	1			regulation of multicellular organismal process	GO:0051239	P	3	4	0	1
									rRNA methyltransferase activity	GO:0008649	F	5	3	0	1			ribosome assembly	GO:0042255	P	6	2	0	1
									macromolecule transmembrane transporter activity	GO:0022884	F	4	3	0	1			mature ribosome assembly	GO:0042256	P	7	2	0	1
									cyclohydrolase activity	GO:0019238	F	6	10	0	1			tubulin complex assembly	GO:0007021	P	7	1	0	1
									centromeric DNA binding	GO:0019237	F	8	3	0	1			chromosome condensation	GO:0030261	P	8	5	0	1
									kinase inhibitor activity	GO:0019210	F	5	8	0	1			microtubule nucleation	GO:0007020	P	5	4	0	1
									phosphatase inhibitor activity	GO:0019212	F	5	5	0	1			asymmetric cell division	GO:0008356	P	4	3	0	1
									phosphatase activator activity	GO:0019211	F	5	1	0	1			post-chaperonin tubulin folding pathway	GO:0007023	P	4	1	0	1
									deacetylase activity	GO:0019213	F	4	1	0	1			auxin transport	GO:0060918	P	6	2	0	1
									malonyl-CoA decarboxylase activity	GO:0050080	F	6	1	0	1			ribosomal large subunit biogenesis	GO:0042273	P	5	1	0	1
									serine O-acetyltransferase activity	GO:0009001	F	8	4	0	1			ribosomal small subunit biogenesis	GO:0042274	P	5	1	0	1
									double-stranded RNA binding	GO:0003725	F	6	3	0	1			lipid glycosylation	GO:0030259	P	4	6	0	1
									cytidylyltransferase activity	GO:0070567	F	6	2	0	1			response to salt stress	GO:0009651	P	5	2	0	1
									5'-3' exodeoxyribonuclease activity	GO:0035312	F	7	2	0	1			anatomical structure morphogenesis	GO:0009653	P	3	3	0	1
									guanylyltransferase activity	GO:0070568	F	6	4	0	1			DNA strand elongation	GO:0022616	P	6	1	0	1
									uridylate kinase activity	GO:0009041	F	7	2	0	1			plant-type cell wall organization	GO:0009664	P	5	10	0	1
									tetraacyldisaccharide 4'-kinase activity	GO:0009029	F	6	1	0	1			inner mitochondrial membrane organization	GO:0007007	P	6	2	0	1
									transcription coactivator activity	GO:0003713	F	4	4	0	1			outer mitochondrial membrane organization	GO:0007008	P	6	3	0	1
									translation initiation factor activity	GO:0003743	F	5	58	0	1			mitochondrion organization	GO:0007005	P	5	15	0	1
									translation release factor activity	GO:0003747	F	6	29	0	1			mitochondrial membrane organization	GO:0007006	P	5	5	0	1
									L-glutamine aminotransferase activity	GO:0070548	F	6	2	0	1			biological adhesion	GO:0022610	P	2	1	0	1
									protein disulfide isomerase activity	GO:0003756	F	4	2	0	1			positive regulation of cell communication	GO:0010647	P	4	2	0	1
									fatty acid synthase activity	GO:0004312	F	6	10	0	1			regulation of cell communication	GO:0010646	P	4	18	0	1
									glucan endo-1,3-beta-glucanase activity, C-3 substituted reducing group	GO:0052861	F	7	2	0	1			cell cycle arrest	GO:0007050	P	4	8	0	1
									glucan endo-1,4-beta-glucanase activity, C-3 substituted reducing group	GO:0052862	F	7	2	0	1			spindle organization	GO:0007051	P	4	19	0	1
									2 iron, 2 sulfur cluster binding	GO:0051537	F	5	14	0	1			ARF protein signal transduction	GO:0032011	P	7	9	0	1
									phosphatidylinositol phosphate phosphatase activity	GO:0052866	F	7	1	0	1			mitotic spindle organization	GO:0007052	P	5	9	0	1
									oxidoreductase activity, acting on diphenols and related substances as donors, with copper protein as acceptor	GO:0052880	F	5	2	0	1			positive regulation of nitrogen compound metabolic process	GO:0051173	P	4	16	0	1
									glucose-6-phosphate dehydrogenase activity	GO:0004345	F	6	8	0	1			import into nucleus	GO:0051170	P	7	8	0	1
									U5 snRNA binding	GO:0030623	F	7	2	0	1			nuclear export	GO:0051168	P	7	3	0	1
									heme-copper terminal oxidase activity	GO:0015002	F	4	11	0	1			cofactor transport	GO:0051181	P	5	2	0	1
									glutamate-cysteine ligase activity	GO:0004357	F	6	3	0	1			tRNA 5'-end processing	GO:0099116	P	9	1	0	1
									glucosylceramidase activity	GO:0004348	F	6	4	0	1			nucleobase-containing compound catabolic process	GO:0034655	P	5	28	0	1
									5-amino-6-(5-phosphoribosylamino)uracil reductase activity	GO:0008703	F	6	1	0	1			nucleobase-containing small molecule catabolic process	GO:0034656	P	5	2	0	1
									3-oxoacyl-[acyl-carrier-protein] synthase activity	GO:0004315	F	7	10	0	1			cytokinin metabolic process	GO:0009690	P	5	16	0	1
									GDP-D-glucose phosphorylase activity	GO:0080048	F	7	2	0	1			vacuole organization	GO:0007033	P	5	15	0	1
									fructose-bisphosphate aldolase activity	GO:0004332	F	6	11	0	1			Golgi organization	GO:0007030	P	5	2	0	1
									fumarylacetoacetase activity	GO:0004334	F	6	1	0	1			regulation of cell size	GO:0008361	P	5	2	0	1
									ferrochelatase activity	GO:0004325	F	4	3	0	1			phenylpropanoid biosynthetic process	GO:0009699	P	5	1	0	1
									formate-tetrahydrofolate ligase activity	GO:0004329	F	5	1	0	1			cellular response to nitrogen levels	GO:0043562	P	6	2	0	1
									hexokinase activity	GO:0004396	F	6	9	0	1			phenylpropanoid metabolic process	GO:0009698	P	4	1	0	1
									histidinol dehydrogenase activity	GO:0004399	F	6	1	0	1			mitotic DNA replication checkpoint	GO:0033314	P	6	1	0	1
									glutamine-fructose-6-phosphate transaminase (isomerizing) activity	GO:0004360	F	7	2	0	1			centrosome cycle	GO:0007098	P	4	3	0	1
									glycerol-3-phosphate O-acyltransferase activity	GO:0004366	F	7	2	0	1			cell wall macromolecule biosynthetic process	GO:0044038	P	5	1	0	1
									glutaminase activity	GO:0004359	F	6	1	0	1			mitotic chromosome condensation	GO:0007076	P	5	5	0	1
									D-alanine-D-alanine ligase activity	GO:0008716	F	6	2	0	1			organic acid transmembrane transport	GO:1903825	P	6	52	0	1
									glutamate N-acetyltransferase activity	GO:0004358	F	8	1	0	1			morphogenesis of a branching structure	GO:0001763	P	3	1	0	1
									glycerone kinase activity	GO:0004371	F	6	1	0	1			regulation of ARF protein signal transduction	GO:0032012	P	8	9	0	1
									glycine dehydrogenase (decarboxylating) activity	GO:0004375	F	6	1	0	1			plant-type cell wall assembly	GO:0071668	P	6	10	0	1
									glycylpeptide N-tetradecanoyltransferase activity	GO:0004379	F	7	4	0	1			plant-type cell wall organization or biogenesis	GO:0071669	P	4	11	0	1
									arginine decarboxylase activity	GO:0008792	F	6	2	0	1			tetrahydrofolate metabolic process	GO:0046653	P	6	2	0	1
									pyruvate, phosphate dikinase activity	GO:0050242	F	6	2	0	1			tetrahydrofolate biosynthetic process	GO:0046654	P	7	2	0	1
									UDP-3-O-[3-hydroxymyristoyl] N-acetylglucosamine deacetylase activity	GO:0008759	F	5	1	0	1			acyl-CoA biosynthetic process	GO:0071616	P	6	3	0	1
									3,4-dihydroxy-2-butanone-4-phosphate synthase activity	GO:0008686	F	5	4	0	1			response to antibiotic	GO:0046677	P	4	1	0	1
									2-C-methyl-D-erythritol 2,4-cyclodiphosphate synthase activity	GO:0008685	F	5	2	0	1			regulation of DNA methylation	GO:0044030	P	6	4	0	1
									ribosome binding	GO:0043022	F	5	6	0	1			actin filament bundle organization	GO:0061572	P	6	1	0	1
									ribonucleoprotein complex binding	GO:0043021	F	4	7	0	1			terpenoid metabolic process	GO:0006721	P	6	8	0	1
									adenyl-nucleotide exchange factor activity	GO:0000774	F	6	6	0	1			antibiotic metabolic process	GO:0016999	P	5	4	0	1
									proton-transporting ATP synthase activity, rotational mechanism	GO:0046933	F	6	20	0	1			regulation of mitotic spindle organization	GO:0060236	P	6	9	0	1
									DNA 5'-adenosine monophosphate hydrolase activity	GO:0033699	F	8	1	0	1			one-carbon metabolic process	GO:0006730	P	4	2	0	1
									peptide deformylase activity	GO:0042586	F	6	2	0	1			regulation of proanthocyanidin biosynthetic process	GO:2000029	P	6	1	0	1
									carboxylic acid transmembrane transporter activity	GO:0046943	F	5	32	0	1			regulation of multicellular organismal development	GO:2000026	P	4	4	0	1
									ribonucleoside-diphosphate reductase activity	GO:0061731	F	6	2	0	1			nuclear-transcribed mRNA catabolic process, non-stop decay	GO:0070481	P	8	1	0	1
									fatty-acyl-CoA reductase (alcohol-forming) activity	GO:0080019	F	6	5	0	1			thiamine metabolic process	GO:0006772	P	6	4	0	1
									2-amino-4-hydroxy-6-hydroxymethyldihydropteridine diphosphokinase activity	GO:0003848	F	6	1	0	1			riboflavin metabolic process	GO:0006771	P	5	12	0	1
									2-isopropylmalate synthase activity	GO:0003852	F	6	3	0	1			photoperiodism, flowering	GO:0048573	P	3	1	0	1
									3-dehydroquinate synthase activity	GO:0003856	F	6	1	0	1			ammonium transport	GO:0015696	P	6	8	0	1
									3-hydroxyacyl-CoA dehydrogenase activity	GO:0003857	F	6	5	0	1			ubiquinone metabolic process	GO:0006743	P	6	1	0	1
									beta-1,4-mannosylglycoprotein 4-beta-N-acetylglucosaminyltransferase activity	GO:0003830	F	5	4	0	1			ubiquinone biosynthetic process	GO:0006744	P	7	1	0	1
									DNA primase activity	GO:0003896	F	7	4	0	1			NADP biosynthetic process	GO:0006741	P	4	5	0	1
									5-methyltetrahydropteroyltriglutamate-homocysteine S-methyltransferase activity	GO:0003871	F	7	3	0	1			negative regulation of post-embryonic development	GO:0048581	P	4	3	0	1
									6-phosphofructokinase activity	GO:0003872	F	7	20	0	1			regulation of post-embryonic development	GO:0048580	P	4	4	0	1
									6-phosphofructo-2-kinase activity	GO:0003873	F	7	2	0	1			nitrile metabolic process	GO:0050898	P	5	3	0	1
									3-methyl-2-oxobutanoate hydroxymethyltransferase activity	GO:0003864	F	6	3	0	1			ATP biosynthetic process	GO:0006754	P	4	32	0	1
									4-hydroxyphenylpyruvate dioxygenase activity	GO:0003868	F	6	2	0	1			plant-type secondary cell wall biogenesis	GO:0009834	P	6	1	0	1
									ubiquitin-like protein ligase binding	GO:0044389	F	5	14	0	1			plant-type cell wall biogenesis	GO:0009832	P	5	11	0	1
									protein C-terminal carboxyl O-methyltransferase activity	GO:0003880	F	6	2	0	1			carotenoid biosynthetic process	GO:0016117	P	5	1	0	1
									CTP synthase activity	GO:0003883	F	5	12	0	1			kinetochore assembly	GO:0051382	P	6	5	0	1
									AMP deaminase activity	GO:0003876	F	6	2	0	1			nicotianamine metabolic process	GO:0030417	P	5	10	0	1
									ATP phosphoribosyltransferase activity	GO:0003879	F	6	1	0	1			nicotianamine biosynthetic process	GO:0030418	P	6	10	0	1
																		sterol metabolic process	GO:0016125	P	5	2	0	1
																		tetraterpenoid metabolic process	GO:0016108	P	7	1	0	1
																		tetraterpenoid biosynthetic process	GO:0016109	P	7	1	0	1
																		heme biosynthetic process	GO:0006783	P	5	5	0	1
																		heme a biosynthetic process	GO:0006784	P	6	2	0	1
																		indole-containing compound biosynthetic process	GO:0042435	P	6	1	0	1
																		indole-containing compound catabolic process	GO:0042436	P	6	4	0	1
																		kinetochore organization	GO:0051383	P	6	5	0	1
																		terpenoid biosynthetic process	GO:0016114	P	6	8	0	1
																		carotenoid metabolic process	GO:0016116	P	8	1	0	1
																		arginine biosynthetic process via ornithine	GO:0042450	P	7	1	0	1
																		meiotic cell cycle	GO:0051321	P	3	7	0	1
																		anaphase	GO:0051322	P	4	1	0	1
																		cilium assembly	GO:0060271	P	6	2	0	1
																		non-motile cilium assembly	GO:1905515	P	7	2	0	1
																		Notch signaling pathway	GO:0007219	P	5	2	0	1
																		regulation of hydrolase activity	GO:0051336	P	5	6	0	1
																		vesicle-mediated transport to the plasma membrane	GO:0098876	P	6	7	0	1
																		positive regulation of transferase activity	GO:0051347	P	6	9	0	1
																		protein kinase C-activating G protein-coupled receptor signaling pathway	GO:0007205	P	5	8	0	1
																		cellular biogenic amine catabolic process	GO:0042402	P	7	4	0	1
																		S-glycoside metabolic process	GO:0016143	P	5	3	0	1
																		S-glycoside catabolic process	GO:0016145	P	6	3	0	1
																		embryo development	GO:0009790	P	4	4	0	1
																		reciprocal meiotic recombination	GO:0007131	P	4	4	0	1
																		post-embryonic development	GO:0009791	P	3	5	0	1
																		photosynthetic electron transport in photosystem II	GO:0009772	P	6	3	0	1
																		snRNA metabolic process	GO:0016073	P	8	2	0	1
																		meiosis I	GO:0007127	P	5	4	0	1
																		regulation of phosphoprotein phosphatase activity	GO:0043666	P	7	5	0	1
																		G protein-coupled receptor signaling pathway	GO:0007186	P	4	18	0	1
																		cellular detoxification of aldehyde	GO:0110095	P	4	4	0	1
																		cellular response to aldehyde	GO:0110096	P	5	4	0	1
																		cell adhesion	GO:0007155	P	3	1	0	1
																		post-translational protein modification	GO:0043687	P	7	2	0	1
																		regulation of ion transmembrane transport	GO:0034765	P	6	2	0	1
																		regulation of transmembrane transport	GO:0034762	P	5	2	0	1
																		cell surface receptor signaling pathway	GO:0007166	P	4	2	0	1
																		cellular hormone metabolic process	GO:0034754	P	4	16	0	1
																		programmed cell death	GO:0012501	P	4	3	0	1
																		iron ion transmembrane transport	GO:0034755	P	9	5	0	1
																		protein sumoylation	GO:0016925	P	9	2	0	1
																		animal organ development	GO:0048513	P	4	4	0	1
																		xylan biosynthetic process	GO:0045492	P	7	1	0	1
																		xylan metabolic process	GO:0045491	P	7	1	0	1
																		activation of protein kinase activity	GO:0032147	P	9	9	0	1
																		response to steroid hormone	GO:0048545	P	5	1	0	1
																		poly(A)+ mRNA export from nucleus	GO:0016973	P	7	2	0	1
																		microtubule polymerization	GO:0046785	P	5	4	0	1
																		ion homeostasis	GO:0050801	P	6	15	0	1
																		rhythmic process	GO:0048511	P	2	4	0	1
																		response to freezing	GO:0050826	P	5	1	0	1
																		protein stabilization	GO:0050821	P	5	1	0	1
																		negative regulation of DNA-dependent DNA replication	GO:2000104	P	8	1	0	1
																		amino acid transmembrane transport	GO:0003333	P	7	46	0	1
																		cellular response to external stimulus	GO:0071496	P	4	13	0	1
																		cellular response to light stimulus	GO:0071482	P	6	1	0	1
																		cellular response to high light intensity	GO:0071486	P	8	1	0	1
																		cellular response to light intensity	GO:0071484	P	7	1	0	1
																		M phase	GO:0000279	P	4	1	0	1
																		kynurenine metabolic process	GO:0070189	P	5	4	0	1
																		vesicle docking	GO:0048278	P	5	19	0	1
																		mRNA catabolic process	GO:0006402	P	6	18	0	1
																		RNA localization	GO:0006403	P	4	4	0	1
																		tRNA modification	GO:0006400	P	7	14	0	1
																		RNA catabolic process	GO:0006401	P	6	18	0	1
																		translational initiation	GO:0006413	P	4	32	0	1
																		mRNA export from nucleus	GO:0006406	P	6	2	0	1
																		RNA export from nucleus	GO:0006405	P	6	3	0	1
																		cellular response to radiation	GO:0071478	P	5	1	0	1
																		RNA capping	GO:0036260	P	7	3	0	1
																		glycosinolate catabolic process	GO:0019759	P	5	3	0	1
																		valyl-tRNA aminoacylation	GO:0006438	P	8	4	0	1
																		glucosinolate metabolic process	GO:0019760	P	5	3	0	1
																		glucosinolate catabolic process	GO:0019762	P	6	3	0	1
																		secondary metabolic process	GO:0019748	P	3	6	0	1
																		DNA methylation or demethylation	GO:0044728	P	7	4	0	1
																		regulation of translational fidelity	GO:0006450	P	4	1	0	1
																		response to organic cyclic compound	GO:0014070	P	5	1	0	1
																		translational frameshifting	GO:0006452	P	7	4	0	1
																		barbed-end actin filament capping	GO:0051016	P	8	3	0	1
																		regulation of translational elongation	GO:0006448	P	7	8	0	1
																		microtubule severing	GO:0051013	P	5	2	0	1
																		regulation of translational termination	GO:0006449	P	6	4	0	1
																		glycosinolate metabolic process	GO:0019757	P	4	3	0	1
																		actin filament bundle assembly	GO:0051017	P	5	1	0	1
																		arginyl-tRNA aminoacylation	GO:0006420	P	8	2	0	1
																		asparaginyl-tRNA aminoacylation	GO:0006421	P	8	2	0	1
																		steroid hormone mediated signaling pathway	GO:0043401	P	5	1	0	1
																		glutaminyl-tRNA aminoacylation	GO:0006425	P	8	2	0	1
																		cysteinyl-tRNA aminoacylation	GO:0006423	P	8	2	0	1
																		translational termination	GO:0006415	P	7	33	0	1
																		alanyl-tRNA aminoacylation	GO:0006419	P	8	6	0	1
																		C-terminal protein amino acid modification	GO:0018410	P	8	2	0	1
																		mRNA transport	GO:0051028	P	6	3	0	1
																		urea catabolic process	GO:0043419	P	5	1	0	1
																		phenylalanyl-tRNA aminoacylation	GO:0006432	P	8	3	0	1
																		tryptophanyl-tRNA aminoacylation	GO:0006436	P	8	3	0	1
																		prolyl-tRNA aminoacylation	GO:0006433	P	8	3	0	1
																		leucyl-tRNA aminoacylation	GO:0006429	P	8	1	0	1
																		glycyl-tRNA aminoacylation	GO:0006426	P	8	2	0	1
																		cellular response to toxic substance	GO:0097237	P	5	4	0	1
																		protein demethylation	GO:0006482	P	4	1	0	1
																		C-terminal protein methylation	GO:0006481	P	6	2	0	1
																		sulfate transmembrane transport	GO:1902358	P	7	1	0	1
																		organelle fusion	GO:0048284	P	5	2	0	1
																		vesicle fusion with Golgi apparatus	GO:0048280	P	7	2	0	1
																		N-glycan processing	GO:0006491	P	6	3	0	1
																		N-terminal protein lipidation	GO:0006498	P	8	4	0	1
																		N-terminal protein myristoylation	GO:0006499	P	9	4	0	1
																		positive regulation of autophagy	GO:0010508	P	5	4	0	1
																		regulation of autophagy	GO:0010506	P	5	4	0	1
																		protein ADP-ribosylation	GO:0006471	P	7	4	0	1
																		protein deacetylation	GO:0006476	P	8	4	0	1
																		positive regulation of protein modification process	GO:0031401	P	6	9	0	1
																		membrane docking	GO:0022406	P	3	19	0	1
																		cell projection assembly	GO:0030031	P	5	2	0	1
																		cell projection organization	GO:0030030	P	4	2	0	1
																		cell cycle phase	GO:0022403	P	3	1	0	1
																		SOS response	GO:0009432	P	5	6	0	1
																		cyanate metabolic process	GO:0009439	P	5	1	0	1
																		methylglyoxal metabolic process	GO:0009438	P	5	1	0	1
																		respiratory chain complex III assembly	GO:0017062	P	8	1	0	1
																		nuclear-transcribed mRNA catabolic process, no-go decay	GO:0070966	P	8	1	0	1
																		hemicellulose metabolic process	GO:0010410	P	6	1	0	1
																		pyridoxal 5'-phosphate salvage	GO:0009443	P	5	2	0	1
																		regulation of cation transmembrane transport	GO:1904062	P	7	2	0	1
																		plant organ formation	GO:1905393	P	4	2	0	1
																		plant organ morphogenesis	GO:1905392	P	4	1	0	1
																		tRNA splicing, via endonucleolytic cleavage and ligation	GO:0006388	P	9	8	0	1
																		response to light stimulus	GO:0009416	P	5	12	0	1
																		response to water	GO:0009415	P	4	9	0	1
																		response to cold	GO:0009409	P	4	1	0	1
																		negative regulation of protein complex assembly	GO:0031333	P	5	3	0	1
																		response to lipid	GO:0033993	P	5	1	0	1
																		positive regulation of cellular catabolic process	GO:0031331	P	5	4	0	1
																		protein myristoylation	GO:0018377	P	8	4	0	1
																		demethylation	GO:0070988	P	3	1	0	1
																		cellular cation homeostasis	GO:0030003	P	6	2	0	1
																		reproductive shoot system development	GO:0090567	P	4	5	0	1
																		regulation of cellular catabolic process	GO:0031329	P	5	4	0	1
																		positive regulation of cellular biosynthetic process	GO:0031328	P	5	6	0	1
																		deoxyribose phosphate metabolic process	GO:0019692	P	5	5	0	1
																		positive regulation of cellular metabolic process	GO:0031325	P	4	20	0	1
																		organelle assembly	GO:0070925	P	5	25	0	1
																		regulation of neurotransmitter levels	GO:0001505	P	4	5	0	1
																		negative regulation of DNA replication	GO:0008156	P	7	1	0	1
																		7-methylguanosine RNA capping	GO:0009452	P	8	3	0	1
																		fatty acid omega-oxidation	GO:0010430	P	6	1	0	1
																		cell septum assembly	GO:0090529	P	5	1	0	1
																		ncRNA 5'-end processing	GO:0034471	P	8	1	0	1
																		snRNA 3'-end processing	GO:0034472	P	9	1	0	1
																		icosanoid biosynthetic process	GO:0046456	P	6	1	0	1
																		neutral lipid biosynthetic process	GO:0046460	P	5	1	0	1
																		acylglycerol biosynthetic process	GO:0046463	P	6	1	0	1
																		meiotic chromosome segregation	GO:0045132	P	4	2	0	1
																		regulation of protein depolymerization	GO:1901879	P	6	3	0	1
																		cellular response to organic cyclic compound	GO:0071407	P	6	1	0	1
																		protein repair	GO:0030091	P	6	6	0	1
																		negative regulation of protein depolymerization	GO:1901880	P	6	3	0	1
																		glyoxylate metabolic process	GO:0046487	P	5	1	0	1
																		regulation of cell septum assembly	GO:1901891	P	4	1	0	1
																		lipid A metabolic process	GO:0046493	P	6	3	0	1
																		rRNA-containing ribonucleoprotein complex export from nucleus	GO:0071428	P	6	1	0	1
																		mitochondrial respiratory chain complex assembly	GO:0033108	P	6	1	0	1
																		isopentenyl diphosphate metabolic process	GO:0046490	P	6	1	0	1
																		ribonucleoprotein complex export from nucleus	GO:0071426	P	5	3	0	1
																		mRNA-containing ribonucleoprotein complex export from nucleus	GO:0071427	P	6	2	0	1
																		mitochondrial fission	GO:0000266	P	6	2	0	1
																		protein neddylation	GO:0045116	P	9	3	0	1
																		spliceosomal tri-snRNP complex assembly	GO:0000244	P	7	1	0	1
																		diaminopimelate metabolic process	GO:0046451	P	5	7	0	1
																		U6 snRNA 3'-end processing	GO:0034477	P	10	1	0	1
																		regulation of reproductive process	GO:2000241	P	3	4	0	1
																		shoot system development	GO:0048367	P	5	10	0	1
																		leaf development	GO:0048366	P	6	4	0	1
																		positive regulation of signaling	GO:0023056	P	3	2	0	1
																		regulation of signaling	GO:0023051	P	3	18	0	1
																		negative regulation of reproductive process	GO:2000242	P	3	3	0	1
																		erythrose 4-phosphate/phosphoenolpyruvate family amino acid catabolic process	GO:1902222	P	7	1	0	1
																		seed development	GO:0048316	P	4	1	0	1
																		mRNA cis splicing, via spliceosome	GO:0045292	P	9	3	0	1
																		cysteine metabolic process	GO:0006534	P	6	4	0	1
																		cysteine biosynthetic process from serine	GO:0006535	P	8	4	0	1
																		arginine catabolic process	GO:0006527	P	8	2	0	1
																		asparagine metabolic process	GO:0006528	P	6	9	0	1
																		arginine metabolic process	GO:0006525	P	7	5	0	1
																		arginine biosynthetic process	GO:0006526	P	8	3	0	1
																		asparagine biosynthetic process	GO:0006529	P	7	9	0	1
																		RNA transport	GO:0050658	P	5	4	0	1
																		nucleic acid transport	GO:0050657	P	7	4	0	1
																		positive regulation of nucleic acid-templated transcription	GO:1903508	P	7	2	0	1
																		CAAX-box protein processing	GO:0071586	P	7	3	0	1
																		cell cycle G2/M phase transition	GO:0044839	P	5	1	0	1
																		L-serine metabolic process	GO:0006563	P	7	4	0	1
																		proline biosynthetic process	GO:0006561	P	6	1	0	1
																		L-phenylalanine catabolic process	GO:0006559	P	6	1	0	1
																		biological phase	GO:0044848	P	2	1	0	1
																		tyrosine metabolic process	GO:0006570	P	6	5	0	1
																		tyrosine biosynthetic process	GO:0006571	P	7	4	0	1
																		tryptophan catabolic process	GO:0006569	P	7	4	0	1
																		protein-containing complex localization	GO:0031503	P	5	3	0	1
																		cytoplasmic translation	GO:0002181	P	7	1	0	1
																		cytoplasmic translational elongation	GO:0002182	P	7	1	0	1
																		glutamine metabolic process	GO:0006541	P	7	18	0	1
																		glutamine biosynthetic process	GO:0006542	P	8	5	0	1
																		glycine biosynthetic process	GO:0006545	P	6	4	0	1
																		glycine catabolic process	GO:0006546	P	6	1	0	1
																		glycine metabolic process	GO:0006544	P	5	5	0	1
																		glutamate metabolic process	GO:0006536	P	7	5	0	1
																		glutamate biosynthetic process	GO:0006537	P	8	5	0	1
																		lysine metabolic process	GO:0006553	P	7	7	0	1
																		leucine metabolic process	GO:0006551	P	6	3	0	1
																		S-adenosylmethionine biosynthetic process	GO:0006556	P	5	5	0	1
																		methionine metabolic process	GO:0006555	P	6	6	0	1
																		prenylation	GO:0097354	P	4	5	0	1
																		pyrimidine nucleobase biosynthetic process	GO:0019856	P	7	4	0	1
																		plasma membrane bounded cell projection organization	GO:0120036	P	5	2	0	1
																		gravitropism	GO:0009630	P	5	2	0	1
																		response to blue light	GO:0009637	P	6	2	0	1
																		response to toxic substance	GO:0009636	P	4	4	0	1
																		response to gravity	GO:0009629	P	4	2	0	1
																		response to abiotic stimulus	GO:0009628	P	3	27	0	1
																		anion transmembrane transport	GO:0098656	P	7	53	0	1
																		import into cell	GO:0098657	P	5	2	0	1
																		regulation of microtubule-based process	GO:0032886	P	4	11	0	1
																		response to high light intensity	GO:0009644	P	7	1	0	1
																		response to light intensity	GO:0009642	P	6	1	0	1
																		photoperiodism	GO:0009648	P	6	1	0	1
																		inorganic anion transmembrane transport	GO:0098661	P	8	1	0	1
																		regulation of localization	GO:0032879	P	3	2	0	1
																		phototropism	GO:0009638	P	5	2	0	1
																		positive regulation of gene expression	GO:0010628	P	5	6	0	1
																		plasma membrane bounded cell projection assembly	GO:0120031	P	6	2	0	1
																		mitotic G2/M transition checkpoint	GO:0044818	P	5	1	0	1
																		tropism	GO:0009606	P	4	4	0	1
																		heparan sulfate proteoglycan metabolic process	GO:0030201	P	7	5	0	1
																		glycosaminoglycan metabolic process	GO:0030203	P	6	5	0	1
																		ornithine metabolic process	GO:0006591	P	6	1	0	1
																		spermine biosynthetic process	GO:0006597	P	6	6	0	1
																		plant-type hypersensitive response	GO:0009626	P	4	3	0	1
																		positive regulation of macromolecule metabolic process	GO:0010604	P	4	16	0	1
																		protein import into mitochondrial matrix	GO:0030150	P	7	4	0	1
																		neurotransmitter metabolic process	GO:0042133	P	4	5	0	1
																		negative regulation of developmental process	GO:0051093	P	3	3	0	1
																		neurotransmitter catabolic process	GO:0042135	P	5	1	0	1
																		neurotransmitter biosynthetic process	GO:0042136	P	5	4	0	1
																		regulation of generation of precursor metabolites and energy	GO:0043467	P	5	2	0	1
																		regulation of DNA-binding transcription factor activity	GO:0051090	P	4	1	0	1
																		centromere complex assembly	GO:0034508	P	6	5	0	1
																		cell death	GO:0008219	P	3	3	0	1
																		peptidyl-diphthamide metabolic process	GO:0017182	P	9	1	0	1
																		peptidyl-diphthamide biosynthetic process from peptidyl-histidine	GO:0017183	P	5	1	0	1
																		protein localization to nucleus	GO:0034504	P	7	8	0	1
																		S-adenosylmethionine metabolic process	GO:0046500	P	4	5	0	1
																		retrograde transport, endosome to Golgi	GO:0042147	P	6	4	0	1
																		homologous recombination	GO:0035825	P	7	4	0	1
																		histone exchange	GO:0043486	P	6	1	0	1
																		regulation of DNA-templated transcription, elongation	GO:0032784	P	7	3	0	1
																		positive regulation of DNA-templated transcription, elongation	GO:0032786	P	7	2	0	1
																		protein dealkylation	GO:0008214	P	7	1	0	1
																		spermidine metabolic process	GO:0008216	P	5	8	0	1
																		spermine metabolic process	GO:0008215	P	5	6	0	1
																		mitochondrial respiratory chain complex III assembly	GO:0034551	P	7	1	0	1
																		regulation of DNA metabolic process	GO:0051052	P	5	7	0	1
																		regulation of transport	GO:0051049	P	4	2	0	1
																		sulfate transport	GO:0008272	P	6	11	0	1
																		multi-organism cellular process	GO:0044764	P	3	3	0	1
																		regulation of small GTPase mediated signal transduction	GO:0051056	P	6	9	0	1
																		negative regulation of DNA metabolic process	GO:0051053	P	5	1	0	1
																		positive regulation of DNA metabolic process	GO:0051054	P	5	1	0	1
																		mitotic DNA integrity checkpoint	GO:0044774	P	5	1	0	1
																		cilium organization	GO:0044782	P	5	2	0	1
																		proteoglycan biosynthetic process	GO:0030166	P	7	5	0	1
																		positive regulation of macromolecule biosynthetic process	GO:0010557	P	5	6	0	1
																		detection of external stimulus	GO:0009581	P	4	7	0	1
																		detection of visible light	GO:0009584	P	6	7	0	1
																		detection of light stimulus	GO:0009583	P	5	7	0	1
																		detection of abiotic stimulus	GO:0009582	P	4	7	0	1
																		regulation of secondary metabolic process	GO:0043455	P	4	1	0	1
																		regulation of cell population proliferation	GO:0042127	P	3	1	0	1
																		proton-transporting ATP synthase complex assembly	GO:0043461	P	8	1	0	1
																		cell differentiation	GO:0030154	P	4	2	0	1
																		positive regulation of phosphorus metabolic process	GO:0010562	P	5	9	0	1
																		regulation of Ras protein signal transduction	GO:0046578	P	7	9	0	1
																		tRNA 5'-leader removal	GO:0001682	P	10	1	0	1
																		cellular glucose homeostasis	GO:0001678	P	5	9	0	1
																		cell population proliferation	GO:0008283	P	2	7	0	1
																		spermidine biosynthetic process	GO:0008295	P	6	8	0	1
																		extracellular matrix organization	GO:0030198	P	5	10	0	1
																		regulation of protein catabolic process	GO:0042176	P	5	2	0	1
																		cellular ketone metabolic process	GO:0042180	P	4	6	0	1
																		ketone biosynthetic process	GO:0042181	P	5	1	0	1
																		ketone catabolic process	GO:0042182	P	5	1	0	1
																		spliceosomal snRNP assembly	GO:0000387	P	6	6	0	1
																		RNA splicing, via endonucleolytic cleavage and ligation	GO:0000394	P	8	8	0	1
																		cellular response to environmental stimulus	GO:0104004	P	4	1	0	1
																		cellular detoxification	GO:1990748	P	3	4	0	1
																		cellular response to oxidative stress	GO:0034599	P	5	1	0	1
																		regulation of secondary metabolite biosynthetic process	GO:1900376	P	5	1	0	1
																		DNA replication checkpoint	GO:0000076	P	5	1	0	1
																		very long-chain fatty acid metabolic process	GO:0000038	P	6	2	0	1
																		autophagosome assembly	GO:0000045	P	6	7	0	1
																		thiamine-containing compound metabolic process	GO:0042723	P	5	4	0	1
																		thiamine-containing compound biosynthetic process	GO:0042724	P	6	4	0	1
																		flavin-containing compound metabolic process	GO:0042726	P	5	12	0	1
																		flavin-containing compound biosynthetic process	GO:0042727	P	6	12	0	1
																		response to disaccharide	GO:0034285	P	6	2	0	1
																		ribosomal large subunit export from nucleus	GO:0000055	P	6	1	0	1
																		ribosomal subunit export from nucleus	GO:0000054	P	5	1	0	1
																		protein localization to chloroplast	GO:0072598	P	7	1	0	1
																		L-methionine salvage	GO:0071267	P	6	1	0	1
																		establishment of protein localization to chloroplast	GO:0072596	P	6	1	0	1
																		L-methionine biosynthetic process	GO:0071265	P	5	1	0	1
																		quinone metabolic process	GO:1901661	P	5	1	0	1
																		quinone biosynthetic process	GO:1901663	P	6	1	0	1
																		detection of stimulus	GO:0051606	P	3	7	0	1
																		cellular response to abiotic stimulus	GO:0071214	P	4	1	0	1
																		regulation of response to DNA damage stimulus	GO:2001020	P	5	2	0	1
[truncated: 438 more rows]
