# Supplementary material for: Transcriptomic and volatile signatures associated with maize defense against corn leaf aphid
Source: BMC Plant Biol. 2021 Mar 16;21:138. doi: 10.1186/s12870-021-02910-0 (PMC7968207; doi:10.1186/s12870-021-02910-0)
Supplement: Supplementary file 3 — Additional file 3: Supplemental Table 3: TFs expression level. [file 12870_2021_2910_MOESM3_ESM.xlsx]

## Sheet: Sheet1
Supplemental Table 3: TFs expression level
						FPKM (L: leaves anr R: roots)								U: upregulated genes (log2(FC)>2 and p-value < 0.0.5) are highlighted in red and D: downregulated (log2(FC)<2 and p-value < 0.05) genes in green.
gene_short_name	Ath-geneID	TF	geneName	Ftc	cluster	Mp708_0_R	Mp708_0_L	Mp708_24_R	Mp708_24_L	Tx601_0_R	Tx601_0_L	Tx601_24_R	Tx601_24_L	Tx601_24_R_VS_Tx601_0_R	Mp708_24_R_VS_Mp708_0_R	Mp708_24_L_VS_Mp708_0_L	Tx601_24_L_VS_Tx601_0_L
Zm00001d035440	AT3G62420	bZIP	ATBZIP53,BZIP53	basic region/leucine zipper motif 53	CLUSTER1	1319.54	361.828	2207.31	996.481	511.321	297.631	1552.63	624.445	U	FALSE	U	U
Zm00001d034145	AT1G27730	C2H2	STZ,ZAT10	salt tolerance zinc finger	CLUSTER1	813.201	71.1075	2395.57	143.788	706.979	167.721	2102.2	239.906	U	U	U	FALSE
Zm00001d027929	AT1G72360	ERF	HRE1	Integrase-type DNA-binding superfamily protein	CLUSTER1	663.361	82.5049	1963.71	579.793	638.463	213.604	1562.57	893.565	U	U	U	U
Zm00001d026271	AT3G15210	ERF	ATERF-4,ATERF4,ERF4,RAP2.5	ethylene responsive element binding factor 4	CLUSTER1	468.14	36.6432	1079.32	84.2156	533.8	111.287	1616.84	202.556	U	U	U	FALSE
Zm00001d024324	AT3G20310	ERF	ATERF-7,ATERF7,ERF7	ethylene response factor 7	CLUSTER1	372.157	20.7753	1187.65	93.9085	553.376	109.93	1549.35	233.074	U	U	U	U
Zm00001d035605	AT3G46130	MYB	ATMYB48,ATMYB48-1,ATMYB48-2,ATMYB48-3,MYB48	myb domain protein 48	CLUSTER1	270.766	19.7009	1399.7	68.6649	486.778	57.977	1229.56	148.254	U	U	U	U
Zm00001d052229	AT1G78080	ERF	RAP2.4	related to AP2 4	CLUSTER1	359.728	316.176	843.571	325.856	350.493	340.055	495.618	337.004	FALSE	U	FALSE	FALSE
Zm00001d010956	AT5G58620	C3H	.	zinc finger (CCCH-type) family protein	CLUSTER1	404.765	14.0327	1226.52	53.6361	309.81	60.7184	866.443	93.4676	U	U	U	FALSE
Zm00001d021208	AT4G25470	ERF	ATCBF2,CBF2,DREB1C,FTQ4	C-repeat/DRE binding factor 2	CLUSTER1	324.42	4.22349	911.839	40.7882	511.633	12.4734	1000.01	42.4636	FALSE	U	U	U
Zm00001d049364	AT3G20310	ERF	ATERF-7,ATERF7,ERF7	ethylene response factor 7	CLUSTER1	331.753	23.3068	1195.83	112.088	246.824	56.6503	730.194	103.45	U	U	U	FALSE
Zm00001d000339	AT5G44210	ERF	ATERF-9,ATERF9,ERF9	erf domain protein 9	CLUSTER1	355.49	47.6797	1020.99	166.168	270.274	67.9377	630.132	109.157	U	U	U	FALSE
Zm00001d015515	AT1G80840	WRKY	ATWRKY40,WRKY40	WRKY DNA-binding protein 40	CLUSTER1	321.442	29.8089	840.578	145.648	234.699	70.2024	720.122	233.472	U	U	U	U
Zm00001d013208	AT1G27730	C2H2	STZ,ZAT10	salt tolerance zinc finger	CLUSTER1	423.538	17.0387	1061.93	65.145	300.63	49.3784	579.203	81.8961	FALSE	U	U	FALSE
Zm00001d018081	AT1G78080	ERF	RAP2.4	related to AP2 4	CLUSTER1	181.633	116.99	422.77	130.037	440.453	184.141	747.746	187.44	FALSE	U	FALSE	FALSE
Zm00001d002364	AT3G20310	ERF	ATERF-7,ATERF7,ERF7	ethylene response factor 7	CLUSTER1	366.703	16.2248	779.993	59.2148	261.883	53.1807	537.357	97.2024	U	U	U	FALSE
Zm00001d034601	AT5G08790	NAC	anac081,ATAF2	NAC (No Apical Meristem) domain transcriptional regulator superfamily protein	CLUSTER1	242.38	43.5968	653.791	194.529	133.312	93.931	340.647	241.049	U	U	U	U
Zm00001d031796	AT3G16770	ERF	ATEBP,EBP,ERF72,RAP2.3	ethylene-responsive element binding protein	CLUSTER1	237.094	0.731052	624.777	22.2915	266.249	5.8977	739.058	36.5043	U	U	U	U
Zm00001d032295	AT1G78080	ERF	RAP2.4	related to AP2 4	CLUSTER1	221.144	74.3889	362.308	89.7789	239.468	130.058	610.723	139.909	U	FALSE	FALSE	FALSE
Zm00001d024522	AT5G57150	bHLH	.	basic helix-loop-helix (bHLH) DNA-binding superfamily protein	CLUSTER1	252.324	1.24141	605.567	132.072	128.342	5.88142	340.322	168.999	U	U	U	U
Zm00001d035604	AT5G59780	MYB	ATMYB59,ATMYB59-1,ATMYB59-2,ATMYB59-3,MYB59	myb domain protein 59	CLUSTER1	156.943	3.96956	796.966	8.48031	157.179	8.12214	292.04	5.53339	FALSE	U	U	FALSE
Zm00001d043205	AT5G44210	ERF	ATERF-9,ATERF9,ERF9	erf domain protein 9	CLUSTER1	224.111	95.1275	341.085	83.1292	176.753	84.9227	327.249	93.9667	FALSE	FALSE	FALSE	FALSE
Zm00001d005892	AT4G34410	ERF	RRTF1	redox responsive transcription factor 1	CLUSTER1	198.619	0.593214	346.203	7.34296	271.645	2.40221	570.853	27.3946	U	FALSE	U	U
Zm00001d011297	AT5G47390	MYB_related	.	myb-like transcription factor family protein	CLUSTER1	123.833	67.2222	355.926	60.9508	132.205	140.686	269.341	72.153	U	U	FALSE	FALSE
Zm00001d038585	AT3G15210	ERF	ATERF-4,ATERF4,ERF4,RAP2.5	ethylene responsive element binding factor 4	CLUSTER1	94.5276	27.9544	258.07	52.1724	212.511	96.5449	342.176	121.549	FALSE	U	FALSE	FALSE
Zm00001d010399	AT2G38470	WRKY	ATWRKY33,WRKY33	WRKY DNA-binding protein 33	CLUSTER1	153.152	7.5223	362.949	49.6813	124.286	46.7851	256.169	122.119	U	U	U	U
Zm00001d010227	AT5G09330	NAC	anac082,NAC082,VNI1	NAC domain containing protein 82	CLUSTER1	181.869	124.062	192.571	117.006	156.812	111.785	139.092	91.1158	FALSE	FALSE	FALSE	FALSE
Zm00001d020267	AT4G39780	ERF	.	Integrase-type DNA-binding superfamily protein	CLUSTER1	172.223	85.2413	205.321	109.666	115.306	92.83	146.587	130.523	FALSE	FALSE	FALSE	FALSE
Zm00001d020137	AT4G23810	WRKY	ATWRKY53,WRKY53	WRKY family transcription factor	CLUSTER1	155.527	11.952	267.14	55.3003	148.7	33.7715	292.812	56.5605	FALSE	FALSE	U	FALSE
Zm00001d021207	AT4G25470	ERF	ATCBF2,CBF2,DREB1C,FTQ4	C-repeat/DRE binding factor 2	CLUSTER1	142.989	3.88434	340.578	52.6658	141.526	9.82251	274.341	48.8864	FALSE	U	U	U
Zm00001d042609	AT1G01720	NAC	ANAC002,ATAF1	NAC (No Apical Meristem) domain transcriptional regulator superfamily protein	CLUSTER1	143.418	24.5183	291.349	39.7747	131.161	50.3449	225.672	68.3936	FALSE	U	FALSE	FALSE
Zm00001d017591	AT5G52020	ERF	.	Integrase-type DNA-binding superfamily protein	CLUSTER1	192.976	9.13986	443.017	36.6076	55.5351	3.44866	218.635	12.0191	U	U	U	U
Zm00001d021205	AT5G51990	ERF	CBF4,DREB1D	C-repeat-binding factor 4	CLUSTER1	123.52	0.47167	334.006	13.4914	124.439	1.33615	324.215	15.5292	U	U	U	U
Zm00001d053859	AT3G15210	ERF	ATERF-4,ATERF4,ERF4,RAP2.5	ethylene responsive element binding factor 4	CLUSTER1	107.932	32.7784	248.082	112.432	76.4818	50.4307	204.534	86.3731	U	U	U	FALSE
Zm00001d010201	AT4G09460	MYB	AtMYB6,MYB6	myb domain protein 6	CLUSTER1	49.5236	32.832	151.239	52.6362	99.3142	21.2406	461.413	47.3693	U	U	FALSE	U
Zm00001d012527	AT5G08790	NAC	anac081,ATAF2	NAC (No Apical Meristem) domain transcriptional regulator superfamily protein	CLUSTER1	136.903	8.54696	322.077	54.1381	42.5365	17.1453	225.728	50.2546	U	U	U	U
Zm00001d029974	AT2G44730	Trihelix	.	Alcohol dehydrogenase transcription factor Myb/SANT-like family protein	CLUSTER1	121.323	23.5028	236.904	47.1002	78.4741	29.2062	187.804	48.1335	U	FALSE	U	FALSE
Zm00001d038023	AT2G38470	WRKY	ATWRKY33,WRKY33	WRKY DNA-binding protein 33	CLUSTER1	79.2581	6.3633	268.348	27.3285	90.6703	29.0906	204.424	40.8023	U	U	U	FALSE
Zm00001d030028	AT1G32640	bHLH	ATMYC2,JAI1,JIN1,MYC2,RD22BP1,ZBF1	Basic helix-loop-helix (bHLH) DNA-binding family protein	CLUSTER1	83.2255	31.364	238.975	67.5967	53.5009	41.0353	152.96	70.7052	U	U	U	FALSE
Zm00001d036003	AT4G25480	ERF	ATCBF3,CBF3,DREB1A	dehydration response element B1A	CLUSTER1	176.496	1.52104	297.218	24.558	45.7021	2.20963	166.368	21.9979	U	FALSE	U	U
Zm00001d032578	AT5G60200	Dof	TMO6	TARGET OF MONOPTEROS 6	CLUSTER1	111.795	15.2242	125.999	16.9304	90.3785	15.9747	338.648	18.4199	U	FALSE	FALSE	FALSE
Zm00001d026398	AT5G10030	bZIP	OBF4,TGA4	0	CLUSTER1	119.153	36.6507	160.617	42.7085	199.696	47.9519	81.9383	42.8884	D	FALSE	FALSE	FALSE
Zm00001d006169	AT5G51990	ERF	CBF4,DREB1D	C-repeat-binding factor 4	CLUSTER1	136.512	0.323331	294.945	8.07861	75.3249	0.264707	199.486	8.64627	U	U	U	FALSE
Zm00001d012746	AT1G29280	WRKY	ATWRKY65,WRKY65	WRKY DNA-binding protein 65	CLUSTER1	86.4897	17.9576	188.877	29.4628	99.2315	44.6124	168.424	61.2746	FALSE	U	FALSE	FALSE
Zm00001d038357	AT5G54680	bHLH	bHLH105,ILR3	basic helix-loop-helix (bHLH) DNA-binding superfamily protein	CLUSTER1	97.3785	37.857	127.961	42.7716	113.293	68.7096	129.568	42.8534	FALSE	FALSE	FALSE	FALSE
Zm00001d032265	AT4G11070	WRKY	AtWRKY41,WRKY41	WRKY family transcription factor	CLUSTER1	42.5481	0.97217	141.783	7.18982	102.22	30.1218	270.352	50.0859	U	U	U	FALSE
Zm00001d047554	AT5G18270	NAC	ANAC087	Arabidopsis NAC domain containing protein 87	CLUSTER1	127.686	8.17912	223.65	14.3046	90.7542	11.1117	135.869	18.3079	FALSE	FALSE	FALSE	FALSE
Zm00001d040594	AT1G48000	MYB	AtMYB112,MYB112	myb domain protein 112	CLUSTER1	19.5886	0.0264005	28.0328	0.235829	164.453	0.711175	403.393	2.75365	U	FALSE	FALSE	U
Zm00001d049540	AT1G33060	NAC	ANAC014,NAC014	NAC 014	CLUSTER1	80.6866	22.2401	171.916	46.7397	72.1752	24.0555	152.502	41.5955	U	U	U	FALSE
Zm00001d042463	AT1G67710	ARR-B	ARR11	response regulator 11	CLUSTER1	135.279	24.832	166.482	44.4786	73.0057	16.5625	117.809	29.2985	FALSE	FALSE	FALSE	FALSE
Zm00001d000112	AT1G77450	NAC	anac032,NAC032	NAC (No Apical Meristem) domain transcriptional regulator superfamily protein	CLUSTER1	87.4161	7.63515	126.502	19.7153	113.448	22.5302	130.833	69.2095	FALSE	FALSE	U	U
Zm00001d017592	AT4G25470	ERF	ATCBF2,CBF2,DREB1C,FTQ4	C-repeat/DRE binding factor 2	CLUSTER1	44.9035	1.065	164.985	26.4858	69.8283	7.91346	224.45	26.4885	U	U	U	U
Zm00001d026191	AT4G17500	ERF	ATERF-1,ERF-1	ethylene responsive element binding factor 1	CLUSTER1	57.6045	13.6495	114.289	34.6621	111.359	36.6759	131.492	64.0591	FALSE	FALSE	U	FALSE
Zm00001d048208	AT1G78080	ERF	RAP2.4	related to AP2 4	CLUSTER1	57.3571	3.20758	224.497	6.71141	22.2293	8.54033	208.213	13.0466	U	U	U	FALSE
Zm00001d013777	AT1G66580	MYB_related	RPL10C,SAG24	senescence associated gene 24	CLUSTER1	101.143	38.206	99.1996	32.055	102.292	47.7908	81.3514	36.6393	FALSE	FALSE	FALSE	FALSE
Zm00001d038717	AT3G02550	LBD	LBD41	LOB domain-containing protein 41	CLUSTER1	26.7081	12.8375	35.602	21.718	140.27	16.3194	248.971	25.4129	FALSE	FALSE	FALSE	FALSE
Zm00001d027925	AT1G72360	ERF	HRE1	Integrase-type DNA-binding superfamily protein	CLUSTER1	170.63	1.1656	47.6035	3.23348	176.875	3.06651	116.588	2.53031	FALSE	D	U	FALSE
Zm00001d046718	AT1G42990	bZIP	ATBZIP60,BZIP60	basic region/leucine zipper motif 60	CLUSTER1	79.7126	31.1175	112.639	50.6464	64.8015	35.1163	86.0282	55.5091	FALSE	FALSE	FALSE	FALSE
Zm00001d027874	AT1G54160	NF-YA	ATHAP2C,HAP2C,NF-YA3	nuclear factor Y, subunit A3	CLUSTER1	50.1283	11.0494	114.001	16.3031	89.7862	12.9718	202.921	13.8111	U	U	FALSE	FALSE
Zm00001d024160	AT1G77920	bZIP	.	bZIP transcription factor family protein	CLUSTER1	70.7799	13.7759	105.133	36.262	117.887	19.8876	104.197	40.5683	FALSE	FALSE	U	U
Zm00001d015421	AT5G24800	bZIP	ATBZIP9,BZIP9,BZO2H2	basic leucine zipper 9	CLUSTER1	78.5759	22.5437	66.0154	31.5805	101.161	45.713	94.8539	64.8753	FALSE	FALSE	FALSE	FALSE
Zm00001d032694	AT3G23250	MYB	ATMYB15,ATY19,MYB15	myb domain protein 15	CLUSTER1	96.8935	1.02099	157.311	1.98792	67.2996	2.41563	171.932	6.25628	U	FALSE	FALSE	U
Zm00001d008601	AT5G58900	MYB_related	.	Homeodomain-like transcriptional regulator	CLUSTER1	95.5712	3.26242	125.342	4.55381	149.621	3.337	112.986	3.39758	FALSE	FALSE	FALSE	FALSE
Zm00001d038296	AT1G08320	bZIP	bZIP21,TGA9	bZIP transcription factor family protein	CLUSTER1	64.9512	0.23198	170.968	0.495866	33.8485	0.155082	222.045	0.243094	U	U	FALSE	FALSE
Zm00001d053151	AT2G35940	TALE	BLH1,EDA29	BEL1-like homeodomain 1	CLUSTER1	56.507	38.5177	113.561	36.2409	51.0373	56.763	77.6509	56.4618	FALSE	U	FALSE	FALSE
Zm00001d009066	AT1G48000	MYB	AtMYB112,MYB112	myb domain protein 112	CLUSTER1	54.2041	0.146488	143.685	0.427517	83.4552	1.01263	184.16	3.69282	U	U	FALSE	U
Zm00001d036768	AT2G23290	MYB	AtMYB70,MYB70	myb domain protein 70	CLUSTER1	70.3556	8.7113	143.619	37.5148	39.7673	9.84275	122.716	36.009	U	U	U	U
Zm00001d011639	AT1G68840	B3	EDF2,RAP2.8,RAV2,TEM2	related to ABI3/VP1 2	CLUSTER1	97.8247	2.64749	120.194	22.2162	55.3329	5.19628	119.905	38.9088	U	FALSE	U	U
Zm00001d018305	AT3G14230	ERF	RAP2.2	related to AP2 2	CLUSTER1	67.2467	26.8026	102.068	45.7487	53.2431	38.5289	89.5346	37.6196	FALSE	FALSE	FALSE	FALSE
Zm00001d034596	AT2G41130	bHLH	.	basic helix-loop-helix (bHLH) DNA-binding superfamily protein	CLUSTER1	26.8995	17.4619	66.4092	21.3556	64.2603	22.4889	187.492	44.069	U	U	FALSE	FALSE
Zm00001d039439	AT1G78700	BES1	BEH4	BES1/BZR1 homolog 4	CLUSTER1	52.2022	23.2121	104.968	51.0097	47.875	27.9182	86.2201	50.4457	FALSE	U	U	FALSE
Zm00001d026252	AT4G31550	WRKY	ATWRKY11,WRKY11	WRKY DNA-binding protein 11	CLUSTER1	68.5228	14.807	122.929	17.5951	53.7925	35.1743	88.7382	38.8747	FALSE	FALSE	FALSE	FALSE
Zm00001d038832	AT3G44750	C2H2	ATHD2A,HD2A,HDA3,HDT1	histone deacetylase 3	CLUSTER1	68.8303	23.0728	71.5247	37.5649	89.817	32.6843	75.5031	40.3851	FALSE	FALSE	FALSE	FALSE
Zm00001d044857	AT1G78080	ERF	RAP2.4	related to AP2 4	CLUSTER1	60.8664	9.22428	184.847	7.04459	43.2401	14.8941	92.1571	13.7417	U	U	FALSE	FALSE
Zm00001d011139	AT3G44750	C2H2	ATHD2A,HD2A,HDA3,HDT1	histone deacetylase 2C	CLUSTER1	85.8215	29.7133	50.6585	28.2711	97.6479	44.6503	48.9828	33.0889	FALSE	FALSE	FALSE	FALSE
Zm00001d024200	AT5G24930	CO-like	ATCOL4,COL4	CONSTANS-like 4	CLUSTER1	32.8836	10.0359	63.06	21.0819	80.1274	19.1437	140.354	49.6856	FALSE	FALSE	U	U
Zm00001d006551	AT5G48150	GRAS	PAT1	GRAS family transcription factor	CLUSTER1	39.8845	22.6948	53.8094	67.232	49.6146	27.5776	92.599	56.1178	FALSE	FALSE	U	U
Zm00001d041445	AT3G22780	CPP	ATTCX2,TCX2	TESMIN/TSO1-like CXC 2	CLUSTER1	49.3935	39.597	74.6034	58.4833	49.827	32.6997	55.5145	46.5061	FALSE	FALSE	FALSE	FALSE
Zm00001d016950	AT5G61430	NAC	ANAC100,ATNAC5,NAC100	NAC domain containing protein 100	CLUSTER1	76.1366	3.44931	121.237	10.0291	73.1217	2.26654	105.825	13.4603	FALSE	FALSE	U	U
Zm00001d019207	AT5G08790	NAC	anac081,ATAF2	NAC (No Apical Meristem) domain transcriptional regulator superfamily protein	CLUSTER1	83.9598	8.29881	153.146	14.4897	52.3808	18.4793	43.4456	21.8298	FALSE	FALSE	FALSE	FALSE
Zm00001d020020	AT2G01060	G2-like	.	myb-like HTH transcriptional regulator family protein	CLUSTER1	51.1408	35.3902	91.6652	54.5813	36.6057	25.9473	55.0192	33.4851	FALSE	FALSE	FALSE	FALSE
Zm00001d052087	AT1G53910	ERF	RAP2.12	related to AP2 12	CLUSTER1	66.1094	27.9086	61.7779	38.0547	62.845	30.7004	59.6073	31.6494	FALSE	FALSE	FALSE	FALSE
Zm00001d050195	AT4G31550	WRKY	ATWRKY11,WRKY11	WRKY DNA-binding protein 11	CLUSTER1	59.0501	7.37751	97.3621	17.737	46.8601	26.4975	91.1705	30.7754	FALSE	FALSE	U	FALSE
Zm00001d021973	AT4G37650	GRAS	SGR7,SHR	GRAS family transcription factor	CLUSTER1	52.4049	0.257852	118.444	0.64552	58.9504	0.536045	140.385	1.16797	U	U	U	FALSE
Zm00001d033262	AT4G20380	LSD	LSD1	LSD1 zinc finger family protein	CLUSTER1	33.7251	30.7079	53.3603	41.4883	40.3228	38.4947	88.0096	43.0081	U	FALSE	FALSE	FALSE
Zm00001d033957	AT1G62290	bHLH	BHLH92	basic helix-loop-helix (bHLH) DNA-binding superfamily protein	CLUSTER1	69.5733	1.66464	131.654	11.5933	41.5627	4.31672	82.7975	21.8139	FALSE	FALSE	U	U
Zm00001d025141	AT5G57150	bHLH	.	basic helix-loop-helix (bHLH) DNA-binding superfamily protein	CLUSTER1	48.4648	4.58692	110.328	35.5253	28.0912	6.35934	98.4672	29.4656	U	U	U	U
Zm00001d050247	AT4G11070	WRKY	AtWRKY41,WRKY41	WRKY family transcription factor	CLUSTER1	35.0638	2.03978	66.8	6.76673	59.1422	8.6043	148.547	33.4224	U	FALSE	U	U
Zm00001d042777	AT1G08320	bZIP	AHBP-1B,TGA2	bZIP transcription factor family protein	CLUSTER1	55.7272	1.67389	123.459	1.79731	55.6656	0.377867	117.916	0.154694	U	U	FALSE	FALSE
Zm00001d028936	AT3G12250	bZIP	AHBP-1B,TGA2	TGACG motif-binding factor 6	CLUSTER1	45.4376	20.806	78.5427	28.2867	50.1391	28.2015	69.4992	34.0261	FALSE	FALSE	FALSE	FALSE
Zm00001d049860	AT2G33480	NAC	ANAC041,NAC041	NAC domain containing protein 41	CLUSTER1	51.0789	22.9799	97.8604	24.211	32.6755	20.5192	72.166	27.8047	U	FALSE	FALSE	FALSE
Zm00001d036726	AT1G80840	WRKY	ATWRKY40,WRKY40	WRKY DNA-binding protein 40	CLUSTER1	56.6225	0.454946	152.408	18.7496	15.3913	4.29388	78.2553	22.9269	U	U	U	U
Zm00001d053819	AT1G30330	ARF	ARF6	auxin response factor 8	CLUSTER1	58.5414	3.14956	144.468	4.2766	32.8509	5.05335	86.0167	3.88428	U	U	FALSE	FALSE
Zm00001d031092	AT5G06510	NF-YA	NF-YA10	nuclear factor Y, subunit A10	CLUSTER1	64.7955	5.16044	98.5827	5.07073	74.4512	6.56416	70.2365	3.57137	FALSE	FALSE	FALSE	FALSE
Zm00001d003064	AT3G23250	MYB	ATMYB15,ATY19,MYB15	myb domain protein 15	CLUSTER1	70.3775	2.03185	121.301	6.78814	41.6217	3.88249	75.2244	4.88063	FALSE	FALSE	U	FALSE
Zm00001d042968	AT2G38880	NF-YB	ATHAP3,ATNF-YB1,HAP3,HAP3A,NF-YB1	nuclear factor Y, subunit B1	CLUSTER1	49.7294	30.958	57.6398	25.1927	50.3385	27.0806	60.8198	23.9978	FALSE	FALSE	FALSE	FALSE
Zm00001d028371	AT1G66140	C2H2	ZFP4	zinc finger protein 4	CLUSTER1	30.4435	22.3745	77.8909	24.0536	37.0638	28.932	67.4671	33.3235	FALSE	U	FALSE	FALSE
Zm00001d022542	AT3G12250	bZIP	AHBP-1B,TGA2	TGACG motif-binding factor 6	CLUSTER1	52.1988	13.2282	63.1005	35.0972	49.0201	18.2811	51.5811	37.0334	FALSE	FALSE	U	U
Zm00001d047579	AT1G48000	MYB	AtMYB112,MYB112	myb domain protein 112	CLUSTER1	80.2603	0.826546	178.662	5.90374	14.2884	0.297929	35.8388	1.29605	U	U	U	U
Zm00001d026542	AT5G06800	G2-like	.	myb-like HTH transcriptional regulator family protein	CLUSTER1	49.4753	8.54332	71.2934	19.3512	21.2777	12.3787	97.9013	30.2806	U	FALSE	U	U
Zm00001d010048	AT2G40340	ERF	AtERF48,DREB2C	DRE-binding protein 2A	CLUSTER1	39.4943	15.2161	70.6958	22.7312	42.616	19.2552	66.9223	32.304	FALSE	FALSE	FALSE	FALSE
Zm00001d002782	AT3G24860	Trihelix	.	Homeodomain-like superfamily protein	CLUSTER1	57.955	13.0721	95.9639	30.1518	25.4516	14.2661	47.2206	24.0628	FALSE	FALSE	FALSE	FALSE
Zm00001d036392	AT4G35900	bZIP	atbzip14,FD,FD-1	Basic-leucine zipper (bZIP) transcription factor family protein	CLUSTER1	85.4342	0	121.626	0	48.7495	0	49.3089	0	FALSE	FALSE	FALSE	FALSE
Zm00001d005622	AT4G23810	WRKY	ATWRKY53,WRKY53	WRKY family transcription factor	CLUSTER1	15.0525	5.77439	23.0751	12.351	64.2914	7.05906	150.116	26.7057	U	FALSE	U	U
Zm00001d027928	AT1G72360	ERF	HRE1	Integrase-type DNA-binding superfamily protein	CLUSTER1	99.5893	2.34659	50.7412	4.59556	54.0365	3.98294	84.2146	3.86367	FALSE	FALSE	FALSE	FALSE
Zm00001d022517	AT5G18270	NAC	ANAC087	Arabidopsis NAC domain containing protein 87	CLUSTER1	55.518	2.34964	145.096	3.49892	38.1511	3.5096	50.8192	3.82141	FALSE	U	FALSE	FALSE
Zm00001d033347	AT5G67420	LBD	ASL39,LBD37	LOB domain-containing protein 37	CLUSTER1	50.9753	23.1881	77.0631	11.1265	32.967	35.4046	46.5311	21.4016	FALSE	FALSE	D	FALSE
Zm00001d009562	AT1G28420	HB-other	HB-1	Homeodomain-like transcriptional regulator	CLUSTER1	30.2702	19.3891	70.244	31.726	25.0087	21.7319	64.6691	31.0545	U	U	FALSE	FALSE
Zm00001d008602	AT2G38090	MYB	.	Duplicated homeodomain-like superfamily protein	CLUSTER1	42.3608	17.2944	68.327	24.5125	38.7077	21.8261	56.9513	23.0322	FALSE	FALSE	FALSE	FALSE
Zm00001d038843	AT5G64810	WRKY	ATWRKY51,WRKY51	WRKY DNA-binding protein 51	CLUSTER1	35.5744	6.82828	52.0791	18.2843	44.7913	18.2244	82.2652	33.7843	FALSE	FALSE	U	FALSE
Zm00001d048623	AT5G59780	MYB	ATMYB59,ATMYB59-1,ATMYB59-2,ATMYB59-3,MYB59	myb domain protein 59	CLUSTER1	58.8945	18.2304	65.7313	10.4359	81.3533	20.4719	28.6716	4.92747	D	FALSE	FALSE	D
Zm00001d017462	AT4G17500	ERF	ATERF-1,ERF-1	ethylene responsive element binding factor 1	CLUSTER1	32.4639	4.29823	119.318	12.1934	23.539	14.9127	62.7549	18.7257	U	U	U	FALSE
Zm00001d038994	AT5G05550	Trihelix	.	sequence-specific DNA binding transcription factors	CLUSTER1	43.5649	19.0975	66.0784	34.8297	22.501	19.6513	52.0369	29.6838	U	FALSE	FALSE	FALSE
Zm00001d006463	AT5G60200	Dof	TMO6	TARGET OF MONOPTEROS 6	CLUSTER1	26.6109	3.7437	43.4265	5.48311	52.575	6.2085	130.834	15.087	U	FALSE	FALSE	U
Zm00001d013003	AT5G08790	NAC	anac081,ATAF2	NAC (No Apical Meristem) domain transcriptional regulator superfamily protein	CLUSTER1	89.0273	7.98212	59.9492	32.1982	26.9403	7.12971	35.2562	23.4815	FALSE	FALSE	U	U
Zm00001d042686	AT1G34370	C2H2	STOP1	C2H2 and C2HC zinc fingers superfamily protein	CLUSTER1	31.4159	23.2431	65.1039	27.7888	34.4386	25.9093	44.3206	26.9871	FALSE	U	FALSE	FALSE
Zm00001d012968	AT2G28200	C2H2	.	C2H2-type zinc finger family protein	CLUSTER1	64.5097	3.79615	90.2205	13.6171	32.9647	2.24251	52.2059	15.896	FALSE	FALSE	U	U
Zm00001d039267	AT2G46530	ARF	ARF11	auxin response factor 11	CLUSTER1	49.0964	3.7636	75.0179	2.38012	67.8997	2.20082	70.2713	4.7842	FALSE	FALSE	FALSE	U
Zm00001d017575	AT4G24060	Dof	.	Dof-type zinc finger DNA-binding family protein	CLUSTER1	34.4175	10.3511	60.983	10.9932	44.4169	16.0294	83.8113	13.6362	FALSE	FALSE	FALSE	FALSE
Zm00001d014286	AT2G22300	CAMTA	CAMTA1,EICBP.B	signal responsive 1	CLUSTER1	44.8221	16.0658	84.5099	17.2814	33.7548	15.1175	43.1923	15.4245	FALSE	FALSE	FALSE	FALSE
Zm00001d044546	AT1G75390	bZIP	AtbZIP44,bZIP44	basic leucine-zipper 44	CLUSTER1	77.6263	8.7613	30.137	4.2994	67.6295	27.0861	48.2269	5.33288	FALSE	D	FALSE	D
Zm00001d008869	AT1G52150	HD-ZIP	ATHB-15,ATHB15,CNA,ICU4	Homeobox-leucine zipper family protein / lipid-binding START domain-containing protein	CLUSTER1	53.539	3.01027	64.8664	1.70458	58.3138	2.27041	83.4944	1.46362	FALSE	FALSE	FALSE	FALSE
Zm00001d020025	AT4G34590	bZIP	ATB2,AtbZIP11,BZIP11,GBF6	G-box binding factor 6	CLUSTER1	66.5863	7.94079	48.6949	7.06798	57.3937	18.9611	44.7424	13.7714	FALSE	FALSE	FALSE	FALSE
Zm00001d012260	AT1G34370	C2H2	STOP1	C2H2 and C2HC zinc fingers superfamily protein	CLUSTER1	30.7821	21.8786	59.7964	30.8169	26.728	21.4082	43.2287	30.19	FALSE	FALSE	FALSE	FALSE
Zm00001d043062	AT1G66600	WRKY	ABO3,ATWRKY63,WRKY63	ABA overly sensitive mutant 3	CLUSTER1	25.2669	1.15475	79.6065	5.10231	30.4985	1.98072	112.763	6.32593	U	U	U	U
Zm00001d050551	AT1G04850	C2H2	.	ubiquitin-associated (UBA)/TS-N domain-containing protein	CLUSTER1	35.102	30.5399	37.1613	28.322	44.5069	26.4115	37.3604	21.3798	FALSE	FALSE	FALSE	FALSE
Zm00001d011614	AT5G57620	MYB	AtMYB36,MYB36	myb domain protein 36	CLUSTER1	43.343	2.83807	82.1952	15.3272	36.0046	1.97455	64.3258	12.8574	FALSE	FALSE	U	U
Zm00001d006170	AT4G25480	ERF	ATCBF3,CBF3,DREB1A	dehydration response element B1A	CLUSTER1	67.5884	1.0542	80.5354	9.32938	34.9962	6.12962	45.2782	13.5356	FALSE	FALSE	U	U
Zm00001d008794	AT5G15130	WRKY	ATWRKY72,WRKY72	WRKY DNA-binding protein 72	CLUSTER1	49.7266	0.466469	132.728	0.941627	20.07	0.142079	47.651	0.0453465	U	U	U	FALSE
Zm00001d040148	AT1G10585	bHLH	.	basic helix-loop-helix (bHLH) DNA-binding superfamily protein	CLUSTER1	31.0059	6.60405	50.9774	28.1858	28.0288	13.7386	53.8125	38.1517	FALSE	FALSE	U	U
Zm00001d030858	AT1G27730	C2H2	STZ,ZAT10	salt tolerance zinc finger	CLUSTER1	22.2054	2.40804	57.5563	2.67791	44.3454	5.13257	112.399	3.26005	U	U	FALSE	FALSE
Zm00001d028930	AT1G48000	MYB	AtMYB112,MYB112	myb domain protein 112	CLUSTER1	49.4659	0.862084	59.8249	1.7691	48.1842	1.8284	81.3535	4.09059	FALSE	FALSE	U	U
Zm00001d038225	AT1G21450	GRAS	SCL1	SCARECROW-like 1	CLUSTER1	38.9661	18.0917	67.9988	21.4266	26.4155	14.1807	43.1794	15.3829	FALSE	FALSE	FALSE	FALSE
Zm00001d047995	AT5G06710	HD-ZIP	HAT14	homeobox from Arabidopsis thaliana	CLUSTER1	19.5451	9.80011	79.3646	6.96	21.0991	7.62261	94.5172	6.01317	U	U	FALSE	FALSE
Zm00001d033602	AT3G20910	NF-YA	ATHAP2A,EMB2220,HAP2A,NF-YA1	nuclear factor Y, subunit A9	CLUSTER1	23.222	9.42844	85.0612	9.25114	22.107	9.50814	77.3376	8.211	U	U	FALSE	FALSE
Zm00001d053220	AT2G16720	MYB	ATMYB7,ATY49,MYB7	myb domain protein 7	CLUSTER1	50.4757	10.8847	91.4529	16.1016	15.9612	10.0873	38.299	10.133	U	FALSE	FALSE	FALSE
Zm00001d011571	AT3G14180	Trihelix	.	sequence-specific DNA binding transcription factors	CLUSTER1	24.3911	18.1916	55.3042	21.9158	21.8925	30.9127	47.8784	22.142	U	U	FALSE	FALSE
Zm00001d034751	AT3G16870	GATA	GATA17	GATA transcription factor 17	CLUSTER1	35.9428	15.138	41.1004	15.9364	53.9186	14.9919	48.7818	16.6803	FALSE	FALSE	FALSE	FALSE
Zm00001d051149	AT3G23250	MYB	ATMYB15,ATY19,MYB15	myb domain protein 15	CLUSTER1	42.0874	0.140068	115.287	0.339148	26.3748	2.71511	50.4467	3.25445	FALSE	U	FALSE	FALSE
Zm00001d048601	AT2G29065	GRAS	.	GRAS family transcription factor	CLUSTER1	23.4212	0.097267	39.325	0.836102	73.6144	3.63877	88.1471	9.22215	FALSE	FALSE	U	U
Zm00001d021268	AT2G46680	HD-ZIP	ATHB-7,ATHB7,HB-7	homeobox 7	CLUSTER1	24.8126	11.9196	41.1609	15.577	36.9529	22.4534	55.9941	26.1665	FALSE	FALSE	FALSE	FALSE
Zm00001d039496	AT2G36890	MYB	ATMYB38,BIT1,MYB38,RAX2	Duplicated homeodomain-like superfamily protein	CLUSTER1	53.1989	3.24673	93.2702	4.05777	16.6258	8.05322	49.5546	5.11392	U	FALSE	FALSE	FALSE
Zm00001d028999	AT3G04070	NAC	anac047,NAC047	NAC domain containing protein 47	CLUSTER1	52.9744	0.321863	84.1527	0.394665	26.9484	1.99978	64.5119	1.34468	U	FALSE	FALSE	FALSE
Zm00001d021389	AT3G54390	Trihelix	.	sequence-specific DNA binding transcription factors	CLUSTER1	35.7838	13.9522	36.3568	13.7307	42.1162	17.2765	56.0704	16.5798	FALSE	FALSE	FALSE	FALSE
Zm00001d039893	AT2G38090	MYB	.	Duplicated homeodomain-like superfamily protein	CLUSTER1	35.2705	9.2164	62.2521	11.9561	34.4614	14.5586	46.9986	13.6948	FALSE	FALSE	FALSE	FALSE
Zm00001d005969	AT1G69010	bHLH	BIM1	BES1-interacting Myc-like protein 2	CLUSTER1	42.3258	13.9637	48.0047	28.1872	23.2086	13.9342	34.281	24.4236	FALSE	FALSE	U	FALSE
Zm00001d002332	AT3G12800	MIKC_MADS	ABS,AGL32,TT16	short-chain dehydrogenase-reductase B	CLUSTER1	30.9691	21.2269	55.2751	30.0132	20.8927	16.1324	32.0698	21.6445	FALSE	FALSE	FALSE	FALSE
Zm00001d000184	AT5G47390	MYB_related	.	myb-like transcription factor family protein	CLUSTER1	26.4828	11.2938	41.0028	18.1417	23.4542	18.1256	61.5671	27.9298	U	FALSE	FALSE	FALSE
Zm00001d011953	AT5G62000	ARF	ARF1-BP,ARF2,HSS,ORE14	auxin response factor 2	CLUSTER1	37.3966	9.25881	56.5295	15.1291	34.2373	13.285	40.6293	20.1478	FALSE	FALSE	FALSE	FALSE
Zm00001d042315	AT3G30260	M-type_MADS	AGL79	AGAMOUS-like 79	CLUSTER1	38.1801	9.39933	33.1769	10.4044	36.9299	16.7373	44.6118	36.5319	FALSE	FALSE	FALSE	U
Zm00001d015521	AT2G25180	G2-like	ARR12,RR12	response regulator 12	CLUSTER1	38.2413	3.03098	78.4924	4.32974	34.3289	2.624	54.6363	3.59773	FALSE	U	FALSE	FALSE
Zm00001d028304	AT5G06710	HD-ZIP	HAT14	homeobox from Arabidopsis thaliana	CLUSTER1	21.0678	12.9883	60.0138	24.444	23.5489	6.39502	61.2621	8.70152	U	U	FALSE	FALSE
Zm00001d025981	AT2G44710	Trihelix	.	RNA-binding (RRM/RBD/RNP motifs) family protein	CLUSTER1	24.1179	17.5307	44.4219	23.8721	23.7863	19.3464	39.1245	22.0187	FALSE	FALSE	FALSE	FALSE
Zm00001d024534	AT1G32360	C3H	.	Zinc finger (CCCH-type) family protein	CLUSTER1	29.2318	18.9991	44.2193	23.6322	22.123	19.5125	29.0016	21.4287	FALSE	FALSE	FALSE	FALSE
Zm00001d009939	AT5G26170	WRKY	ATWRKY50,WRKY50	WRKY DNA-binding protein 50	CLUSTER1	30.3433	2.42381	115.008	8.22361	10.618	3.92949	25.9313	5.75115	U	U	U	FALSE
Zm00001d002143	AT5G10030	bZIP	OBF4,TGA4	TGACG motif-binding factor 4	CLUSTER1	23.7631	4.68074	27.5222	3.06673	89.9231	10.2871	32.8735	7.81655	D	FALSE	FALSE	FALSE
Zm00001d047209	AT2G22300	CAMTA	CAMTA1,EICBP.B	Calmodulin-binding transcription activator protein with CG-1 and Ankyrin domains	CLUSTER1	29.6897	12.3215	36.212	17.8795	31.9892	13.9761	37.6147	16.6642	FALSE	FALSE	FALSE	FALSE
Zm00001d035470	AT3G52250	MYB_related	.	Duplicated homeodomain-like superfamily protein	CLUSTER1	25.0398	15.8986	45.3383	21.3441	17.2617	15.21	32.2228	20.3683	FALSE	FALSE	FALSE	FALSE
Zm00001d051451	AT5G52020	ERF	.	Integrase-type DNA-binding superfamily protein	CLUSTER1	50.4034	1.42631	67.0362	12.6658	15.1185	1.21525	38.3253	4.83373	U	FALSE	U	U
Zm00001d016911	AT1G34370	C2H2	STOP1	C2H2 and C2HC zinc fingers superfamily protein	CLUSTER1	29.9286	11.8758	38.5084	19.3135	24.3069	14.2013	33.6158	18.4681	FALSE	FALSE	FALSE	FALSE
Zm00001d034073	AT1G69310	WRKY	ATWRKY57,WRKY57	WRKY DNA-binding protein 57	CLUSTER1	35.1362	0.641745	65.4328	2.97265	24.1479	2.19361	52.9412	4.89255	U	FALSE	U	U
Zm00001d023636	AT3G48440	C3H	.	Zinc finger C-x8-C-x5-C-x3-H type family protein	CLUSTER1	26.2201	17.8376	29.2836	14.7176	27.7301	22.8121	31.3316	15.9879	FALSE	FALSE	FALSE	FALSE
Zm00001d030518	AT2G22300	CAMTA	CAMTA1,EICBP.B	signal responsive 1	CLUSTER1	20.2008	12.5253	32.3403	16.0873	25.6853	17.285	38.3717	21.2211	FALSE	FALSE	FALSE	FALSE
Zm00001d005962	AT5G15830	bZIP	AtbZIP3,bZIP3	basic leucine-zipper 3	CLUSTER1	54.3918	1.39049	39.0889	0.226132	44.9889	10.5876	29.8292	1.61313	FALSE	FALSE	D	D
Zm00001d007042	AT2G40950	bZIP	BZIP17	basic region/leucine zipper motif protein 49	CLUSTER1	25.6084	10.3812	43.0862	17.723	21.4839	9.49546	38.8578	15.3479	FALSE	FALSE	FALSE	FALSE
Zm00001d052621	AT3G12480	NF-YC	NF-YC11	0	CLUSTER1	29.0918	18.2337	39.4912	15.0439	28.6836	12.0566	28.136	11.2	FALSE	FALSE	FALSE	FALSE
Zm00001d029506	AT3G02550	LBD	LBD41	LOB domain-containing protein 41	CLUSTER1	29.9407	1.4595	48.8172	16.261	20.8915	1.31277	49.8173	11.6886	U	FALSE	U	U
Zm00001d019536	AT4G28610	G2-like	AtPHR1,PHR1	phosphate starvation response 1	CLUSTER1	21.3292	14.7835	35.2901	18.2753	21.5829	17.64	32.1361	18.3843	FALSE	FALSE	FALSE	FALSE
Zm00001d010574	AT2G38880	NF-YB	ATHAP3,ATNF-YB1,HAP3,HAP3A,NF-YB1	nuclear factor Y, subunit B1	CLUSTER1	17.5702	11.784	32.1642	15.5012	24.1457	14.3363	38.5056	22.7096	FALSE	FALSE	FALSE	FALSE
Zm00001d013073	AT2G24260	bHLH	LRL1	basic helix-loop-helix (bHLH) DNA-binding superfamily protein	CLUSTER1	26.9554	13.8617	51.4	14.425	31.1259	13.8504	16.4228	6.8647	FALSE	FALSE	FALSE	D
Zm00001d017138	AT1G05805	bHLH	.	basic helix-loop-helix (bHLH) DNA-binding superfamily protein	CLUSTER1	31.1996	6.97654	26.7532	13.3502	25.2824	26.2925	16.5944	26.221	FALSE	FALSE	FALSE	FALSE
Zm00001d012128	AT1G67710	ARR-B	ARR11	response regulator 11	CLUSTER1	35.9379	5.1219	43.53	6.48846	31.8524	5.42496	35.6422	7.25592	FALSE	FALSE	FALSE	FALSE
Zm00001d039245	AT1G62300	WRKY	ATWRKY6,WRKY6	WRKY family transcription factor	CLUSTER1	24.9582	1.03343	50.324	3.46667	22.3595	3.55302	47.0269	17.5896	U	U	U	U
Zm00001d010751	AT3G02550	LBD	LBD41	LOB domain-containing protein 41	CLUSTER1	36.5698	12.0809	11.6929	15.6674	43.12	16.3031	22.1656	12.158	FALSE	D	FALSE	FALSE
Zm00001d022424	AT1G69490	NAC	ANAC029,ATNAP,NAP	NAC-like, activated by AP3/PI	CLUSTER1	31.1073	0.537269	82.4397	3.08505	19.2347	0.0961391	31.5276	0.796225	FALSE	U	U	FALSE
Zm00001d021946	AT5G48150	GRAS	PAT1	GRAS family transcription factor	CLUSTER1	12.7638	0.418781	16.6342	1.39139	27.2705	4.15402	79.7668	25.9081	U	FALSE	U	U
Zm00001d006701	AT1G50600	GRAS	SCL5	scarecrow-like 5	CLUSTER1	10.7129	5.71212	21.8839	8.18568	29.8224	5.73859	69.4223	16.5706	U	U	FALSE	U
Zm00001d029875	AT5G47390	MYB_related	.	myb-like transcription factor family protein	CLUSTER1	17.3798	12.3864	29.0443	22.8377	17.0871	14.6326	28.6544	22.3778	FALSE	FALSE	FALSE	FALSE
Zm00001d047334	AT3G19580	C2H2	AZF2,ZF2	zinc-finger protein 2	CLUSTER1	63.2677	0	67.6849	0.167801	11.6867	1.13697	16.1162	2.04855	FALSE	FALSE	FALSE	FALSE
Zm00001d005208	AT5G08790	NAC	anac081,ATAF2	NAC (No Apical Meristem) domain transcriptional regulator superfamily protein	CLUSTER1	12.8801	2.57577	23.6275	5.03785	19.5184	7.74951	40.5637	47.8981	U	FALSE	FALSE	U
Zm00001d028265	AT4G16110	ARR-B	ARR2,RR2	response regulator 2	CLUSTER1	20.4823	9.76748	36.1192	16.0996	16.0849	12.8896	32.4661	15.3238	U	FALSE	FALSE	FALSE
Zm00001d013370	AT4G37850	bHLH	.	basic helix-loop-helix (bHLH) DNA-binding superfamily protein	CLUSTER1	37.2815	0.362585	56.583	0.459944	16.2684	1.14085	41.504	1.56771	U	FALSE	FALSE	FALSE
Zm00001d047330	AT5G04340	C2H2	C2H2,CZF2,ZAT6	zinc finger of Arabidopsis thaliana 6	CLUSTER1	60.2881	0.129164	67.3574	5.93334	7.64966	0.324208	11.5518	1.60512	FALSE	FALSE	FALSE	U
Zm00001d041472	AT1G56010	NAC	anac021,ANAC022,NAC1	NAC domain containing protein 1	CLUSTER1	25.4359	1.09052	57.9256	2.35982	18.0977	5.51931	35.0858	8.26232	FALSE	U	U	FALSE
Zm00001d028962	AT2G46400	WRKY	ATWRKY46,WRKY46	WRKY DNA-binding protein 46	CLUSTER1	30.979	13.4847	21.2667	20.5094	26.1874	10.8395	15.4685	12.4047	FALSE	FALSE	FALSE	FALSE
Zm00001d046751	AT5G06839	bZIP	bZIP65,TGA10	bZIP transcription factor family protein	CLUSTER1	24.9749	0.937392	60.2239	1.47075	19.7376	0.792947	41.7646	0.635253	U	U	FALSE	FALSE
Zm00001d037605	AT5G26930	GATA	GATA23	GATA transcription factor 23	CLUSTER1	19.5756	8.63658	40.1722	17.1845	13.9088	10.2675	25.8078	12.9947	FALSE	U	FALSE	FALSE
Zm00001d038612	AT1G61660	bHLH	.	basic helix-loop-helix (bHLH) DNA-binding superfamily protein	CLUSTER1	14.8438	2.08082	78.9303	6.79464	6.92687	5.32515	26.6933	6.71335	U	U	U	FALSE
Zm00001d017268	AT3G23250	MYB	ATMYB15,ATY19,MYB15	myb domain protein 15	CLUSTER1	10.8434	0.433815	48.8039	0.986444	12.161	2.67693	69.1593	3.22335	U	U	FALSE	FALSE
Zm00001d012285	AT1G49010	MYB_related	.	Duplicated homeodomain-like superfamily protein	CLUSTER1	23.5539	1.00112	48.9173	8.963	6.77373	1.50833	47.3259	7.04475	U	U	U	U
Zm00001d041142	AT1G32150	bZIP	AtbZIP16,bZIP16	basic region/leucine zipper transcription factor 16	CLUSTER1	19.2277	12.886	27.6654	15.8716	19.7809	14.5156	20.199	14.5941	FALSE	FALSE	FALSE	FALSE
Zm00001d021947	AT4G26640	WRKY	AtWRKY20,WRKY20	WRKY family transcription factor family protein	CLUSTER1	24.8696	9.68991	23.5789	19.0786	24.2069	10.3825	19.3356	12.3895	FALSE	FALSE	FALSE	FALSE
Zm00001d046967	AT1G56170	NF-YC	ATHAP5B,HAP5B,NF-YC2	nuclear factor Y, subunit C2	CLUSTER1	14.6386	10.8061	30.1415	16.9715	19.3384	12.3753	22.7236	15.4692	FALSE	U	FALSE	FALSE
Zm00001d043569	AT3G58710	WRKY	ATWRKY69,WRKY69	WRKY DNA-binding protein 69	CLUSTER1	18.6577	2.48035	37.9326	2.78974	24.3036	3.87039	48.5871	2.66492	FALSE	U	FALSE	FALSE
Zm00001d000045	AT2G44730	Trihelix	.	Alcohol dehydrogenase transcription factor Myb/SANT-like family protein	CLUSTER1	13.9982	11.4741	26.4559	12.78	18.0809	11.9054	29.857	15.4011	FALSE	FALSE	FALSE	FALSE
Zm00001d021362	AT4G37740	GRF	AtGRF2,GRF2	growth-regulating factor 2	CLUSTER1	17.32	12.4519	29.4452	13.2099	13.992	12.8007	27.0794	12.9289	FALSE	FALSE	FALSE	FALSE
Zm00001d030500	AT5G48150	GRAS	PAT1	GRAS family transcription factor	CLUSTER1	13.7251	11.5725	33.5789	18.4463	12.691	8.2807	29.289	10.9658	U	U	FALSE	FALSE
Zm00001d041576	AT3G46130	MYB	ATMYB48,ATMYB48-1,ATMYB48-2,ATMYB48-3,MYB48	myb domain protein 59	CLUSTER1	16.5365	4.51144	22.8238	4.55654	47.9326	14.6074	20.5521	6.86918	D	FALSE	FALSE	FALSE
Zm00001d013709	AT1G08780	WRKY	AIP3,PFD4	ABI3-interacting protein 3	CLUSTER1	13.9853	7.03375	12.8205	8.99161	26.8831	15.4049	34.085	19.049	FALSE	FALSE	FALSE	FALSE
Zm00001d010967	AT3G52250	MYB_related	.	Duplicated homeodomain-like superfamily protein	CLUSTER1	16.8784	14.6625	26.9939	13.444	16.4086	13.1251	22.5883	13.9444	FALSE	FALSE	FALSE	FALSE
Zm00001d034664	AT1G07530	GRAS	ATGRAS2,GRAS2,SCL14	SCARECROW-like 14	CLUSTER1	21.9225	5.64741	35.5803	7.80348	17.59	6.19414	31.4545	8.39719	FALSE	FALSE	FALSE	FALSE
Zm00001d029020	AT4G28610	G2-like	AtPHR1,PHR1	phosphate starvation response 1	CLUSTER1	21.7482	13.1834	19.3789	10.3115	20.0458	16.2269	19.2609	13.744	FALSE	FALSE	FALSE	FALSE
Zm00001d052905	AT1G20980	SBP	ATSPL14,FBR6,SPL14,SPL1R2	squamosa promoter binding protein-like 14	CLUSTER1	15.5699	11.641	26.5682	16.0374	13.5521	9.5455	23.5359	15.432	FALSE	FALSE	FALSE	FALSE
Zm00001d006702	AT4G26640	WRKY	AtWRKY20,WRKY20	WRKY family transcription factor family protein	CLUSTER1	22.1566	10.1648	20.9827	13.0382	24.5025	11.0577	19.8454	9.9215	FALSE	FALSE	FALSE	FALSE
Zm00001d041920	AT1G43700	bZIP	SUE3,VIP1	VIRE2-interacting protein 1	CLUSTER1	13.9403	7.81124	23.7052	16.5209	15.3956	10.4227	27.1561	16.1709	FALSE	FALSE	U	FALSE
Zm00001d036648	AT1G56170	NF-YC	ATHAP5B,HAP5B,NF-YC2	nuclear factor Y, subunit C2	CLUSTER1	19.6533	7.11507	38.0658	9.68554	16.8913	7.30959	24.8996	6.31417	FALSE	FALSE	FALSE	FALSE
Zm00001d002200	AT1G61660	bHLH	.	basic helix-loop-helix (bHLH) DNA-binding superfamily protein	CLUSTER1	17.8914	5.673	23.7147	7.45694	30.7578	7.34909	30.2529	6.55046	FALSE	FALSE	FALSE	FALSE
Zm00001d021842	AT2G41835	C2H2	.	zinc finger (C2H2 type, AN1-like) family protein	CLUSTER1	15.0609	9.15639	20.8428	10.0776	16.1205	11.4396	28.1529	17.4604	FALSE	FALSE	FALSE	FALSE
Zm00001d006001	AT5G56270	WRKY	ATWRKY2,WRKY2	WRKY DNA-binding protein 2	CLUSTER1	24.9564	9.12346	15.5448	6.89683	26.0325	12.6723	23.8561	6.65239	FALSE	FALSE	FALSE	FALSE
Zm00001d028017	AT4G39780	ERF	.	Integrase-type DNA-binding superfamily protein	CLUSTER1	22.0871	3.84405	45.8374	10.5459	7.67048	6.35946	19.1982	9.90178	U	U	U	FALSE
Zm00001d028129	AT2G18550	HD-ZIP	ATHB21,HB-2,HB21	0	CLUSTER1	28.5011	0.495958	35.4703	2.71311	23.884	0.445861	32.4397	1.48086	FALSE	FALSE	U	U
Zm00001d048046	AT4G16110	ARR-B	ARR2,RR2	response regulator 2	CLUSTER1	17.6546	9.85437	25.8874	13.2001	16.0683	9.30919	21.8625	10.5158	FALSE	FALSE	FALSE	FALSE
Zm00001d006677	AT1G19350	BES1	BES1,BZR2	Brassinosteroid signalling positive regulator (BZR1) family protein	CLUSTER1	16.082	16.7442	11.5579	22.7279	18.609	9.22729	17.41	10.3836	FALSE	FALSE	FALSE	FALSE
Zm00001d026628	AT5G66940	Dof	.	Dof-type zinc finger DNA-binding family protein	CLUSTER1	44.1473	5.57539	16.5412	5.54992	23.5804	5.47719	17.1518	4.434	FALSE	D	FALSE	FALSE
Zm00001d051838	AT2G02160	C3H	.	CCCH-type zinc finger family protein	CLUSTER1	19.8231	13.6804	21.3974	11.4575	17.4354	11.8285	16.6742	10.1594	FALSE	FALSE	FALSE	FALSE
Zm00001d037098	AT2G24260	bHLH	LRL1	LJRHL1-like 1	CLUSTER1	13.2952	8.14215	12.4597	9.89556	23.7225	11.0718	30.9116	10.9158	FALSE	FALSE	FALSE	FALSE
Zm00001d046305	AT1G78700	BES1	BEH4	BES1/BZR1 homolog 4	CLUSTER1	14.5358	9.96202	21.3098	12.7109	14.1477	12.3759	22.623	12.7172	FALSE	FALSE	FALSE	FALSE
Zm00001d017243	AT4G13480	MYB	AtMYB79,MYB79	myb domain protein 79	CLUSTER1	14.7038	0.128254	40.9845	0.60003	22.2497	0.757478	37.694	1.35074	FALSE	U	U	FALSE
Zm00001d042313	AT1G67310	CAMTA	.	Calmodulin-binding transcription activator protein with CG-1 and Ankyrin domains	CLUSTER1	15.352	4.7769	19.8951	23.8113	12.048	4.61611	23.5316	13.5649	FALSE	FALSE	U	U
Zm00001d047216	AT1G27740	bHLH	CPuORF37	conserved peptide upstream open reading frame 37	CLUSTER1	15.0035	6.48704	19.4973	8.46431	18.0275	5.99236	33.1294	10.9185	FALSE	FALSE	FALSE	FALSE
Zm00001d052543	AT1G08320	bZIP	bZIP21,TGA9	bZIP transcription factor family protein	CLUSTER1	18.9917	0.483237	15.0574	0.384747	43.6307	1.11357	34.8188	1.27845	FALSE	FALSE	FALSE	FALSE
Zm00001d042062	AT3G56970	bHLH	BHLH038,ORG2	basic helix-loop-helix (bHLH) DNA-binding superfamily protein	CLUSTER1	44.6933	0.984025	16.8412	0.479651	17.7113	0.497722	29.5888	4.11375	FALSE	D	FALSE	U
Zm00001d011847	AT3G56970	bHLH	BHLH038,ORG2	basic helix-loop-helix (bHLH) DNA-binding superfamily protein	CLUSTER1	36.1744	7.04495	18.0815	3.86296	24.7098	0.198368	18.5368	2.90048	FALSE	D	FALSE	U
Zm00001d007436	AT3G12480	NF-YC	NF-YC11	nuclear factor Y, subunit C11	CLUSTER1	13.284	6.87044	16.2762	5.09932	22.3973	10.7636	26.3884	10.3523	FALSE	FALSE	FALSE	FALSE
Zm00001d005884	AT1G45249	bZIP	ABF1	abscisic acid responsive element-binding factor 1	CLUSTER1	10.572	4.06946	26.5951	6.53878	12.3947	7.39304	28.8429	14.9994	U	U	FALSE	U
Zm00001d013265	AT4G16420	MYB_related	ADA2B,PRZ1	homolog of yeast ADA2 2B	CLUSTER1	15.4026	9.56338	21.9287	11.6658	14.3767	9.38644	17.4834	10.9269	FALSE	FALSE	FALSE	FALSE
Zm00001d012823	AT5G16820	HSF	ATHSF3,ATHSFA1B,HSF3,HSFA1B	heat shock factor 3	CLUSTER1	16.1454	9.63605	21.0621	10.0595	14.1649	9.47421	20.8916	7.97961	FALSE	FALSE	FALSE	FALSE
Zm00001d038397	AT2G37060	NF-YB	NF-YB10	nuclear factor Y, subunit B8	CLUSTER1	15.7169	8.60761	26.1877	8.47182	18.5551	5.10627	17.0897	8.896	FALSE	FALSE	FALSE	FALSE
Zm00001d033876	AT2G22840	GRF	AtGRF1,GRF1	growth-regulating factor 1	CLUSTER1	27.6371	4.69221	19.9878	7.83775	21.5479	5.90863	13.0652	6.05974	FALSE	FALSE	FALSE	FALSE
Zm00001d010676	AT1G28360	ERF	ATERF12,ERF12	ERF domain protein 12	CLUSTER1	14.9648	3.47352	23.1112	10.4067	20.3171	5.1763	21.2325	7.25185	FALSE	FALSE	U	FALSE
Zm00001d023669	AT5G13180	NAC	ANAC083,NAC083,VNI2	NAC domain containing protein 83	CLUSTER1	14.7583	4.102	32.0054	4.30757	16.9178	6.57807	20.4016	6.68281	FALSE	U	FALSE	FALSE
Zm00001d021831	AT2G41900	C3H	.	CCCH-type zinc finger protein with ARM repeat domain	CLUSTER1	14.8307	8.61737	21.2898	7.24485	15.8971	11.0167	17.4712	9.24622	FALSE	FALSE	FALSE	FALSE
Zm00001d028445	AT1G75250	MYB_related	ATRL6,RL6,RSM3	RAD-like 6	CLUSTER1	11.6663	0	52.9908	0.0630202	23.0212	0.179444	17.1684	0.0629101	FALSE	U	FALSE	FALSE
Zm00001d035609	AT5G59820	C2H2	RHL41,ZAT12	C2H2-type zinc finger family protein	CLUSTER1	36.0511	0	10.4288	0.118049	30.6301	0	27.2601	0.0778712	FALSE	D	FALSE	FALSE
Zm00001d042588	AT4G27950	ERF	CRF4	cytokinin response factor 4	CLUSTER1	10.7195	0.834571	32.537	1.54811	16.4169	1.11312	37.1412	3.91606	U	U	FALSE	U
Zm00001d006022	AT2G42280	bHLH	.	basic helix-loop-helix (bHLH) DNA-binding superfamily protein	CLUSTER1	14.4117	5.92669	14.2821	11.5703	9.77328	7.47311	24.7773	15.8196	U	FALSE	FALSE	U
Zm00001d050893	AT5G07680	NAC	ANAC079,ANAC080,ATNAC4,NAC080	NAC domain containing protein 80	CLUSTER1	16.6075	1.48708	17.053	2.94306	31.0109	5.85909	18.2182	10.2553	FALSE	FALSE	FALSE	FALSE
Zm00001d020714	AT4G36990	HSF	AT-HSFB1,ATHSF4,HSF4,HSFB1	heat shock factor 4	CLUSTER1	14.9917	0.43802	38.6411	1.58974	14.2054	1.47729	29.3376	2.69206	U	U	U	FALSE
Zm00001d045026	AT1G19220	ARF	ARF11,ARF19,IAA22	auxin response factor 19	CLUSTER1	13.8081	6.96748	16.6016	28.9705	6.51122	5.24503	10.336	14.6778	FALSE	FALSE	U	U
Zm00001d039694	AT5G63090	LBD	LOB	Lateral organ boundaries (LOB) domain family protein	CLUSTER1	21.01	0	36.852	0	16.886	0	28.1727	0	FALSE	FALSE	FALSE	FALSE
Zm00001d043025	AT2G38470	WRKY	ATWRKY33,WRKY33	WRKY DNA-binding protein 33	CLUSTER1	14.9589	0.513886	26.42	2.32392	17.3067	2.22353	31.2934	6.54685	FALSE	FALSE	U	U
Zm00001d002790	AT4G17570	GATA	GATA26	GATA transcription factor 26	CLUSTER1	11.215	10.44	17.5351	9.09876	11.4286	12.5741	20.0574	8.53709	FALSE	FALSE	FALSE	FALSE
Zm00001d014690	AT1G19220	ARF	ARF11,ARF19,IAA22	auxin response factor 19	CLUSTER1	21.7266	4.5522	15.3849	3.23956	21.9603	4.01939	24.7219	3.84565	FALSE	FALSE	FALSE	FALSE
Zm00001d048059	AT1G25580	NAC	ANAC008,SOG1	0	CLUSTER1	13.7945	5.25298	18.4709	8.25004	16.7007	7.83759	18.2506	10.5523	FALSE	FALSE	FALSE	FALSE
Zm00001d015201	AT1G64530	Nin-like	.	Plant regulator RWP-RK family protein	CLUSTER1	20.5184	1.71306	31.3204	7.05162	4.92846	1.00308	25.8853	6.17843	U	FALSE	U	FALSE
Zm00001d032328	AT5G23090	NF-YB	NF-YB13	nuclear factor Y, subunit B13	CLUSTER1	11.1423	8.04976	22.39	9.58422	11.4428	9.23508	15.5908	10.4706	FALSE	U	FALSE	FALSE
Zm00001d028667	AT5G59820	C2H2	RHL41,ZAT12	C2H2-type zinc finger family protein	CLUSTER1	23.8804	0.550422	26.0579	0.571614	24.7697	0.118502	21.5497	0.274709	FALSE	FALSE	FALSE	FALSE
Zm00001d018119	AT1G72210	bHLH	.	basic helix-loop-helix (bHLH) DNA-binding superfamily protein	CLUSTER1	1.81335	0.418615	5.76043	1.03066	11.3285	2.96324	69.1304	5.05217	U	U	U	FALSE
Zm00001d030023	AT4G17980	NAC	anac071,NAC071	NAC domain containing protein 71	CLUSTER1	37.6722	2.34349	29.4213	1.38944	6.38587	2.0769	17.4622	0.449737	U	FALSE	FALSE	D
Zm00001d043902	AT3G14180	Trihelix	.	sequence-specific DNA binding transcription factors	CLUSTER1	9.74176	8.19452	13.3546	9.23214	13.7884	9.04183	21.4348	12.3248	FALSE	FALSE	FALSE	FALSE
Zm00001d053855	AT1G71260	Whirly	ATWHY2,WHY2	WHIRLY 2	CLUSTER1	18.5627	2.16459	11.9508	2.57348	28.9171	5.12554	19.6382	7.89	FALSE	FALSE	FALSE	FALSE
Zm00001d028879	AT3G62420	bZIP	ATBZIP53,BZIP53	basic region/leucine zipper motif 53	CLUSTER1	38.9647	0.0503289	8.11123	0	32.9074	0	16.3879	0	D	D	FALSE	FALSE
Zm00001d033965	AT2G30590	WRKY	ATWRKY39,WRKY39	WRKY DNA-binding protein 39	CLUSTER1	15.2738	1.91987	19.4243	1.39439	27.0546	2.85423	26.006	2.23745	FALSE	FALSE	FALSE	FALSE
Zm00001d044940	AT1G45249	bZIP	ABF2,AREB1,ATAREB1	abscisic acid responsive elements-binding factor 2	CLUSTER1	9.24526	8.03483	15.1133	6.04169	16.3956	9.1106	20.9897	11.1982	FALSE	FALSE	FALSE	FALSE
Zm00001d017366	AT2G20880	ERF	.	Integrase-type DNA-binding superfamily protein	CLUSTER1	9.75073	0.147643	21.5428	0.171124	12.8623	0.326247	49.9339	0.844242	U	U	FALSE	FALSE
Zm00001d046805	AT1G80840	WRKY	ATWRKY40,WRKY40	WRKY DNA-binding protein 40	CLUSTER1	21.1657	0	38.297	0.0829144	10.9364	0	24.1267	0.713442	U	FALSE	FALSE	U
Zm00001d045617	AT4G35580	NAC	NTL9	NAC transcription factor-like 9	CLUSTER1	10.8336	6.18271	20.0314	8.9615	10.7472	9.81146	16.9863	11.6053	FALSE	FALSE	FALSE	FALSE
Zm00001d025281	#N/A	ERF	.	0	CLUSTER1	19.7381	1.23111	31.9874	4.86505	9.04676	1.69734	20.0651	5.88993	U	FALSE	U	U
Zm00001d023558	AT1G34370	C2H2	STOP1	C2H2 and C2HC zinc fingers superfamily protein	CLUSTER1	17.5135	5.91021	30.199	6.48	13.2078	2.05809	16.2673	2.12813	FALSE	FALSE	FALSE	FALSE
Zm00001d031723	AT4G38900	bZIP	.	Basic-leucine zipper (bZIP) transcription factor family protein	CLUSTER1	11.7526	8.63667	12.3944	17.3466	9.54874	9.10551	10.844	13.8534	FALSE	FALSE	U	FALSE
Zm00001d025864	AT3G23250	MYB	ATMYB15,ATY19,MYB15	myb domain protein 15	CLUSTER1	31.6153	2.9349	18.1558	2.37935	25.8706	1.81031	9.31469	1.2904	D	FALSE	FALSE	FALSE
Zm00001d012553	AT1G68640	bZIP	AHBP-1B,TGA2	TGACG motif-binding factor 6	CLUSTER1	19.0744	6.67811	20.3513	6.81146	20.5484	0.460112	18.6695	0.433296	FALSE	FALSE	FALSE	FALSE
Zm00001d027546	AT5G65640	bHLH	bHLH093	beta HLH protein 93	CLUSTER1	18.7906	0.398663	11.4881	0.272641	44.6835	1.97837	14.5365	0.760009	D	FALSE	FALSE	D
Zm00001d031194	AT3G49760	bZIP	AtbZIP5,bZIP5	basic leucine-zipper 5	CLUSTER1	17.5867	3.24345	28.816	5.26719	10.1981	2.68497	20.8382	3.76645	U	FALSE	FALSE	FALSE
Zm00001d011403	AT4G01250	WRKY	AtWRKY22,WRKY22	WRKY family transcription factor	CLUSTER1	5.16292	0.0161861	17.323	0.481075	11.2999	1.95042	51.7013	4.27305	U	U	FALSE	U
Zm00001d051461	AT5G52510	GRAS	SCL8	SCARECROW-like 8	CLUSTER1	11.3747	0.667175	42.3041	2.1777	5.63644	1.40004	25.3362	2.81349	U	U	U	U
Zm00001d002620	AT5G52020	ERF	.	Integrase-type DNA-binding superfamily protein	CLUSTER1	13.0237	0.223588	30.907	4.04866	9.118	0	33.8033	0.372491	U	U	U	FALSE
Zm00001d017422	AT5G65310	HD-ZIP	ATHB-5,ATHB5,HB5	homeobox protein 5	CLUSTER1	8.38914	0.870925	9.10482	1.61593	10.564	0.245056	57.7547	1.33361	U	FALSE	FALSE	U
Zm00001d008648	AT5G05660	NF-X1	ATNFXL2	sequence-specific DNA binding transcription factors;zinc ion binding;sequence-specific DNA binding transcription factors	CLUSTER1	13.325	7.89381	12.8839	5.90141	14.7573	9.03626	16.5801	9.41643	FALSE	FALSE	FALSE	FALSE
Zm00001d052102	AT1G19210	ERF	.	Integrase-type DNA-binding superfamily protein	CLUSTER1	13.3725	0.0398455	11.8259	1.07679	28.3803	0.193402	33.9111	0.674599	FALSE	FALSE	FALSE	FALSE
Zm00001d026096	AT4G24060	Dof	.	Dof-type zinc finger DNA-binding family protein	CLUSTER1	19.8007	1.64634	47.5323	3.63489	5.15267	0.503894	10.8081	0.256451	U	U	U	FALSE
Zm00001d042593	AT1G71520	ERF	.	Integrase-type DNA-binding superfamily protein	CLUSTER1	17.6173	0.129518	27.0244	3.2269	4.61625	1.06397	26.3851	8.49151	U	FALSE	FALSE	U
Zm00001d024041	AT2G35530	bZIP	AtbZIP16,bZIP16	basic region/leucine zipper transcription factor 16	CLUSTER1	11.2314	6.75339	13.1005	6.48448	15.9526	7.29735	18.2628	9.40382	FALSE	FALSE	FALSE	FALSE
Zm00001d003414	AT5G61430	NAC	ANAC100,ATNAC5,NAC100	NAC domain containing protein 100	CLUSTER1	3.66118	0.440206	17.8495	0.380583	30.5789	1.42709	31.6512	0.308347	FALSE	U	FALSE	D
Zm00001d048602	AT2G37650	GRAS	.	GRAS family transcription factor	CLUSTER1	13.34	2.19607	29.5074	2.66728	14.1829	4.13118	17.4857	2.73562	FALSE	U	FALSE	FALSE
Zm00001d005692	AT3G01470	HD-ZIP	ATHB-1,ATHB1,HAT5,HB-1,HD-ZIP-1	homeobox 1	CLUSTER1	21.9945	6.03773	9.7697	2.85239	11.6868	16.9729	11.4687	5.14719	FALSE	D	D	D
Zm00001d017383	AT4G25560	MYB	AtMYB18,MYB18	myb domain protein 18	CLUSTER1	30.2232	1.46907	14.7563	4.99701	17.7106	1.07128	13.2809	1.43768	FALSE	D	U	FALSE
Zm00001d035701	AT4G06634	C2H2	.	zinc finger (C2H2 type) family protein	CLUSTER1	11.7191	8.00029	15.4239	10.7512	10.9753	6.43175	13.7287	7.62006	FALSE	FALSE	FALSE	FALSE
Zm00001d048604	AT2G37650	GRAS	.	GRAS family transcription factor	CLUSTER1	11.1697	4.70962	24.3203	7.20865	9.88078	6.49138	14.0519	5.88616	FALSE	U	FALSE	FALSE
Zm00001d016255	AT3G24520	HSF	AT-HSFC1,HSFC1	heat shock transcription factor C1	CLUSTER1	25.4575	6.53103	20.5607	6.60261	10.2267	1.8723	9.28052	2.14644	FALSE	FALSE	FALSE	FALSE
Zm00001d048647	AT1G48000	MYB	AtMYB112,MYB112	myb domain protein 112	CLUSTER1	11.5663	1.96061	18.1638	11.7877	11.5713	2.15842	16.0473	9.36736	FALSE	FALSE	U	U
Zm00001d005841	AT5G67060	bHLH	HEC1	basic helix-loop-helix (bHLH) DNA-binding superfamily protein	CLUSTER1	12.7408	8.83213	16.5128	3.91065	7.13733	12.858	11.1751	8.8982	FALSE	FALSE	D	FALSE
Zm00001d049581	AT5G61620	MYB_related	.	myb-like transcription factor family protein	CLUSTER1	12.2316	4.99942	21.216	6.67416	11.1703	3.97674	15.5975	5.08897	FALSE	FALSE	FALSE	FALSE
Zm00001d001952	AT1G19860	C3H	.	Zinc finger C-x8-C-x5-C-x3-H type family protein	CLUSTER1	11.6762	6.5913	14.3076	9.42285	9.06675	7.29808	13.7263	8.03111	FALSE	FALSE	FALSE	FALSE
Zm00001d015265	AT4G29940	HB-other	PRHA	pathogenesis related homeodomain protein A	CLUSTER1	10.2889	6.80808	17.2352	9.79566	7.47673	5.7332	13.0591	8.45497	FALSE	FALSE	FALSE	FALSE
Zm00001d049692	AT1G71692	MIKC_MADS	AGL12,XAL1	AGAMOUS-like 12	CLUSTER1	8.74523	1.5257	25.0549	3.12264	12.1906	1.78132	24.7542	1.63856	U	U	FALSE	FALSE
Zm00001d032190	AT3G04030	G2-like	ATMYR1,MYR1	myb-related protein 1	CLUSTER1	10.4837	11.5871	10.2756	5.25416	21.4692	6.2893	7.72308	4.28886	D	FALSE	D	FALSE
Zm00001d003836	AT3G10030	Trihelix	.	aspartate/glutamate/uridylate kinase family protein	CLUSTER1	8.06827	6.48616	13.7095	7.3878	9.89452	7.33355	14.7058	8.39564	FALSE	FALSE	FALSE	FALSE
Zm00001d025514	AT3G14180	Trihelix	.	sequence-specific DNA binding transcription factors	CLUSTER1	9.62663	5.22117	12.9802	5.24614	9.35126	6.89611	16.0386	9.80752	FALSE	FALSE	FALSE	FALSE
Zm00001d042830	AT5G58900	MYB	.	0	CLUSTER1	7.61311	5.59925	6.63331	5.86544	21.4558	8.90288	10.9998	7.80884	FALSE	FALSE	FALSE	FALSE
Zm00001d044726	AT1G10170	NF-X1	ATNFXL1,NFXL1	NF-X-like 1	CLUSTER1	17.2672	3.46596	19.8194	3.72477	10.1617	2.8175	14.0273	3.47745	FALSE	FALSE	FALSE	FALSE
Zm00001d041740	AT1G13960	WRKY	WRKY4	WRKY DNA-binding protein 4	CLUSTER1	9.34713	5.13954	18.0879	6.075	9.06774	5.67808	14.5686	6.52271	FALSE	FALSE	FALSE	FALSE
Zm00001d033945	AT2G38700	GATA	ATMVD1,MVD1	GHMP kinase family protein	CLUSTER1	15.5608	7.55992	6.68498	6.37236	13.9787	7.72342	5.92732	8.15734	D	D	FALSE	FALSE
Zm00001d016784	AT1G09710	MYB_related	.	Homeodomain-like superfamily protein	CLUSTER1	9.62444	6.23348	14.8869	7.75241	8.63054	5.86321	12.0248	6.88491	FALSE	FALSE	FALSE	FALSE
Zm00001d022437	AT3G56400	WRKY	ATWRKY70,WRKY70	WRKY DNA-binding protein 70	CLUSTER1	14.3931	1.37045	10.427	2.61367	11.0676	0.496482	30.5556	0.421974	U	FALSE	FALSE	FALSE
Zm00001d002025	AT5G57390	AP2	AIL5,CHO1,EMK	AINTEGUMENTA-like 5	CLUSTER1	10.7823	0.12209	16.5086	1.83168	7.18819	0.516018	23.9902	10.2383	U	FALSE	U	U
Zm00001d011692	AT5G57020	MYB_related	ATNMT1,NMT1	myristoyl-CoA:protein N-myristoyltransferase	CLUSTER1	11.5414	8.41379	12.5884	6.78905	10.6462	5.78742	9.40811	5.97648	FALSE	FALSE	FALSE	FALSE
Zm00001d011223	AT3G13810	C2H2	AtIDD11,IDD11	indeterminate(ID)-domain 11	CLUSTER1	15.9046	5.21269	9.3143	8.24059	11.0295	4.86485	10.9912	5.58677	FALSE	FALSE	FALSE	FALSE
Zm00001d033848	AT4G37850	bHLH	.	0	CLUSTER1	14.1775	3.25459	12.4786	1.39364	13.4958	3.22398	20.8101	2.06763	FALSE	FALSE	D	FALSE
Zm00001d043153	AT3G12250	bZIP	BZIP45,TGA6	TGACG motif-binding factor 6	CLUSTER1	15.8235	2.84061	22.6884	2.20057	10.4906	1.49959	13.696	1.31398	FALSE	FALSE	FALSE	FALSE
Zm00001d052725	AT4G38900	bZIP	.	Basic-leucine zipper (bZIP) transcription factor family protein	CLUSTER1	9.99606	3.66264	8.68662	9.81347	9.61214	4.78985	12.9073	10.2419	FALSE	FALSE	U	U
Zm00001d052357	AT2G40740	WRKY	ATWRKY55,WRKY55	WRKY DNA-binding protein 55	CLUSTER1	13.7695	4.36114	8.32101	3.77009	14.6527	2.85478	19.7745	1.972	FALSE	FALSE	FALSE	FALSE
Zm00001d039467	AT3G13810	C2H2	AtIDD11,IDD11	indeterminate(ID)-domain 11	CLUSTER1	13.8517	4.07614	14.1708	3.62499	12.7375	4.57231	10.335	6.03544	FALSE	FALSE	FALSE	FALSE
Zm00001d007339	AT5G14140	C2H2	.	zinc ion binding;nucleic acid binding;zinc ion binding	CLUSTER1	9.00162	4.16808	17.4203	7.87394	6.95246	4.75352	13.1319	5.99026	FALSE	FALSE	FALSE	FALSE
Zm00001d024726	AT2G47190	MYB	ATMYB2,MYB2	myb domain protein 2	CLUSTER1	7.02327	0.0463839	25.1977	0.0330791	8.52339	0	27.9931	0	U	U	FALSE	FALSE
Zm00001d020688	AT4G00390	GeBP	.	DNA-binding storekeeper protein-related transcriptional regulator	CLUSTER1	11.3263	4.6435	13.4087	7.13572	9.92462	5.11081	11.481	5.54787	FALSE	FALSE	FALSE	FALSE
Zm00001d031454	AT3G57980	MYB_related	.	DNA-binding bromodomain-containing protein	CLUSTER1	11.6958	3.16609	17.4412	5.7607	7.83014	2.40309	15.3961	4.53749	FALSE	FALSE	FALSE	FALSE
Zm00001d023294	AT3G04070	NAC	anac047,NAC047	NAC domain containing protein 47	CLUSTER1	14.1435	0.620654	22.8567	5.95005	5.45342	0.675287	12.8092	5.58636	U	FALSE	U	U
Zm00001d006053	AT2G24430	NAC	ANAC038,ANAC039,NAC038	NAC domain containing protein 38	CLUSTER1	9.8186	0.475318	28.8491	0.678813	12.0189	0.176354	15.5672	0.390847	FALSE	U	FALSE	FALSE
Zm00001d033610	AT2G41900	C3H	.	CCCH-type zinc finger protein with ARM repeat domain	CLUSTER1	11.5644	4.65874	14.8552	3.96014	12.3673	4.7377	12.5138	3.26244	FALSE	FALSE	FALSE	FALSE
Zm00001d048603	AT2G37650	GRAS	.	GRAS family transcription factor	CLUSTER1	9.50289	2.06616	22.1266	3.72874	8.72999	2.05954	15.474	3.09804	FALSE	U	FALSE	FALSE
Zm00001d012015	AT5G50570	SBP	.	Squamosa promoter-binding protein-like (SBP domain) transcription factor family protein	CLUSTER1	12.1446	3.48852	8.14131	7.11391	9.4744	6.21941	10.222	9.88456	FALSE	FALSE	U	FALSE
Zm00001d010713	AT3G22780	CPP	ATTSO1,TSO1	Tesmin/TSO1-like CXC domain-containing protein	CLUSTER1	10.9419	6.51846	13.1436	5.68948	9.73767	5.01373	9.87774	5.5667	FALSE	FALSE	FALSE	FALSE
Zm00001d002562	AT2G46870	B3	NGA1	AP2/B3-like transcriptional factor family protein	CLUSTER1	9.2805	5.43401	16.6695	5.60847	8.44426	5.52117	9.43311	5.2273	FALSE	FALSE	FALSE	FALSE
Zm00001d004007	AT2G28160	bHLH	ATBHLH029,ATBHLH29,ATFIT1,BHLH029,FIT1,FRU	FER-like regulator of iron uptake	CLUSTER1	21.6189	0.19691	16.4071	0.811232	19.3676	0.100813	6.55229	0.516584	D	FALSE	U	FALSE
Zm00001d024543	AT1G33060	NAC	ANAC014,NAC014	NAC 014	CLUSTER1	13.3191	4.0874	6.20923	10.3441	9.94619	4.47164	9.21949	7.67594	FALSE	D	U	FALSE
Zm00001d003884	AT5G13330	ERF	Rap2.6L	related to AP2 6l	CLUSTER1	14.2721	0.426588	20.9365	1.70301	7.79979	1.29389	14.7687	3.86592	FALSE	FALSE	U	U
Zm00001d005888	AT4G36990	HSF	AT-HSFB1,ATHSF4,HSF4,HSFB1	heat shock factor 4	CLUSTER1	12.3069	3.94558	19.3025	3.33083	9.9635	2.84433	11.1438	2.15764	FALSE	FALSE	FALSE	FALSE
Zm00001d024230	AT1G56170	NF-YC	ATHAP5B,HAP5B,NF-YC2	nuclear factor Y, subunit C2	CLUSTER1	7.35153	2.6306	13.0286	2.79676	14.8873	3.89341	15.5572	3.63095	FALSE	FALSE	FALSE	FALSE
Zm00001d036551	AT2G32460	MYB	ATM1,ATMYB101,MYB101	myb domain protein 101	CLUSTER1	7.0409	6.94408	11.6167	5.791	6.8638	8.22418	10.4831	6.78374	FALSE	FALSE	FALSE	FALSE
Zm00001d019734	AT3G23240	ERF	ATERF1,ERF1	ethylene response factor 1	CLUSTER1	19.0523	0.195166	13.9468	1.28354	9.71408	0.431459	17.6315	1.37894	FALSE	FALSE	U	FALSE
Zm00001d012916	AT2G47070	SBP	SPL1	squamosa promoter-binding protein-like 12	CLUSTER1	8.52132	6.07125	11.3636	5.13992	8.70115	7.03717	9.25791	6.53014	FALSE	FALSE	FALSE	FALSE
Zm00001d017559	AT1G31050	bHLH	.	basic helix-loop-helix (bHLH) DNA-binding superfamily protein	CLUSTER1	10.2823	0.558379	19.7356	0.830741	13.4131	0.511823	16.5447	0.731771	FALSE	FALSE	FALSE	FALSE
Zm00001d013501	AT3G20910	NF-YA	ATHAP2A,EMB2220,HAP2A,NF-YA1	nuclear factor Y, subunit A9	CLUSTER1	1.60683	0.667841	2.68364	0.567471	12.0862	2.89537	38.1229	3.85401	U	FALSE	FALSE	FALSE
Zm00001d022225	AT3G47640	bHLH	PYE	basic helix-loop-helix (bHLH) DNA-binding superfamily protein	CLUSTER1	8.26889	4.46313	11.0657	9.02886	8.06549	6.03636	9.09526	6.41932	FALSE	FALSE	U	FALSE
Zm00001d038660	AT3G22760	CPP	SOL1	Tesmin/TSO1-like CXC domain-containing protein	CLUSTER1	12.1862	4.65733	13.1135	4.48653	8.67482	4.1181	10.936	4.13341	FALSE	FALSE	FALSE	FALSE
Zm00001d039324	AT4G27950	ERF	CRF4	cytokinin response factor 4	CLUSTER1	14.9496	4.15638	7.78017	4.07682	14.0853	5.86639	7.21974	3.97223	FALSE	FALSE	FALSE	FALSE
Zm00001d044953	AT1G66420	GeBP	.	DNA-binding storekeeper protein-related transcriptional regulator	CLUSTER1	8.47337	5.59254	12.0587	7.06669	6.98812	3.96423	11.6497	6.17517	FALSE	FALSE	FALSE	FALSE
Zm00001d012092	AT3G44750	C2H2	ATHD2A,HD2A,HDA3,HDT1	histone deacetylase 3	CLUSTER1	15.9659	2.8047	3.94343	1.39939	24.9366	3.66806	5.80454	3.37697	D	D	D	FALSE
Zm00001d010812	AT4G18880	HSF	AT-HSFA4A,HSF A4A	heat shock transcription factor A4A	CLUSTER1	13.474	0.334373	12.4706	1.37742	12.6401	1.02977	17.3497	3.13711	FALSE	FALSE	FALSE	FALSE
Zm00001d036356	AT1G17460	MYB_related	TRFL3	myb-like HTH transcriptional regulator family protein	CLUSTER1	9.6464	5.23133	6.78063	4.44111	14.1497	6.6673	8.27916	6.54617	FALSE	FALSE	FALSE	FALSE
Zm00001d039250	AT1G74480	Nin-like	.	RWP-RK domain-containing protein	CLUSTER1	7.48083	4.83005	10.4	6.88309	9.01074	5.21584	11.331	6.04975	FALSE	FALSE	FALSE	FALSE
Zm00001d018158	AT2G33710	ERF	.	Integrase-type DNA-binding superfamily protein	CLUSTER1	17.0437	0.032548	13.3471	3.6874	6.34305	0	19.4238	1.02153	U	FALSE	FALSE	U
Zm00001d044272	AT5G56960	bHLH	.	basic helix-loop-helix (bHLH) DNA-binding family protein	CLUSTER1	10.0963	1.07712	17.2298	2.06977	11.5815	1.01272	16.2247	1.53074	FALSE	FALSE	FALSE	FALSE
Zm00001d016052	AT5G52830	WRKY	ATWRKY27,WRKY27	WRKY DNA-binding protein 27	CLUSTER1	5.45035	1.0215	13.2282	1.18536	8.7206	2.94603	23.6163	4.54414	U	U	FALSE	FALSE
Zm00001d041497	AT1G30330	ARF	ARF6	auxin response factor 6	CLUSTER1	8.04235	6.75049	7.27465	5.01382	12.2653	6.69617	8.69818	5.90304	FALSE	FALSE	FALSE	FALSE
Zm00001d038311	AT5G44080	bZIP	.	Basic-leucine zipper (bZIP) transcription factor family protein	CLUSTER1	8.78536	4.99932	12.0818	4.69721	8.06706	6.00947	10.5177	5.46685	FALSE	FALSE	FALSE	FALSE
Zm00001d040611	AT1G23380	TALE	BP,BP1,KNAT1	KNOTTED1-like homeobox gene 6	CLUSTER1	23.0921	0.0630113	17.9127	0.0604817	10.9493	0.005339	8.09993	0.0219728	FALSE	FALSE	FALSE	FALSE
Zm00001d010060	AT5G02030	TALE	BLH9,BLR,HB-6,LSN,PNY,RPL,VAN	POX (plant homeobox) family protein	CLUSTER1	13.8598	1.65557	23.0916	1.14313	7.51672	1.60711	10.1426	1.17097	FALSE	FALSE	FALSE	FALSE
Zm00001d020242	AT5G56900	C3H	.	CwfJ-like family protein / zinc finger (CCCH-type) family protein	CLUSTER1	9.38874	5.97356	8.03008	4.7831	10.6711	5.84171	9.29187	5.77159	FALSE	FALSE	FALSE	FALSE
Zm00001d018320	#N/A	MYB_related	.	0	CLUSTER1	9.87851	0.0313292	15.8898	0.137557	7.20555	0	25.3911	0.157065	U	FALSE	FALSE	FALSE
Zm00001d010168	AT1G45249	bZIP	ABF2,AREB1,ATAREB1	abscisic acid responsive elements-binding factor 2	CLUSTER1	9.21124	4.61284	11.0442	3.6649	7.85413	5.47729	10.5931	6.21028	FALSE	FALSE	FALSE	FALSE
Zm00001d021617	AT4G38180	FAR1	FRS5	FAR1-related sequence 5	CLUSTER1	6.80807	4.96292	12.0763	6.61824	6.12376	5.76876	9.84767	6.43475	FALSE	FALSE	FALSE	FALSE
Zm00001d020982	AT2G24430	NAC	ANAC038,ANAC039,NAC038	NAC domain containing protein 38	CLUSTER1	6.5558	0.391084	17.4427	0.838326	14.8895	0.150329	17.5994	0.145979	FALSE	U	FALSE	FALSE
Zm00001d013497	AT2G41900	C3H	.	CCCH-type zinc finger protein with ARM repeat domain	CLUSTER1	9.71179	4.20493	15.3517	3.00235	8.61636	4.21366	9.42691	3.41911	FALSE	FALSE	FALSE	FALSE
Zm00001d043950	AT4G18170	WRKY	ATWRKY28,WRKY28	WRKY DNA-binding protein 28	CLUSTER1	6.34209	3.37519	23.8213	3.33783	4.6541	1.66861	12.6129	2.12984	U	U	FALSE	FALSE
Zm00001d020823	AT3G30530	bZIP	ATBZIP42,bZIP42	basic leucine-zipper 42	CLUSTER1	7.10889	2.18364	6.66657	0.550957	13.8713	1.51831	25.4711	0.203951	FALSE	FALSE	D	D
Zm00001d041923	AT4G38180	FAR1	FRS5	0	CLUSTER1	5.94802	4.6283	14.6386	6.60512	5.25289	4.21167	9.06734	7.06373	FALSE	U	FALSE	FALSE
Zm00001d050394	AT1G68810	bHLH	.	basic helix-loop-helix (bHLH) DNA-binding superfamily protein	CLUSTER1	10.5528	2.63352	12.8217	3.62897	10.3221	2.65206	11.5533	2.32015	FALSE	FALSE	FALSE	FALSE
Zm00001d051239	AT1G78080	ERF	RAP2.4	related to AP2 4	CLUSTER1	7.60768	0.519523	17.5367	1.51088	5.06886	0.497411	21.0641	2.37735	U	U	U	U
Zm00001d035323	AT1G13960	WRKY	WRKY4	WRKY DNA-binding protein 4	CLUSTER1	8.70155	5.63067	11.3973	5.9543	6.61846	5.01992	8.05649	4.67684	FALSE	FALSE	FALSE	FALSE
Zm00001d028139	AT5G66730	C2H2	.	C2H2-like zinc finger protein	CLUSTER1	7.24558	2.82282	13.2126	3.26437	6.44379	3.73643	14.7873	4.45475	U	FALSE	FALSE	FALSE
Zm00001d012642	AT5G43650	bHLH	BHLH92	basic helix-loop-helix (bHLH) DNA-binding superfamily protein	CLUSTER1	7.06536	0.0301417	17.7644	1.37767	4.74859	0.332614	22.2701	1.69222	U	U	FALSE	U
Zm00001d048404	AT5G04240	C2H2	ELF6	Zinc finger (C2H2 type) family protein / transcription factor jumonji (jmj) family protein	CLUSTER1	7.87509	5.90012	10.7342	5.97312	4.81134	5.4713	8.14766	5.65241	FALSE	FALSE	FALSE	FALSE
Zm00001d019230	AT2G28550	AP2	RAP2.7,TOE1	Integrase-type DNA-binding superfamily protein	CLUSTER1	14.0164	3.63734	5.7469	1.40139	13.8365	2.88468	9.39948	2.48797	FALSE	D	D	FALSE
Zm00001d012749	AT5G45710	HSF	AT-HSFA4C,HSFA4C,RHA1	winged-helix DNA-binding transcription factor family protein	CLUSTER1	7.97661	3.04864	11.2954	5.39595	7.39703	4.01884	8.71122	5.29781	FALSE	FALSE	FALSE	FALSE
Zm00001d043131	AT3G11440	MYB	ATMYB65,MYB65	myb domain protein 65	CLUSTER1	6.55255	4.7638	9.0204	3.76545	7.89408	6.95185	8.76645	4.97654	FALSE	FALSE	FALSE	FALSE
Zm00001d043491	AT4G17500	ERF	ATERF-1,ERF-1	ethylene responsive element binding factor 1	CLUSTER1	13.7488	3.33235	6.90568	2.54783	14.3173	3.38243	5.25686	3.09649	D	FALSE	FALSE	FALSE
Zm00001d034503	AT1G59640	bHLH	BPE,BPEp,BPEub,ZCW32	BIG PETAL P	CLUSTER1	9.09221	4.30034	5.50962	3.86455	12.435	4.47167	7.70809	4.04289	FALSE	FALSE	FALSE	FALSE
Zm00001d025060	AT4G38890	C3H	.	FMN-linked oxidoreductases superfamily protein	CLUSTER1	12.9848	3.57012	4.98037	2.69246	12.8841	4.49526	5.84364	3.96571	D	D	FALSE	FALSE
Zm00001d018198	AT2G01370	GeBP	.	DNA-binding storekeeper protein-related transcriptional regulator	CLUSTER1	5.49322	3.52009	9.18404	4.08777	5.61569	5.7282	11.6433	5.49768	U	FALSE	FALSE	FALSE
Zm00001d053369	AT4G01250	WRKY	AtWRKY22,WRKY22	WRKY family transcription factor	CLUSTER1	6.40149	2.67342	13.5198	5.3912	4.69829	3.42187	10.2034	4.45839	U	U	U	FALSE
Zm00001d052380	AT3G54220	GRAS	SCR,SGR1	GRAS family transcription factor	CLUSTER1	8.45087	4.60789	8.44882	3.03422	6.96295	6.96722	7.03029	5.23744	FALSE	FALSE	FALSE	FALSE
Zm00001d023539	AT5G25830	GATA	GATA12	GATA transcription factor 12	CLUSTER1	4.02803	5.82374	7.40766	5.59632	5.26982	7.52467	9.6631	5.20107	FALSE	FALSE	FALSE	FALSE
Zm00001d034783	AT1G34370	C2H2	STOP1	C2H2 and C2HC zinc fingers superfamily protein	CLUSTER1	16.3527	0.519832	15.4176	0.815155	11.2278	1.31711	3.49567	0.768698	D	FALSE	FALSE	FALSE
Zm00001d003409	AT4G37940	M-type_MADS	AGL21	AGAMOUS-like 21	CLUSTER1	3.64918	3.67532	5.69986	3.56521	10.0834	0.923988	20.566	0.812036	U	FALSE	FALSE	FALSE
Zm00001d045804	AT3G07650	CO-like	COL9	B-box type zinc finger protein with CCT domain	CLUSTER1	5.78998	3.37928	4.41272	2.44488	9.48575	7.69819	10.2973	5.35343	FALSE	FALSE	FALSE	FALSE
Zm00001d010617	AT5G01900	WRKY	ATWRKY62,WRKY62	WRKY DNA-binding protein 62	CLUSTER1	12.1582	0.105145	9.22624	0.265256	13.1182	0.189604	13.6688	0.0828699	FALSE	FALSE	FALSE	FALSE
Zm00001d041926	AT2G27230	bHLH	LHW	transcription factor-related	CLUSTER1	7.11459	3.93983	7.36149	4.92181	6.39078	4.89542	8.59696	5.49422	FALSE	FALSE	FALSE	FALSE
Zm00001d044171	AT4G01250	WRKY	AtWRKY22,WRKY22	WRKY family transcription factor	CLUSTER1	4.66096	0.146355	15.627	0.226653	4.67945	0.764436	21.2381	1.36204	U	U	FALSE	FALSE
Zm00001d014405	AT1G56010	NAC	anac021,ANAC022,NAC1	NAC domain containing protein 1	CLUSTER1	4.6678	0.170584	12.8851	0.639124	9.75512	0.376479	18.0304	2.07432	FALSE	U	U	U
Zm00001d006165	AT2G45680	TCP	.	TCP family transcription factor	CLUSTER1	8.11711	0.854862	17.2984	2.15847	5.44614	1.27594	10.7182	2.27011	FALSE	U	U	FALSE
Zm00001d048590	AT2G37740	C2H2	ATZFP10,ZFP10	zinc-finger protein 10	CLUSTER1	9.56486	0.672629	8.67088	0.165822	14.4967	1.48906	12.5797	0.297185	FALSE	FALSE	D	D
Zm00001d052069	AT5G57620	MYB	AtMYB36,MYB36	myb domain protein 36	CLUSTER1	8.14972	0	17.5241	0	6.80764	0.0552197	15.2897	0.0226743	U	U	FALSE	FALSE
Zm00001d047421	AT5G28040	GeBP	.	DNA-binding storekeeper protein-related transcriptional regulator	CLUSTER1	6.78448	4.27396	9.76397	4.21809	5.41311	4.89673	6.41899	4.68904	FALSE	FALSE	FALSE	FALSE
Zm00001d012482	AT5G56270	WRKY	ATWRKY2,WRKY2	WRKY DNA-binding protein 2	CLUSTER1	9.20729	0.0633642	17.1514	0.896451	4.04672	0.696101	10.5989	3.64254	U	FALSE	U	U
Zm00001d025033	AT1G58100	TCP	.	TCP family transcription factor	CLUSTER1	5.46361	3.30769	10.555	2.19069	5.82343	4.52127	10.695	3.6012	FALSE	FALSE	FALSE	FALSE
Zm00001d035457	AT5G01380	Trihelix	.	Homeodomain-like superfamily protein	CLUSTER1	6.37605	1.24176	10.8223	3.12985	7.01693	1.92543	11.3247	4.31459	FALSE	FALSE	U	U
Zm00001d052167	AT3G16770	ERF	ATEBP,EBP,ERF72,RAP2.3	ethylene-responsive element binding protein	CLUSTER1	5.88011	0.788332	2.7134	4.60399	6.89778	0.628244	23.571	0.619892	U	D	U	FALSE
Zm00001d012516	AT4G35550	WOX	ATWOX13,HB-4,WOX13	WUSCHEL related homeobox 13	CLUSTER1	8.13945	2.11919	10.8116	4.28571	6.4033	1.62038	9.2635	2.85342	FALSE	FALSE	U	FALSE
Zm00001d011527	AT4G18170	WRKY	ATWRKY28,WRKY28	WRKY DNA-binding protein 28	CLUSTER1	8.95825	0.73741	11.3291	0.95299	7.33177	1.36696	10.7335	3.52381	FALSE	FALSE	FALSE	U
Zm00001d016772	AT4G38180	FAR1	FRS5	FAR1-related sequence 5	CLUSTER1	5.62855	4.19968	8.54781	5.21981	5.42233	4.64422	6.89222	4.37195	FALSE	FALSE	FALSE	FALSE
Zm00001d008793	AT5G64810	WRKY	ATWRKY51,WRKY51	WRKY DNA-binding protein 51	CLUSTER1	10.237	0.26532	15.788	3.15523	2.14136	0.327526	9.90471	2.96672	U	FALSE	U	U
Zm00001d041489	AT2G34710	HD-ZIP	ATHB-14,ATHB14,PHB,PHB-1D	Homeobox-leucine zipper family protein / lipid-binding START domain-containing protein	CLUSTER1	9.4608	5.22426	2.31168	3.11218	11.4965	3.61498	6.45526	2.60994	FALSE	D	FALSE	FALSE
Zm00001d043060	AT2G46400	WRKY	ATWRKY46,WRKY46	WRKY DNA-binding protein 46	CLUSTER1	4.33346	0.253238	3.25846	0.267039	16.6088	0.236831	17.1133	0.829134	FALSE	FALSE	FALSE	FALSE
Zm00001d046299	AT3G24520	HSF	AT-HSFC1,HSFC1	heat shock transcription factor C1	CLUSTER1	14.4491	3.10989	2.03027	1.16167	11.0198	3.88654	4.5176	2.71311	D	D	D	FALSE
Zm00001d025861	AT4G28530	NAC	anac074,NAC074	NAC domain containing protein 74	CLUSTER1	9.15034	0.208993	15.7485	0.154976	8.87077	0.857467	7.17584	0.417975	FALSE	FALSE	FALSE	FALSE
Zm00001d034639	AT5G04390	C2H2	.	C2H2-type zinc finger family protein	CLUSTER1	4.33313	0	19.0421	0	3.32843	0	15.415	0.307776	U	U	FALSE	FALSE
Zm00001d022526	AT5G18240	G2-like	ATMYR1,MYR1	myb-related protein 1	CLUSTER1	3.8772	4.10707	8.58041	3.06039	4.79027	5.92615	6.76416	5.10156	FALSE	U	FALSE	FALSE
Zm00001d048412	AT5G03415	E2F/DP	ATDPB,DPB	Transcription factor DP	CLUSTER1	6.52581	3.68845	7.68311	5.05184	4.74422	3.96105	6.75667	3.6774	FALSE	FALSE	FALSE	FALSE
Zm00001d021089	AT5G61890	ERF	.	Integrase-type DNA-binding superfamily protein	CLUSTER1	6.20875	0.23918	6.1852	0.34064	12.7747	0.451596	15.0365	0.600801	FALSE	FALSE	FALSE	FALSE
Zm00001d025957	AT1G75540	DBB	STH2	salt tolerance homolog2	CLUSTER1	6.77642	2.8071	6.68115	0.639141	10.7548	3.92945	7.79654	2.146	FALSE	FALSE	D	FALSE
Zm00001d013151	AT2G43000	NAC	anac042,NAC042	NAC domain containing protein 42	CLUSTER1	5.21638	0.241668	27.952	0.0737502	1.13014	0.0452989	6.63885	0.0194651	U	U	FALSE	FALSE
Zm00001d012294	AT1G08320	bZIP	bZIP21,TGA9	bZIP transcription factor family protein	CLUSTER1	5.44175	1.4459	6.88008	0.608794	6.1879	0.253043	19.7979	0.224878	U	FALSE	FALSE	FALSE
Zm00001d039532	AT5G15130	WRKY	ATWRKY72,WRKY72	WRKY DNA-binding protein 72	CLUSTER1	9.39218	0.15227	7.30142	1.04377	5.9288	0.243425	16.0308	0.619802	U	FALSE	U	FALSE
Zm00001d029402	AT3G21330	bHLH	.	basic helix-loop-helix (bHLH) DNA-binding superfamily protein	CLUSTER1	7.69111	3.18713	4.63989	2.6601	9.14875	4.91073	4.38955	3.42879	D	FALSE	FALSE	FALSE
Zm00001d022461	AT3G16770	ERF	ATEBP,EBP,ERF72,RAP2.3	ethylene-responsive element binding protein	CLUSTER1	15.3484	0.237094	4.39565	1.86009	7.89146	0.32144	8.26348	1.72095	FALSE	D	U	FALSE
Zm00001d009160	AT3G10040	Trihelix	.	sequence-specific DNA binding transcription factors	CLUSTER1	14.4086	0.682658	4.86559	2.67066	9.65336	2.0572	3.09916	2.56374	D	D	U	FALSE
Zm00001d007329	AT5G13080	WRKY	ATWRKY75,WRKY75	WRKY DNA-binding protein 75	CLUSTER1	3.41356	0.142047	20.5915	1.05614	1.92697	0.290003	8.88742	2.71628	U	U	U	U
Zm00001d038221	AT1G01720	NAC	ANAC002,ATAF1	NAC (No Apical Meristem) domain transcriptional regulator superfamily protein	CLUSTER1	10.6666	2.52949	4.17981	1.04225	6.66537	5.19904	5.55044	3.17675	FALSE	D	D	FALSE
Zm00001d031064	AT1G30330	ARF	ARF6	auxin response factor 6	CLUSTER1	4.8209	3.6213	5.23644	2.27424	7.0204	4.85022	6.24234	4.55336	FALSE	FALSE	FALSE	FALSE
Zm00001d006744	AT3G49950	GRAS	.	GRAS family transcription factor	CLUSTER1	4.85344	0.0145237	11.9234	0	5.67689	0	15.5462	0	U	U	FALSE	FALSE
Zm00001d005028	AT5G18270	NAC	ANAC087	Arabidopsis NAC domain containing protein 87	CLUSTER1	9.94728	0.39471	15.022	0.451335	4.01286	0.423522	6.89779	0.702385	FALSE	FALSE	FALSE	FALSE
Zm00001d012505	AT3G56400	WRKY	ATWRKY70,WRKY70	WRKY DNA-binding protein 70	CLUSTER1	1.73051	0.101145	1.50559	1.0039	10.3365	1.07903	19.8471	2.18249	FALSE	FALSE	U	FALSE
Zm00001d042892	AT3G46640	G2-like	LUX,PCL1	Homeodomain-like superfamily protein	CLUSTER1	3.34842	0.19001	4.79454	1.34556	5.50589	0.416593	19.0745	3.04424	U	FALSE	U	U
Zm00001d004541	AT2G28450	C3H	.	zinc finger (CCCH-type) family protein	CLUSTER1	7.90231	3.3273	4.22269	2.68348	8.8023	3.20345	4.60809	2.90358	FALSE	FALSE	FALSE	FALSE
Zm00001d015815	AT1G55580	GRAS	LAS,SCL18	GRAS family transcription factor	CLUSTER1	5.97402	0.0190996	10.7576	0.0226134	8.69762	0	11.4792	0	FALSE	FALSE	FALSE	FALSE
Zm00001d016154	AT3G58120	bZIP	ATBZIP61,BZIP61	Basic-leucine zipper (bZIP) transcription factor family protein	CLUSTER1	6.23602	1.40391	0.996723	1.2899	18.8553	1.6044	5.20687	1.2029	D	D	FALSE	FALSE
Zm00001d011881	AT1G50420	GRAS	SCL-3,SCL3	scarecrow-like 3	CLUSTER1	11.2773	1.47803	10.9616	0.715228	4.1998	1.19689	5.97631	0.650545	FALSE	FALSE	FALSE	FALSE
Zm00001d000291	AT2G24260	bHLH	LRL1	LJRHL1-like 1	CLUSTER1	4.90594	0.619077	12.8718	0.47476	1.74331	0.53272	14.0663	0.673307	U	U	FALSE	FALSE
Zm00001d014843	AT2G17040	NAC	anac036,NAC036	NAC domain containing protein 36	CLUSTER1	4.07098	0.853587	4.91121	3.47511	12.4164	0.185502	9.53724	0.304419	FALSE	FALSE	U	FALSE
Zm00001d042197	AT2G47810	NF-YB	NF-YB5	nuclear factor Y, subunit B5	CLUSTER1	4.59271	0.0413569	22.0179	0	0.256114	0	8.41753	0	U	U	FALSE	FALSE
Zm00001d002799	AT2G46680	HD-ZIP	ATHB-7,ATHB7,HB-7	homeobox 7	CLUSTER1	4.26708	2.1521	5.72603	4.53539	8.23923	2.23788	5.74431	2.40791	FALSE	FALSE	U	FALSE
Zm00001d037836	AT4G32730	MYB_related	ATMYB3R-1,ATMYB3R1,MYB3R-1,MYB3R1,PC-MYB1	Homeodomain-like protein	CLUSTER1	5.65651	3.59969	5.37348	4.36912	5.52504	2.7484	4.58357	3.22121	FALSE	FALSE	FALSE	FALSE
Zm00001d009103	AT2G47520	ERF	HRE2	Integrase-type DNA-binding superfamily protein	CLUSTER1	12.9329	1.59379	4.28965	2.65998	5.98507	1.13718	5.01993	1.24986	FALSE	D	FALSE	FALSE
Zm00001d031009	AT3G22780	CPP	ATTCX2,TCX2	TESMIN/TSO1-like CXC 2	CLUSTER1	7.77023	3.06588	2.75398	3.79179	9.50282	1.12646	4.95714	1.5649	FALSE	D	FALSE	FALSE
Zm00001d014132	AT5G03415	E2F/DP	ATDPB,DPB	Transcription factor DP	CLUSTER1	4.92087	2.99851	5.61676	4.49326	3.66944	3.40739	6.21219	3.10308	FALSE	FALSE	FALSE	FALSE
Zm00001d037158	AT1G66420	GeBP	.	DNA-binding storekeeper protein-related transcriptional regulator	CLUSTER1	4.14007	2.79189	5.4395	2.64073	5.0554	4.12411	6.10453	3.60096	FALSE	FALSE	FALSE	FALSE
Zm00001d006331	AT3G54390	Trihelix	.	sequence-specific DNA binding transcription factors	CLUSTER1	4.80937	0.97288	5.50548	0.674441	7.65196	0.892825	11.716	1.10951	FALSE	FALSE	FALSE	FALSE
Zm00001d035439	AT1G23380	TALE	KNAT6,KNAT6L,KNAT6S	KNOTTED1-like homeobox gene 6	CLUSTER1	6.51181	0	9.26902	0	9.05526	0.017694	8.39274	0.0339199	FALSE	FALSE	FALSE	FALSE
Zm00001d021934	AT2G18550	HD-ZIP	ATHB21,HB-2,HB21	homeobox protein 21	CLUSTER1	4.73044	0.373464	9.44722	2.6668	4.74327	0.0822121	10.5282	0.457998	U	FALSE	U	FALSE
Zm00001d049173	AT5G13080	WRKY	ATWRKY75,WRKY75	WRKY DNA-binding protein 75	CLUSTER1	6.60283	0.350991	11.5734	1.90693	4.35875	0.604186	6.3206	1.14306	FALSE	FALSE	U	FALSE
Zm00001d042196	AT2G47810	NF-YB	NF-YB5	nuclear factor Y, subunit B5	CLUSTER1	4.81305	0.0927946	10.4905	0.311299	6.76016	0	10.0248	0	FALSE	U	FALSE	FALSE
Zm00001d052807	AT3G30530	bZIP	ATBZIP42,bZIP42	basic leucine-zipper 42	CLUSTER1	11.5451	0.922979	10.5575	0.192436	4.70678	0	3.81765	0	FALSE	FALSE	FALSE	FALSE
Zm00001d026017	AT5G17300	MYB_related	RVE1	Homeodomain-like superfamily protein	CLUSTER1	2.81363	0.182209	5.59387	0.506199	3.66696	0.343625	17.5426	0.922532	U	FALSE	FALSE	FALSE
Zm00001d002867	AT2G20880	ERF	.	Integrase-type DNA-binding superfamily protein	CLUSTER1	6.67531	0.0844219	13.1335	0.127343	3.80486	0.0753277	6.80498	0.106886	FALSE	FALSE	FALSE	FALSE
Zm00001d045212	AT4G36930	bHLH	SPT	basic helix-loop-helix (bHLH) DNA-binding superfamily protein	CLUSTER1	11.0699	1.4572	3.88124	1.54534	5.18728	2.11521	2.9478	2.5906	FALSE	D	FALSE	FALSE
Zm00001d037315	AT1G25580	NAC	ANAC008,SOG1	NAC (No Apical Meristem) domain transcriptional regulator superfamily protein	CLUSTER1	5.64123	2.27277	4.66477	2.45619	4.74867	2.84768	4.8656	2.86672	FALSE	FALSE	FALSE	FALSE
Zm00001d027855	AT3G47710	bHLH	BHLH161,BNQ3	BANQUO 3	CLUSTER1	7.19112	0	0.461336	0.027852	19.1915	0.0976753	2.4494	0	D	D	FALSE	FALSE
Zm00001d009013	AT1G01260	bHLH	.	basic helix-loop-helix (bHLH) DNA-binding superfamily protein	CLUSTER1	4.05303	3.38764	5.22238	2.24987	4.19195	2.79556	4.70446	2.6785	FALSE	FALSE	FALSE	FALSE
Zm00001d039764	AT2G40200	bHLH	.	basic helix-loop-helix (bHLH) DNA-binding superfamily protein	CLUSTER1	2.697	0.126762	2.19856	0.0659548	10.3213	0.376069	13.06	0.122677	FALSE	FALSE	FALSE	FALSE
Zm00001d038451	AT2G38470	WRKY	ATWRKY33,WRKY33	WRKY DNA-binding protein 33	CLUSTER1	7.18713	0.0483852	12.8054	0.502552	1.752	0.0679058	5.16361	0.284835	U	FALSE	FALSE	FALSE
Zm00001d020938	AT5G06839	bZIP	bZIP65,TGA10	bZIP transcription factor family protein	CLUSTER1	4.56979	0.225558	8.87929	0.364698	5.16328	0.0540357	8.33348	0.0243426	FALSE	FALSE	FALSE	FALSE
Zm00001d018605	AT2G37740	C2H2	ATZFP10,ZFP10	zinc-finger protein 10	CLUSTER1	9.29268	0	5.55294	0.0549613	9.5244	0	3.0941	0	D	FALSE	FALSE	FALSE
Zm00001d034651	AT3G55370	Dof	OBP3	OBF-binding protein 3	CLUSTER1	5.01057	0.88841	5.58821	0.880895	5.55794	1.95631	4.67898	2.71729	FALSE	FALSE	FALSE	FALSE
Zm00001d037165	AT1G21910	ERF	.	Integrase-type DNA-binding superfamily protein	CLUSTER1	6.3798	0.339189	6.04979	0.97418	6.65764	0	6.14604	0.369824	FALSE	FALSE	FALSE	FALSE
Zm00001d034277	AT2G43000	NAC	anac042,NAC042	NAC domain containing protein 42	CLUSTER1	5.06004	0.0389434	13.8106	0.0135308	3.33843	0.0393927	4.4773	0.0799019	FALSE	U	FALSE	FALSE
Zm00001d025823	AT4G13480	MYB_related	AtMYB79,MYB79	myb domain protein 79	CLUSTER1	2.73055	0	6.24168	0.193443	9.71886	0.246422	6.97963	0.408088	FALSE	U	FALSE	FALSE
Zm00001d025205	AT2G28160	bHLH	ATBHLH029,ATBHLH29,ATFIT1,BHLH029,FIT1,FRU	FER-like regulator of iron uptake	CLUSTER1	9.99356	0.0246849	1.24511	0.047447	10.676	0	4.48219	0	D	D	FALSE	FALSE
Zm00001d021545	AT3G06250	FAR1	FRS5	FAR1-related sequence 5	CLUSTER1	2.97704	2.44427	5.0674	2.37375	3.52999	2.51027	4.1676	3.33196	FALSE	FALSE	FALSE	FALSE
Zm00001d020569	AT5G65790	MYB	ATMYB68,MYB68	myb domain protein 68	CLUSTER1	6.21183	1.57303	6.25468	1.32275	4.77685	1.03433	4.04557	0.966747	FALSE	FALSE	FALSE	FALSE
Zm00001d044004	AT4G27950	ERF	CRF4	cytokinin response factor 4	CLUSTER1	7.11674	0.122611	4.07398	0.247982	9.16368	0.137826	4.66756	0.243286	FALSE	FALSE	FALSE	FALSE
Zm00001d043500	AT1G28520	VOZ	ATVOZ1,VOZ1	vascular plant one zinc finger protein	CLUSTER1	2.9769	1.12607	2.91959	0.740201	5.77699	3.29504	6.00863	2.65168	FALSE	FALSE	FALSE	FALSE
Zm00001d037356	AT1G10170	NF-X1	ATNFXL1,NFXL1	NF-X-like 1	CLUSTER1	3.42387	2.62948	4.80926	2.68137	3.26579	2.08169	3.9617	2.42018	FALSE	FALSE	FALSE	FALSE
Zm00001d002934	AT1G71930	NAC	ANAC030,VND7	vascular related NAC-domain protein 7	CLUSTER1	2.56916	1.60124	2.40274	1.53018	5.61421	1.27751	7.81051	2.42327	FALSE	FALSE	FALSE	FALSE
Zm00001d011771	AT4G16141	GATA	.	GATA type zinc finger transcription factor family protein	CLUSTER1	3.5201	2.07608	3.04001	1.21334	5.91108	2.63005	4.30549	2.52641	FALSE	FALSE	FALSE	FALSE
Zm00001d017712	AT2G34830	WRKY	AtWRKY35,MEE24,WRKY35	WRKY DNA-binding protein 35	CLUSTER1	4.15347	0.0490084	6.93283	0.0420058	4.9668	0.282813	8.48802	0.15874	FALSE	FALSE	FALSE	FALSE
Zm00001d002482	AT1G34670	MYB_related	AtMYB93,MYB93	myb domain protein 93	CLUSTER1	5.99778	0	8.46606	0.0305794	4.66418	0	5.91497	0	FALSE	FALSE	FALSE	FALSE
Zm00001d034872	AT1G07980	NF-YC	NF-YC10	nuclear factor Y, subunit C10	CLUSTER1	4.85724	1.73688	1.62292	3.1629	5.86309	2.3602	2.17425	3.03353	D	D	FALSE	FALSE
Zm00001d050185	AT5G57620	MYB	AtMYB36,MYB36	0	CLUSTER1	4.16343	0.718572	7.08445	0.717455	4.9294	0.035228	6.28723	0.0316915	FALSE	FALSE	FALSE	FALSE
Zm00001d050698	AT1G21200	Trihelix	.	sequence-specific DNA binding transcription factors	CLUSTER1	3.01563	1.88069	2.41412	3.30788	4.6182	3.16687	2.06575	3.47452	D	FALSE	FALSE	FALSE
Zm00001d027409	AT1G01030	B3	NGA3	AP2/B3-like transcriptional factor family protein	CLUSTER1	3.22397	1.01472	9.75676	0.93818	0.855647	1.93131	3.83972	1.97167	U	U	FALSE	FALSE
Zm00001d020941	AT2G42200	SBP	SPL9	squamosa promoter binding protein-like 9	CLUSTER1	4.07969	1.03828	3.46448	1.43382	5.59681	1.17379	5.42737	1.01473	FALSE	FALSE	FALSE	FALSE
Zm00001d016616	AT5G61890	ERF	.	Integrase-type DNA-binding superfamily protein	CLUSTER1	4.03763	0.15601	8.99232	0.218305	2.53948	0.197159	5.4858	0.532322	U	U	FALSE	FALSE
Zm00001d004512	AT5G22220	E2F/DP	ATE2FB,E2F1,E2FB	E2F transcription factor 1	CLUSTER1	2.68352	2.0053	4.15782	2.0559	2.80777	2.54475	3.41726	2.31258	FALSE	FALSE	FALSE	FALSE
Zm00001d031061	AT1G30490	HD-ZIP	ATHB-14,ATHB14,PHB,PHB-1D	Homeobox-leucine zipper family protein / lipid-binding START domain-containing protein	CLUSTER1	2.69329	2.56675	1.47803	1.97661	5.78047	1.986	4.07075	1.24738	FALSE	FALSE	FALSE	FALSE
Zm00001d051350	AT5G11590	ERF	TINY2	Integrase-type DNA-binding superfamily protein	CLUSTER1	3.56635	0.147165	4.25466	0.0449246	5.0695	0.133889	8.13679	0.243989	FALSE	FALSE	FALSE	FALSE
Zm00001d051739	AT3G30530	bZIP	ATBZIP42,bZIP42	basic leucine-zipper 42	CLUSTER1	6.39976	0.412401	5.56567	0.324579	4.62759	0.171437	3.56839	0.392873	FALSE	FALSE	FALSE	FALSE
Zm00001d033870	AT1G10120	bHLH	.	basic helix-loop-helix (bHLH) DNA-binding superfamily protein	CLUSTER1	4.98418	0.599407	2.53207	0.447646	8.05857	0.496682	3.77275	0.498475	D	FALSE	FALSE	FALSE
Zm00001d045107	AT2G24260	bHLH	LRL1	LJRHL1-like 1	CLUSTER1	6.06753	0	1.92024	0.0252008	11.4252	0	1.83698	0	D	D	FALSE	FALSE
Zm00001d008198	AT5G47390	MYB_related	.	myb-like transcription factor family protein	CLUSTER1	5.9082	0.369239	2.47341	0.693209	4.47009	1.79851	1.8824	3.46441	D	D	FALSE	FALSE
Zm00001d042246	AT5G63790	NAC	ANAC102,NAC102	NAC domain containing protein 102	CLUSTER1	3.90797	0.498623	2.23814	1.53052	3.60904	1.02251	4.40105	3.73703	FALSE	FALSE	U	U
Zm00001d013232	AT3G19500	bHLH	.	basic helix-loop-helix (bHLH) DNA-binding superfamily protein	CLUSTER1	3.57527	0.0249012	9.72902	0.0320444	3.43965	0	4.10839	0	FALSE	U	FALSE	FALSE
Zm00001d038746	AT5G45710	HSF	AT-HSFA4C,HSFA4C,RHA1	winged-helix DNA-binding transcription factor family protein	CLUSTER1	0.40939	0.0236833	2.87312	0.0472805	5.7714	0.116766	10.7205	0.876807	FALSE	U	FALSE	U
Zm00001d038584	AT1G28360	ERF	ATERF12,ERF12	ERF domain protein 12	CLUSTER1	2.94745	0.997201	2.64113	2.68353	4.06275	2.32062	1.50768	3.52895	D	FALSE	U	FALSE
Zm00001d003037	AT5G29000	G2-like	.	Homeodomain-like superfamily protein	CLUSTER1	2.32762	0.327383	8.44626	0.585809	2.02415	0.961123	4.6901	1.24653	U	U	FALSE	FALSE
Zm00001d027623	AT3G24310	MYB	ATMYB71,MYB305	myb domain protein 305	CLUSTER1	2.84987	0.0137857	6.1777	0.0151475	6.853	0	4.41813	0.106647	FALSE	U	FALSE	FALSE
Zm00001d010131	AT1G08290	C2H2	WIP3	WIP domain protein 3	CLUSTER1	6.18086	0.188263	10.0626	0.130763	1.28731	0.401443	1.9848	0.0896128	FALSE	FALSE	FALSE	FALSE
Zm00001d021998	AT3G49950	GRAS	.	GRAS family transcription factor	CLUSTER1	5.04956	0.0364464	8.63456	0.0384906	3.12288	0.221324	2.85286	0.286971	FALSE	FALSE	FALSE	FALSE
Zm00001d018776	AT3G18100	MYB	AtMYB4R1,MYB4R1	myb domain protein 4r1	CLUSTER1	3.23027	1.25549	5.7562	1.29006	2.26425	1.40314	2.91943	1.59288	FALSE	FALSE	FALSE	FALSE
Zm00001d021285	AT3G51060	SRS	SRS1,STY1	Lateral root primordium (LRP) protein-related	CLUSTER1	4.0487	0.0429158	4.16175	0.374301	3.67079	0.201808	5.95569	0.718738	FALSE	FALSE	FALSE	FALSE
Zm00001d045507	AT1G63100	GRAS	.	GRAS family transcription factor	CLUSTER1	5.77205	0.0669444	1.06609	0.0921629	9.66795	0.132105	2.13563	0.218198	D	D	FALSE	FALSE
Zm00001d043248	AT1G61660	bHLH	.	basic helix-loop-helix (bHLH) DNA-binding superfamily protein	CLUSTER1	2.18593	1.61077	4.52774	1.37147	2.25128	2.16092	3.55797	1.44025	FALSE	U	FALSE	FALSE
Zm00001d046174	AT2G38300	G2-like	.	myb-like HTH transcriptional regulator family protein	CLUSTER1	2.82198	0.00769048	5.84097	0.00780512	4.46362	0.0118598	5.94262	0	FALSE	U	FALSE	FALSE
Zm00001d037015	AT2G38300	G2-like	.	myb-like HTH transcriptional regulator family protein	CLUSTER1	4.62302	0.2985	5.78416	0.303712	3.5179	0.329338	3.5533	0.223209	FALSE	FALSE	FALSE	FALSE
Zm00001d028986	AT3G03660	WOX	WOX11	WUSCHEL related homeobox 11	CLUSTER1	7.35009	0.0276734	4.50061	0.0623849	3.46232	0.0357882	2.92823	0.0043237	FALSE	FALSE	FALSE	FALSE
Zm00001d052405	AT3G54320	AP2	AIL5,CHO1,EMK	Integrase-type DNA-binding superfamily protein	CLUSTER1	3.78486	1.40002	1.56735	1.62414	2.81092	3.14543	2.82551	1.14006	FALSE	D	FALSE	D
Zm00001d030513	AT1G78080	ERF	RAP2.4	related to AP2 4	CLUSTER1	2.76535	0.339826	4.43016	0.24511	3.2157	0.596844	6.56722	0.125721	U	FALSE	FALSE	FALSE
Zm00001d009823	AT2G30340	LBD	LBD13	LOB domain-containing protein 13	CLUSTER1	4.28586	0.0509415	4.73574	0.0347358	5.99285	0.0994926	2.8968	0	D	FALSE	FALSE	FALSE
Zm00001d033987	AT2G26150	HSF	ATHSFA2,HSFA2	heat shock transcription factor A2	CLUSTER1	4.61677	0.384725	0.0778611	0.223145	11.5933	0.628644	0.198869	0.211489	D	D	FALSE	D
Zm00001d016737	AT2G36010	E2F/DP	ATE2FA,E2F3	E2F transcription factor 1	CLUSTER1	4.0049	0.968905	4.08267	0.99609	3.68051	0.738673	2.69268	0.736449	FALSE	FALSE	FALSE	FALSE
Zm00001d025589	AT5G11260	bZIP	HY5,TED 5	Basic-leucine zipper (bZIP) transcription factor family protein	CLUSTER1	1.88844	1.37937	2.45657	1.32427	3.1449	1.91566	3.38206	2.04529	FALSE	FALSE	FALSE	FALSE
Zm00001d023446	AT5G06250	B3	.	AP2/B3-like transcriptional factor family protein	CLUSTER1	6.37105	0.860056	2.00783	2.41884	3.15903	0.907785	1.10509	0.703436	D	D	U	FALSE
Zm00001d034947	AT3G09600	MYB_related	.	Homeodomain-like superfamily protein	CLUSTER1	1.89365	0	2.8716	0.344368	3.38249	0.239208	7.16222	1.58523	FALSE	FALSE	FALSE	FALSE
Zm00001d028664	AT1G27660	bHLH	.	basic helix-loop-helix (bHLH) DNA-binding superfamily protein	CLUSTER1	1.37298	0.748574	3.02996	0.125135	4.54808	2.14009	3.70424	1.76329	FALSE	U	D	FALSE
Zm00001d021537	AT3G12720	MYB	ATMYB67,ATY53,MYB67	myb domain protein 67	CLUSTER1	3.25934	0	2.1985	0.026449	5.38312	2.68249	2.88345	0.745249	FALSE	FALSE	FALSE	FALSE
Zm00001d048588	AT2G37650	GRAS	.	GRAS family transcription factor	CLUSTER1	1.01549	0	2.32984	0.0112256	5.70166	0.145075	7.60006	0.288402	FALSE	U	FALSE	FALSE
Zm00001d039272	AT5G11390	bHLH	WIT1	WPP domain-interacting protein 1	CLUSTER1	1.89457	0.831491	4.69121	1.45308	2.16802	1.26217	2.85732	1.56779	FALSE	U	FALSE	FALSE
Zm00001d050664	AT2G36010	E2F/DP	ATE2FA,E2F3	E2F transcription factor 3	CLUSTER1	2.34782	1.40815	3.01545	1.62676	3.2281	1.26261	2.35512	1.41657	FALSE	FALSE	FALSE	FALSE
Zm00001d016457	AT4G31550	WRKY	ATWRKY11,WRKY11	WRKY DNA-binding protein 11	CLUSTER1	1.07553	0.0516824	4.68623	0.233353	1.45784	0.389728	8.24106	0.516114	U	U	FALSE	FALSE
Zm00001d048044	AT5G63790	NAC	ANAC102,NAC102	NAC domain containing protein 102	CLUSTER1	2.31951	0.233996	1.56	0.788348	3.38853	0.811714	3.65716	3.78073	FALSE	FALSE	U	U
Zm00001d024321	AT3G19184	B3	.	AP2/B3-like transcriptional factor family protein	CLUSTER1	3.88276	1.14399	1.76065	1.07866	4.67278	0.922709	1.97722	0.91553	D	D	FALSE	FALSE
Zm00001d052112	AT3G13960	GRF	AtGRF5,GRF5	growth-regulating factor 5	CLUSTER1	4.89347	1.22445	1.14404	0.544506	6.40421	0.291767	1.62392	0.155153	FALSE	D	D	FALSE
Zm00001d037170	AT1G45249	bZIP	ABF2,AREB1,ATAREB1	abscisic acid responsive elements-binding factor 2	CLUSTER1	2.16359	1.00286	5.1118	0.881246	1.80889	0.840519	3.22943	1.23483	FALSE	U	FALSE	FALSE
Zm00001d021263	AT5G62020	HSF	AT-HSFB2A,HSFB2A	heat shock transcription factor B2A	CLUSTER1	2.33523	0.522968	1.7017	2.35564	2.95797	1.88372	1.72173	2.63083	FALSE	FALSE	FALSE	FALSE
Zm00001d013385	AT5G66770	GRAS	.	GRAS family transcription factor	CLUSTER1	2.65591	0.899892	2.22721	2.14975	2.24138	1.02259	3.39246	1.49865	FALSE	FALSE	U	FALSE
Zm00001d025275	AT2G33550	Trihelix	.	Homeodomain-like superfamily protein	CLUSTER1	2.57652	1.45046	2.46553	0.969305	3.35567	1.34124	3.20499	0.573993	FALSE	FALSE	FALSE	D
Zm00001d020043	AT1G68550	ERF	.	Integrase-type DNA-binding superfamily protein	CLUSTER1	2.46467	1.56784	2.39552	0.75315	3.32469	0.830975	3.72853	0.706076	FALSE	FALSE	D	FALSE
Zm00001d006721	AT4G37650	GRAS	SGR7,SHR	GRAS family transcription factor	CLUSTER1	3.55584	0.362727	3.52123	0.854927	2.9724	0.109583	3.9974	0.239527	FALSE	FALSE	U	FALSE
Zm00001d034475	AT2G30590	WRKY	WRKY21	WRKY DNA-binding protein 21	CLUSTER1	4.42869	0.52215	4.58111	1.3415	2.51291	0.406544	1.6913	0.0634808	FALSE	FALSE	U	FALSE
Zm00001d006027	AT5G06839	bZIP	bZIP65,TGA10	bZIP transcription factor family protein	CLUSTER1	2.20441	0.819703	5.91294	0.96679	1.3319	0.394112	3.26685	0.526804	U	U	FALSE	FALSE
Zm00001d011499	AT4G27950	ERF	CRF4	cytokinin response factor 4	CLUSTER1	3.60506	0.161714	1.26825	0	6.16935	0.428698	3.51098	0.225588	FALSE	D	FALSE	FALSE
Zm00001d053682	AT3G12130	C3H	.	KH domain-containing protein / zinc finger (CCCH type) family protein	CLUSTER1	0.894703	0.343387	1.60667	0.252115	3.91764	1.61365	4.92949	1.80055	FALSE	FALSE	FALSE	FALSE
Zm00001d040362	AT5G39660	Dof	CDF2	cycling DOF factor 2	CLUSTER1	0.926573	1.38611	3.35057	0.959637	1.47331	2.00719	4.28	0.86018	U	U	FALSE	D
Zm00001d014762	AT5G66350	SRS	SHI	Lateral root primordium (LRP) protein-related	CLUSTER1	3.42165	0.0647624	2.92673	0.0657962	4.18787	0.165843	4.3283	0.0531886	FALSE	FALSE	FALSE	FALSE
Zm00001d044162	AT4G18170	WRKY	ATWRKY28,WRKY28	WRKY DNA-binding protein 28	CLUSTER1	3.05971	1.27469	3.26558	0.954097	2.2229	0.823298	3.19581	0.306283	FALSE	FALSE	FALSE	D
Zm00001d002747	AT2G44940	ERF	.	Integrase-type DNA-binding superfamily protein	CLUSTER1	5.07323	0	1.46299	0	4.99324	0	3.41732	0.087797	FALSE	D	FALSE	FALSE
Zm00001d011589	AT1G26870	NAC	ANAC009,FEZ	NAC (No Apical Meristem) domain transcriptional regulator superfamily protein	CLUSTER1	2.31202	0.561414	1.4374	1.69632	2.4108	1.87881	2.14574	2.327	FALSE	FALSE	U	FALSE
Zm00001d038574	AT2G16770	bZIP	bZIP23	Basic-leucine zipper (bZIP) transcription factor family protein	CLUSTER1	1.99849	0.537262	1.89177	0.312636	3.90328	1.92104	2.55234	1.62403	FALSE	FALSE	FALSE	FALSE
Zm00001d045112	AT2G25180	ARR-B	ARR12,RR12	response regulator 12	CLUSTER1	4.34391	0.42205	3.97406	1.00585	2.04377	0.469351	1.7077	0.496632	FALSE	FALSE	U	FALSE
Zm00001d048383	AT3G24310	MYB	ATMYB71,MYB305	myb domain protein 305	CLUSTER1	2.16309	0.027639	6.85856	0.0965722	2.18367	0	3.0088	0.121697	FALSE	U	FALSE	FALSE
Zm00001d029896	AT2G45050	GATA	GATA2	GATA transcription factor 2	CLUSTER1	4.5255	1.34457	0.576115	2.22577	3.91173	0.533014	0.773165	0.528901	D	D	FALSE	FALSE
Zm00001d007868	AT4G18390	TCP	TCP2	TEOSINTE BRANCHED 1, cycloidea and PCF transcription factor 2	CLUSTER1	2.8978	1.12764	2.28704	0.698011	3.78369	0.80219	2.1272	0.622269	FALSE	FALSE	FALSE	FALSE
Zm00001d003549	AT3G14180	Trihelix	.	sequence-specific DNA binding transcription factors	CLUSTER1	1.8891	0.788776	3.56296	0.859135	1.57958	1.63707	2.81602	1.15846	FALSE	FALSE	FALSE	FALSE
Zm00001d037941	AT2G47520	ERF	ATEBP,EBP,ERF72,RAP2.3	ethylene-responsive element binding protein	CLUSTER1	7.94361	0.0483977	0.286356	0	5.55868	0	0.333239	0.035044	D	D	FALSE	FALSE
Zm00001d016873	AT5G58010	bHLH	LRL3	LJRHL1-like 3	CLUSTER1	1.58472	1.88691	3.68558	1.29709	1.63531	0.752185	2.43075	0.887207	FALSE	U	FALSE	FALSE
Zm00001d040455	AT5G39660	Dof	CDF2	cycling DOF factor 2	CLUSTER1	3.37722	1.21349	2.36145	0.654298	2.57141	1.05177	1.72809	1.16665	FALSE	FALSE	FALSE	FALSE
Zm00001d027939	AT3G19184	B3	.	AP2/B3-like transcriptional factor family protein	CLUSTER1	3.57341	0.0484801	0.687352	0.0722258	6.29481	0.0136563	3.14772	0.15536	FALSE	D	FALSE	FALSE
Zm00001d052192	AT1G72210	bHLH	.	basic helix-loop-helix (bHLH) DNA-binding superfamily protein	CLUSTER1	1.47459	0.479233	1.26725	0.687397	2.46675	1.65033	4.32218	1.57465	FALSE	FALSE	FALSE	FALSE
Zm00001d032213	AT1G68810	bHLH	.	basic helix-loop-helix (bHLH) DNA-binding superfamily protein	CLUSTER1	1.32683	1.32374	2.24707	0.914844	2.49415	1.00245	3.77862	0.587125	FALSE	FALSE	FALSE	FALSE
Zm00001d028297	AT1G10120	bHLH	.	basic helix-loop-helix (bHLH) DNA-binding superfamily protein	CLUSTER1	1.37889	0.958222	1.80485	0.677444	2.18132	1.95709	2.40843	2.07059	FALSE	FALSE	FALSE	FALSE
Zm00001d008800	AT3G21430	MYB_related	ALY1,ATALY1	DNA binding	CLUSTER1	3.88432	1.18377	3.53812	0.937746	1.91596	0.106122	1.70342	0.058871	FALSE	FALSE	FALSE	FALSE
Zm00001d039475	AT3G21430	MYB_related	ALY3,ATALY3	DNA binding	CLUSTER1	2.60077	1.26285	2.40338	0.803742	3.02089	0.728733	1.95068	0.467018	FALSE	FALSE	FALSE	FALSE
Zm00001d014989	AT5G26660	MYB	ATMYB86,MYB86	myb domain protein 86	CLUSTER1	4.23995	1.30615	0.746037	0.467326	4.16337	0.53177	1.49712	0.020997	D	D	D	FALSE
Zm00001d037334	AT5G16600	MYB	AtMYB43,MYB43	myb domain protein 43	CLUSTER1	3.04636	0.0519101	3.26082	0.13929	0.710857	0.163056	5.25004	0.273128	U	FALSE	FALSE	FALSE
Zm00001d002452	AT1G30650	WRKY	AR411,ATWRKY14,WRKY14	WRKY DNA-binding protein 14	CLUSTER1	3.42238	0	3.85326	0.0215406	3.02571	0	2.52959	0	FALSE	FALSE	FALSE	FALSE
Zm00001d005016	AT3G54320	AP2	ASML1,ATWRI1,WRI,WRI1	Integrase-type DNA-binding superfamily protein	CLUSTER1	2.72051	0.380081	0.889803	1.01782	5.76519	0.275549	1.55172	0.176704	D	D	U	FALSE
Zm00001d023927	AT2G41900	C3H	.	CCCH-type zinc finger protein with ARM repeat domain	CLUSTER1	2.76949	0.797491	0.867326	0.263828	5.18084	0.826903	1.53834	0.446821	D	D	D	FALSE
Zm00001d017911	AT3G30530	bZIP	ATBZIP42,bZIP42	basic leucine-zipper 42	CLUSTER1	0.996697	0.46791	1.4045	0.0500465	6.2296	0.574796	2.84728	0.0544892	D	FALSE	FALSE	FALSE
Zm00001d017477	AT2G44940	ERF	.	Integrase-type DNA-binding superfamily protein	CLUSTER1	2.59172	0.882659	1.30188	1.1779	2.19963	1.22808	1.45446	1.4897	FALSE	FALSE	FALSE	FALSE
Zm00001d017207	AT3G20840	AP2	BBM	Integrase-type DNA-binding superfamily protein	CLUSTER1	2.60641	0	3.23147	0	3.234	0	3.17557	0	FALSE	FALSE	FALSE	FALSE
Zm00001d051891	AT2G42430	LBD	ASL18,LBD16	lateral organ boundaries-domain 16	CLUSTER1	1.94029	0.0343133	4.59797	0.0326627	1.35829	0.0453889	4.17271	0	U	U	FALSE	FALSE
Zm00001d038297	AT3G20880	C2H2	WIP4	WIP domain protein 4	CLUSTER1	2.55863	1.15519	0.763432	1.0395	2.30795	1.40153	1.67263	1.23473	FALSE	D	FALSE	FALSE
Zm00001d024725	AT1G48000	MYB	AtMYB112,MYB112	myb domain protein 112	CLUSTER1	1.78422	0.0155419	3.62278	0.0627664	1.45851	0	4.63944	0.176828	U	U	FALSE	FALSE
Zm00001d044118	AT1G75250	MYB_related	ATRL6,RL6,RSM3	RAD-like 6	CLUSTER1	2.17369	0	6.45976	0.159819	1.14048	0	1.6844	0	FALSE	U	FALSE	FALSE
Zm00001d046913	AT5G57390	AP2	AIL5,CHO1,EMK	AINTEGUMENTA-like 5	CLUSTER1	3.04975	0	3.69981	0.0103423	2.3338	0	2.44575	0	FALSE	FALSE	FALSE	FALSE
Zm00001d005784	AT5G57620	MYB	AtMYB36,MYB36	myb domain protein 36	CLUSTER1	1.71034	0.411979	3.24089	0.833044	1.94262	0.054208	3.1453	0.0761319	FALSE	FALSE	FALSE	FALSE
Zm00001d035835	AT5G25190	ERF	.	Integrase-type DNA-binding superfamily protein	CLUSTER1	5.6308	0.169572	0.109654	0	4.90732	0.0470281	0.402422	0.0408435	D	D	FALSE	FALSE
Zm00001d005964	AT1G68920	bHLH	.	basic helix-loop-helix (bHLH) DNA-binding superfamily protein	CLUSTER1	2.36241	0.341516	2.1435	0.405825	3.77161	0.0136373	2.25452	0.0123012	FALSE	FALSE	FALSE	FALSE
Zm00001d021214	AT5G19790	ERF	RAP2.11	related to AP2 11	CLUSTER1	3.85169	0.092588	0.822625	0.0535719	3.87508	0	2.48848	0.117362	FALSE	D	FALSE	FALSE
Zm00001d018742	AT4G08150	TALE	BP,BP1,KNAT1	KNOTTED-like from Arabidopsis thaliana	CLUSTER1	1.94742	0.00972195	5.81464	0.0758277	0.432203	0	3.0215	0	U	U	FALSE	FALSE
Zm00001d051480	AT5G17300	MYB_related	RVE1	Homeodomain-like superfamily protein	CLUSTER1	0.538194	0.231332	2.34621	0.433136	1.11281	0.145363	5.79977	0.298646	U	U	FALSE	FALSE
Zm00001d042492	AT1G51190	AP2	PLT2	Integrase-type DNA-binding superfamily protein	CLUSTER1	4.13001	0	1.57234	0.0162078	3.06977	0.00786881	2.06656	0	FALSE	D	FALSE	FALSE
Zm00001d012757	AT4G32890	GATA	GATA9	GATA transcription factor 9	CLUSTER1	3.67994	0.508688	1.36467	0.647616	2.94819	0.252349	1.0553	0.210799	D	D	FALSE	FALSE
Zm00001d026218	AT1G30650	WRKY	AR411,ATWRKY14,WRKY14	WRKY DNA-binding protein 14	CLUSTER1	2.98674	0.0102106	4.22101	0.0383616	1.61571	0	1.77553	0	FALSE	FALSE	FALSE	FALSE
Zm00001d053178	AT1G76870	Trihelix	.	0	CLUSTER1	2.07635	0.60687	1.24877	0.441629	3.07706	0.355588	2.2587	0.418857	FALSE	FALSE	FALSE	FALSE
Zm00001d047644	AT3G62420	bZIP	ATBZIP53,BZIP53	basic region/leucine zipper motif 53	CLUSTER1	3.2855	0.0819257	0.32203	0	3.81444	0	2.58309	0.199813	FALSE	FALSE	FALSE	FALSE
Zm00001d019487	AT5G43540	C2H2	.	C2H2 and C2HC zinc fingers superfamily protein	CLUSTER1	4.62408	0	1.14103	0	2.77895	0	1.68956	0	FALSE	D	FALSE	FALSE
Zm00001d045283	AT4G23810	WRKY	ATWRKY53,WRKY53	WRKY family transcription factor	CLUSTER1	1.08394	0.0839595	1.21773	0.412573	0.996981	0.562681	4.90592	0.917703	U	FALSE	FALSE	FALSE
Zm00001d017084	AT1G25580	NAC	ANAC008,SOG1	NAC (No Apical Meristem) domain transcriptional regulator superfamily protein	CLUSTER1	1.24824	0.439482	1.27949	1.93202	1.64587	0.739992	1.47832	1.33914	FALSE	FALSE	U	FALSE
Zm00001d031597	AT3G27010	TCP	AT-TCP20,ATTCP20,PCF1,TCP20	TEOSINTE BRANCHED 1, cycloidea, PCF (TCP)-domain family protein 20	CLUSTER1	1.37221	0.640697	1.36967	1.25685	1.53174	0.949904	1.31602	1.60403	FALSE	FALSE	FALSE	FALSE
Zm00001d039032	AT4G18170	WRKY	ATWRKY28,WRKY28	WRKY DNA-binding protein 28	CLUSTER1	1.10522	0.228468	0.991745	0.715789	1.91177	0.148936	4.62689	0.284693	U	FALSE	U	FALSE
Zm00001d038609	AT3G49950	GRAS	.	GRAS family transcription factor	CLUSTER1	1.43033	0.718022	0.592132	2.07005	2.09883	1.02463	0.420414	1.5351	D	D	U	FALSE
Zm00001d027987	AT1G72210	bHLH	.	basic helix-loop-helix (bHLH) DNA-binding superfamily protein	CLUSTER1	3.37032	0.172559	0.152921	0.881496	3.29219	0.65935	0.271017	0.806777	D	D	U	FALSE
Zm00001d048227	AT5G65310	HD-ZIP	ATHB-5,ATHB5,HB5	homeobox protein 5	CLUSTER1	2.99174	0.689358	0.533299	1.05919	2.17062	0.532726	0.946602	0.532228	D	D	FALSE	FALSE
Zm00001d020790	AT1G72210	bHLH	.	basic helix-loop-helix (bHLH) DNA-binding superfamily protein	CLUSTER1	4.05923	0.673706	0.414422	0.150614	2.22552	0.87267	0.897528	0.108936	D	D	D	D
Zm00001d022550	AT2G41070	bZIP	ATBZIP12,DPBF4,EEL	Basic-leucine zipper (bZIP) transcription factor family protein	CLUSTER1	1.8536	0.147925	1.88144	0.141526	2.73997	0.501057	1.62045	0.409825	FALSE	FALSE	FALSE	FALSE
Zm00001d029679	AT2G36450	ERF	HRD	Integrase-type DNA-binding superfamily protein	CLUSTER1	0.50823	0.103761	0.654773	0.382419	1.89146	0	5.32391	0.427268	U	FALSE	FALSE	FALSE
Zm00001d008251	AT1G69560	MYB	ATMYB105,LOF2,MYB105	myb domain protein 105	CLUSTER1	2.96695	0.748996	1.08182	0.57006	2.43555	0.145644	1.1898	0.0954442	D	D	FALSE	FALSE
Zm00001d042933	AT3G46080	C2H2	.	C2H2-type zinc finger family protein	CLUSTER1	1.11768	0.190774	2.56038	0.741414	2.82793	0.126568	1.28656	0.373722	FALSE	FALSE	FALSE	FALSE
Zm00001d008528	AT1G68320	MYB	AtMYB62,BW62B,BW62C,MYB62	myb domain protein 62	CLUSTER1	1.21908	0.188154	2.84536	0.114555	2.49511	0.28102	1.83377	0.180349	FALSE	U	FALSE	FALSE
Zm00001d005740	AT1G68810	bHLH	.	basic helix-loop-helix (bHLH) DNA-binding superfamily protein	CLUSTER1	2.84919	0.04838	2.01195	0.120739	2.0846	0.170982	1.74406	0.0889252	FALSE	FALSE	FALSE	FALSE
Zm00001d047878	AT1G68810	bHLH	.	basic helix-loop-helix (bHLH) DNA-binding superfamily protein	CLUSTER1	1.32621	1.0002	0.640782	0.904755	1.85444	0.830172	1.66947	0.835907	FALSE	D	FALSE	FALSE
Zm00001d031167	AT4G37850	bHLH	.	0	CLUSTER1	1.24022	0.79338	1.75129	0.466046	1.30429	0.466487	2.3999	0.635251	FALSE	FALSE	FALSE	FALSE
Zm00001d017478	AT5G11590	ERF	TINY2	Integrase-type DNA-binding superfamily protein	CLUSTER1	2.68817	0.02903	3.05564	0.115198	1.67873	0	1.48584	0	FALSE	FALSE	FALSE	FALSE
Zm00001d038013	AT2G30130	LBD	ASL5,LBD12,PCK1	Lateral organ boundaries (LOB) domain family protein	CLUSTER1	4.49044	0	0.865957	0.041895	2.77269	0	0.838676	0	D	D	FALSE	FALSE
Zm00001d000361	AT5G06100	MYB	ATMYB33,MYB33	myb domain protein 33	CLUSTER1	1.04305	0.624987	2.18846	0.570038	0.872082	0.67687	2.07161	0.896055	U	U	FALSE	FALSE
Zm00001d039581	AT5G43250	NF-YC	NF-YC13	nuclear factor Y, subunit C13	CLUSTER1	2.33578	0.248055	0.599725	0.319883	4.70353	0	0.508695	0.0992034	D	FALSE	FALSE	FALSE
Zm00001d010948	AT1G23380	TALE	KNAT6,KNAT6L,KNAT6S	KNOTTED1-like homeobox gene 6	CLUSTER1	1.45735	0.01126	4.41947	0	1.84017	0	1.07826	0	FALSE	U	FALSE	FALSE
Zm00001d026203	AT1G79180	MYB	ATMYB63,MYB63	myb domain protein 63	CLUSTER1	0.851485	0.13818	0.171767	0.0924263	3.56545	0.38826	3.24842	0.074556	FALSE	D	FALSE	FALSE
Zm00001d023424	AT1G08320	bZIP	bZIP21,TGA9	bZIP transcription factor family protein	CLUSTER1	5.53188	0.010859	1.43765	0	0.757825	0	0.454478	0.0963798	FALSE	D	FALSE	FALSE
Zm00001d043877	AT1G12260	NAC	ANAC007,EMB2749,NAC007,VND4	NAC 007	CLUSTER1	2.15167	0.0553271	0.421557	0.0961225	2.84002	0.133944	2.30127	0.229201	FALSE	D	FALSE	FALSE
Zm00001d035295	AT4G00390	GeBP	.	DNA-binding storekeeper protein-related transcriptional regulator	CLUSTER1	1.32496	0.887613	1.62212	0.577746	1.41972	0.496652	1.25217	0.582073	FALSE	FALSE	FALSE	FALSE
Zm00001d032218	AT5G13790	M-type_MADS	AGL15	AGAMOUS-like 15	CLUSTER1	1.34102	0	2.0064	0	1.36038	0	3.40687	0	U	FALSE	FALSE	FALSE
Zm00001d007768	AT1G59640	bHLH	BPE,BPEp,BPEub,ZCW32	BIG PETAL P	CLUSTER1	1.56408	0.253087	0.512776	0.188287	3.66788	0.375357	1.33505	0.182625	D	D	FALSE	FALSE
Zm00001d011237	AT1G68150	WRKY	ATWRKY9,WRKY9	WRKY DNA-binding protein 9	CLUSTER1	1.26981	0.0256582	2.56281	0	0.423902	0	3.66718	0	U	U	FALSE	FALSE
Zm00001d033412	AT4G37850	bHLH	.	basic helix-loop-helix (bHLH) DNA-binding superfamily protein	CLUSTER1	4.99557	0	1.29639	0.0198775	1.11548	0	0.502418	0	FALSE	D	FALSE	FALSE
Zm00001d010144	AT5G22380	NAC	anac090,NAC090	NAC domain containing protein 90	CLUSTER1	1.8375	0.0936402	1.08261	0.415161	1.10439	0.362301	2.73721	0.104515	U	FALSE	FALSE	FALSE
Zm00001d015664	AT1G13600	bZIP	AtbZIP58,bZIP58	basic leucine-zipper 58	CLUSTER1	0.875143	0.134173	1.32373	0.950845	2.59027	0.899643	0.418387	0.519675	D	FALSE	FALSE	FALSE
Zm00001d036426	AT5G66350	SRS	SHI	Lateral root primordium (LRP) protein-related	CLUSTER1	2.10024	0.0175824	1.51037	0	1.83684	0	2.16946	0.0280603	FALSE	FALSE	FALSE	FALSE
Zm00001d043611	AT4G37780	MYB	ATMYB87,MYB87	myb domain protein 87	CLUSTER1	0.296884	0.0461002	0.980335	0.174958	2.48984	0.0496048	3.56443	0.0435295	FALSE	U	FALSE	FALSE
Zm00001d006739	AT3G49940	LBD	LBD38	LOB domain-containing protein 38	CLUSTER1	0.284873	0.629469	0.992214	0.505377	1.66296	0.720376	2.30591	0.383798	FALSE	U	FALSE	FALSE
Zm00001d008444	AT5G37800	bHLH	ATRSL1,RSL1	RHD SIX-LIKE 1	CLUSTER1	3.43374	0	0.310792	0.0151262	3.06965	0	0.365819	0	D	D	FALSE	FALSE
Zm00001d017642	AT1G01060	MYB_related	LHY,LHY1	Homeodomain-like superfamily protein	CLUSTER1	1.17844	0.038732	2.08754	0.127911	0.389089	0.263405	2.69527	0.318863	U	FALSE	FALSE	FALSE
Zm00001d037317	AT1G68640	bZIP	PAN	bZIP transcription factor family protein	CLUSTER1	1.7317	0.0117161	3.05865	0.118964	0.207364	0	1.82729	0.134425	U	FALSE	FALSE	FALSE
Zm00001d024545	AT1G01030	B3	NGA3	AP2/B3-like transcriptional factor family protein	CLUSTER1	1.2666	0	1.03057	0.0396323	1.73043	0	2.90445	0	FALSE	FALSE	FALSE	FALSE
Zm00001d027678	AT2G42430	LBD	ASL18,LBD16	lateral organ boundaries-domain 16	CLUSTER1	2.31161	0	0.0782106	0	3.20836	0	0.954376	0	D	FALSE	FALSE	FALSE
Zm00001d008968	AT4G27950	ERF	CRF4	cytokinin response factor 4	CLUSTER1	1.09162	0.15554	1.01055	0.249077	2.55278	0.0514843	1.06186	0.36981	D	FALSE	FALSE	FALSE
Zm00001d045375	AT5G15130	WRKY	ATWRKY72,WRKY72	WRKY DNA-binding protein 72	CLUSTER1	1.62204	0.020983	2.35237	0.0257046	0.727439	0	1.78318	0	U	FALSE	FALSE	FALSE
Zm00001d011413	AT4G18170	WRKY	ATWRKY28,WRKY28	WRKY DNA-binding protein 28	CLUSTER1	0.832178	0.867979	1.08324	0.281808	1.46947	0.297084	1.63999	0.0538618	FALSE	FALSE	D	FALSE
Zm00001d034181	AT5G42630	G2-like	ATS,KAN4	Homeodomain-like superfamily protein	CLUSTER1	0.777092	0.274033	1.69348	0.127071	1.0028	0.365055	2.05937	0.191342	U	U	FALSE	FALSE
Zm00001d020683	AT2G01940	C2H2	ATIDD15,SGR5	C2H2-like zinc finger protein	CLUSTER1	1.76265	0.670277	0.333109	0.31805	1.48948	0.527091	0.992521	0.378808	FALSE	D	FALSE	FALSE
Zm00001d002731	AT3G60580	C2H2	.	C2H2-like zinc finger protein	CLUSTER1	1.0418	0.455333	0.775611	0.689007	1.57622	0.303476	1.38595	0.209065	FALSE	FALSE	FALSE	FALSE
Zm00001d041549	AT3G55370	Dof	OBP3	OBF-binding protein 3	CLUSTER1	1.1832	0.51771	0.512815	1.04633	0.872906	0.488072	0.746453	0.872133	FALSE	D	FALSE	FALSE
Zm00001d029587	AT1G27730	C2H2	STZ,ZAT10	salt tolerance zinc finger	CLUSTER1	3.67593	0.0291048	0.566126	0	0.696647	0	1.26138	0	FALSE	D	FALSE	FALSE
Zm00001d051267	AT5G52260	MYB	AtMYB19,MYB19	myb domain protein 19	CLUSTER1	1.13563	0.492484	0.721113	0.606137	1.33371	0.556949	0.76342	0.500514	FALSE	FALSE	FALSE	FALSE
Zm00001d052564	AT3G44350	NAC	anac061,NAC061	NAC domain containing protein 61	CLUSTER1	1.087	0.278833	0.593671	0.614759	0.502196	0.359651	1.19553	1.27164	FALSE	FALSE	FALSE	U
Zm00001d039306	AT4G32730	MYB	ATMYB3R-1,ATMYB3R1,MYB3R-1,MYB3R1,PC-MYB1	Homeodomain-like protein	CLUSTER1	1.39174	0.197852	0.352659	0.139573	2.0736	0.411101	0.893392	0.437563	D	D	FALSE	FALSE
Zm00001d044168	AT3G24520	HSF	AT-HSFC1,HSFC1	heat shock transcription factor C1	CLUSTER1	1.61426	0.168191	0.417093	0.175925	1.1695	0.273103	1.1652	0.905881	FALSE	D	FALSE	FALSE
Zm00001d041351	AT2G14760	bHLH	.	basic helix-loop-helix (bHLH) DNA-binding superfamily protein	CLUSTER1	0.699067	0	0.283779	0	2.51827	0.223233	2.02251	0.0606096	FALSE	FALSE	FALSE	FALSE
Zm00001d003583	AT4G10350	NAC	ANAC070,BRN2,NAC070	NAC domain containing protein 70	CLUSTER1	1.94319	0	0.800559	0	2.28448	0	0.733414	0	D	D	FALSE	FALSE
Zm00001d005871	AT1G25250	C2H2	AtIDD14,IDD14	indeterminate(ID)-domain 16	CLUSTER1	2.1851	0.0396486	0.691235	0.0755946	1.07524	0.0811627	1.48694	0.067762	FALSE	D	FALSE	FALSE
Zm00001d026197	AT5G16770	MYB	AtMYB9,MYB9	myb domain protein 9	CLUSTER1	0.85211	0	0.802115	0	1.58316	0	2.45632	0	FALSE	FALSE	FALSE	FALSE
Zm00001d045211	AT3G53600	C2H2	.	C2H2-type zinc finger family protein	CLUSTER1	0.439459	0	0.847929	0	0.786167	0	3.50536	0	U	FALSE	FALSE	FALSE
Zm00001d051550	AT1G30650	WRKY	AR411,ATWRKY14,WRKY14	WRKY DNA-binding protein 14	CLUSTER1	1.95204	0.181801	0.296586	0.088534	1.52863	0.383764	0.927191	0.188988	FALSE	D	FALSE	FALSE
Zm00001d026317	AT1G09530	bHLH	PAP3,PIF3,POC1	phytochrome interacting factor 3	CLUSTER1	0.27035	0.0531221	0.114188	0.0166723	2.86967	0.115117	1.92369	0.158449	FALSE	FALSE	FALSE	FALSE
Zm00001d041981	AT5G51990	ERF	CBF4,DREB1D	C-repeat-binding factor 4	CLUSTER1	1.6896	0.0337432	0.296764	1.16756	0.601394	0	1.26037	0.465862	FALSE	FALSE	FALSE	FALSE
Zm00001d022295	AT1G46264	HSF	AT-HSFB4,HSFB4,SCZ	heat shock transcription factor B4	CLUSTER1	2.08087	0.102408	0.262654	0.219544	2.15101	0.0546213	0.479045	0.139598	D	D	FALSE	FALSE
Zm00001d042202	AT1G03840	C2H2	MGP	C2H2 and C2HC zinc fingers superfamily protein	CLUSTER1	2.62742	0.0427889	0.590185	0.0263572	1.73758	0.0342034	0.374736	0.0278882	D	D	FALSE	FALSE
Zm00001d044825	AT1G62260	Nin-like	MEF9	mitochondrial editing factor 9	CLUSTER1	1.30674	0.18925	0.742053	0.267691	1.11609	0.242935	0.848645	0.542908	FALSE	FALSE	FALSE	FALSE
Zm00001d028504	AT1G68810	bHLH	.	basic helix-loop-helix (bHLH) DNA-binding superfamily protein	CLUSTER1	1.21376	1.00016	0.346912	0.802178	0.967844	0.249071	0.319233	0.352069	D	D	FALSE	FALSE
Zm00001d039019	AT4G17500	ERF	ATERF-1,ERF-1	ethylene responsive element binding factor 1	CLUSTER1	0.216985	0.0319222	0.247042	0.0707136	2.07882	0	2.36486	0	FALSE	FALSE	FALSE	FALSE
Zm00001d017804	AT1G66470	bHLH	RHD6	ROOT HAIR DEFECTIVE6	CLUSTER1	1.34715	0.0151012	0.115511	0	3.07995	0	0.226445	0.0359368	D	FALSE	FALSE	FALSE
Zm00001d021761	AT4G21440	MYB	ATM4,ATMYB102,MYB102	MYB-like 102	CLUSTER1	1.98016	0	0.665413	0.0556856	1.23047	0	0.813523	0	FALSE	D	FALSE	FALSE
Zm00001d048229	AT1G72210	bHLH	.	basic helix-loop-helix (bHLH) DNA-binding superfamily protein	CLUSTER1	2.86018	0	0.168275	0.0129344	1.39146	0.12386	0.181788	0	D	FALSE	FALSE	FALSE
Zm00001d049511	AT4G17695	G2-like	KAN3	Homeodomain-like superfamily protein	CLUSTER1	1.23001	0.17801	1.16066	0.183879	0.949553	0.236242	0.586982	0.186271	FALSE	FALSE	FALSE	FALSE
Zm00001d039459	AT5G56960	bHLH	.	basic helix-loop-helix (bHLH) DNA-binding family protein	CLUSTER1	0.933924	0	0.817462	0.014706	2.21286	0	0.636354	0.0200143	D	FALSE	FALSE	FALSE
Zm00001d031451	AT2G42200	SBP	SPL9	squamosa promoter binding protein-like 9	CLUSTER1	1.11393	0.203449	0.638038	0.108684	1.12767	0.439835	0.823492	0.129607	FALSE	FALSE	FALSE	FALSE
Zm00001d005749	AT1G80840	WRKY	ATWRKY40,WRKY40	WRKY DNA-binding protein 40	CLUSTER1	0.063481	0.0968835	0.0852292	0.04225	1.29246	0.212228	2.76099	0	U	FALSE	FALSE	FALSE
Zm00001d000238	AT3G13960	GRF	AtGRF5,GRF5	growth-regulating factor 5	CLUSTER1	0.883731	0.1249	0.714204	0.165225	1.37668	0.281055	0.772158	0.205697	FALSE	FALSE	FALSE	FALSE
Zm00001d049903	AT3G23230	ERF	.	Integrase-type DNA-binding superfamily protein	CLUSTER1	0.370748	0	0.170698	0	3.0692	0	0.902836	0	FALSE	FALSE	FALSE	FALSE
Zm00001d025910	AT2G20880	ERF	.	Integrase-type DNA-binding superfamily protein	CLUSTER1	0.700604	0.230744	0.35009	0.102001	1.07203	0.169061	1.5877	0.255585	FALSE	FALSE	FALSE	FALSE
Zm00001d043969	AT2G18380	GATA	GATA20	GATA transcription factor 20	CLUSTER1	1.15398	0.181432	0.814834	0.364725	0.744396	0.232097	0.749513	0.188588	FALSE	FALSE	FALSE	FALSE
Zm00001d030911	AT5G42630	G2-like	ATS,KAN4	Homeodomain-like superfamily protein	CLUSTER1	1.42579	0.0962373	1.12963	0.403728	0.52547	0.0860722	0.746035	0	FALSE	FALSE	FALSE	FALSE
Zm00001d005843	AT1G46264	HSF	AT-HSFB4,HSFB4,SCZ	heat shock transcription factor B4	CLUSTER1	1.3223	0	0.260108	0.0513615	1.83673	0.0807572	0.798982	0	D	D	FALSE	FALSE
Zm00001d048624	AT3G13840	GRAS	.	GRAS family transcription factor	CLUSTER1	0	0	0	0	2.00747	0.153615	2.10864	0	FALSE	FALSE	FALSE	FALSE
Zm00001d037029	AT1G79580	NAC	ANAC033,SMB	NAC (No Apical Meristem) domain transcriptional regulator superfamily protein	CLUSTER1	1.92127	0	0.575041	0	0.800141	0	0.966284	0	FALSE	D	FALSE	FALSE
Zm00001d013357	AT1G10120	bHLH	.	basic helix-loop-helix (bHLH) DNA-binding superfamily protein	CLUSTER1	1.21058	0.224596	0.135156	0.0816037	1.73787	0.154838	0.485991	0.189245	D	D	FALSE	FALSE
Zm00001d008190	AT4G04450	WRKY	AtWRKY42,WRKY42	WRKY family transcription factor	CLUSTER1	0.21673	0.0867201	0.103407	0.0851218	1.49901	0.211965	1.711	0.228555	FALSE	FALSE	FALSE	FALSE
Zm00001d019475	AT2G31230	ERF	ATERF15,ERF15	ethylene-responsive element binding factor 15	CLUSTER1	0.352379	0	1.40028	0	1.31798	0.142922	0.813153	0.106033	FALSE	U	FALSE	FALSE
Zm00001d014710	AT5G24800	bZIP	ATBZIP9,BZIP9,BZO2H2	basic leucine zipper 9	CLUSTER1	0.591775	0.1366	0.603515	0.721023	0.446687	0.278685	0.817869	0.49514	FALSE	FALSE	U	FALSE
Zm00001d025479	AT1G71692	MIKC_MADS	AGL12,XAL1	AGAMOUS-like 12	CLUSTER1	0.0329482	0.398966	0.634006	0.176877	0.38769	0.67397	1.55514	0.189308	U	FALSE	FALSE	D
Zm00001d028721	AT1G07900	LBD	LBD1	LOB domain-containing protein 1	CLUSTER1	1.20118	0.155189	0.886435	0.0806289	0.953567	0	0.672175	0.0589922	FALSE	FALSE	FALSE	FALSE
Zm00001d002545	AT5G17300	MYB_related	RVE1	0	CLUSTER1	0.352392	0.486713	0.793974	0.191746	0.239712	0.288476	1.09519	0.520411	U	U	FALSE	FALSE
Zm00001d026648	AT1G56170	NF-YC	ATHAP5B,HAP5B,NF-YC2	nuclear factor Y, subunit C2	CLUSTER1	0.583331	0.102343	0.668277	0	1.85682	0.178227	0.576689	0	FALSE	FALSE	FALSE	FALSE
Zm00001d051117	AT4G13480	MYB	AtMYB79,MYB79	myb domain protein 79	CLUSTER1	0.401645	0	0.839612	0	0.472309	0.0241229	2.12617	0	U	FALSE	FALSE	FALSE
Zm00001d035266	AT5G53950	NAC	ANAC098,ATCUC2,CUC2	NAC (No Apical Meristem) domain transcriptional regulator superfamily protein	CLUSTER1	0.507845	0.0324109	0.22194	0.359567	0.378908	0.039859	1.83758	0.217199	U	FALSE	FALSE	FALSE
Zm00001d047266	AT3G13840	GRAS	.	GRAS family transcription factor	CLUSTER1	0.447253	0.263961	0.213997	0.634938	1.24903	0	0.620519	0.110228	FALSE	FALSE	FALSE	FALSE
Zm00001d047752	AT2G28500	LBD	LBD11	LOB domain-containing protein 11	CLUSTER1	0.450926	0.0207734	1.01254	0	0.791251	0.170854	1.07983	0	FALSE	FALSE	FALSE	FALSE
Zm00001d052890	AT2G42200	SBP	SPL9	squamosa promoter binding protein-like 9	CLUSTER1	0.941038	0.231188	0.200058	0.0971011	1.18978	0.075229	0.659969	0.0828028	FALSE	D	FALSE	FALSE
Zm00001d049058	AT2G31230	ERF	ATERF15,ERF15	ethylene-responsive element binding factor 15	CLUSTER1	0.460286	0.348585	0.171074	0.0618303	1.47153	0.376583	0.374518	0.190375	FALSE	FALSE	FALSE	FALSE
Zm00001d010667	AT4G35040	bZIP	bZIP19	Basic-leucine zipper (bZIP) transcription factor family protein	CLUSTER1	0.429008	0.227778	1.09926	0.14273	0.69669	0.265592	0.361802	0.0924614	FALSE	U	FALSE	FALSE
Zm00001d041958	AT5G43290	WRKY	ATWRKY49,WRKY49	WRKY DNA-binding protein 49	CLUSTER1	0.357524	0.059452	0.624379	0	0.539252	0.297188	0.860559	0.534684	FALSE	FALSE	FALSE	FALSE
Zm00001d013164	AT5G57620	MYB	AtMYB36,MYB36	myb domain protein 36	CLUSTER1	0.847739	0.0139917	0.256083	0.0273025	1.34614	0	0.769391	0	FALSE	D	FALSE	FALSE
Zm00001d029474	AT3G13840	GRAS	.	GRAS family transcription factor	CLUSTER1	0.202086	0	0	0.072982	2.30133	0.280861	0.170338	0.203655	FALSE	FALSE	FALSE	FALSE
Zm00001d052591	AT2G36080	B3	.	AP2/B3-like transcriptional factor family protein	CLUSTER1	1.9025	0.0842716	0.0756106	0.0613422	0.882057	0.046281	0.172162	0	FALSE	D	FALSE	FALSE
Zm00001d021988	AT2G14760	bHLH	.	basic helix-loop-helix (bHLH) DNA-binding superfamily protein	CLUSTER1	1.24873	0.0334438	0.0652771	0.0102751	1.44431	0.0188596	0.272567	0.00953912	D	D	FALSE	FALSE
Zm00001d020405	AT1G66230	MYB	AtMYB20,MYB20	myb domain protein 20	CLUSTER1	0.716637	0.25703	0.660337	0.151015	0.336411	0.140476	0.712614	0.117111	FALSE	FALSE	FALSE	FALSE
Zm00001d044259	AT2G26150	HSF	ATHSFA2,HSFA2	heat shock transcription factor A2	CLUSTER1	0.726263	0.0710518	0.36704	0.0359819	1.00857	0.0903423	0.697774	0.0809781	FALSE	FALSE	FALSE	FALSE
Zm00001d018930	AT4G14770	CPP	ATTCX2,TCX2	TESMIN/TSO1-like CXC 2	CLUSTER1	0.419701	0.0908603	0.355491	0.603413	0.59323	0.0836196	0.44072	0.46422	FALSE	FALSE	U	FALSE
Zm00001d046126	AT1G79580	NAC	ANAC033,SMB	NAC (No Apical Meristem) domain transcriptional regulator superfamily protein	CLUSTER1	1.04288	0	0.362091	0	0.836565	0	0.673094	0	FALSE	D	FALSE	FALSE
Zm00001d037786	AT1G64530	Nin-like	.	Plant regulator RWP-RK family protein	CLUSTER1	0.766179	0.133082	0.468938	0.105001	0.647175	0.160347	0.570043	0.0598994	FALSE	FALSE	FALSE	FALSE
Zm00001d008853	AT5G56960	bHLH	.	basic helix-loop-helix (bHLH) DNA-binding family protein	CLUSTER1	0.126889	0	0.186307	0.0117046	0.983162	0	1.58936	0	FALSE	FALSE	FALSE	FALSE
Zm00001d052288	AT3G48160	E2F/DP	DEL1,E2FE,E2L3	DP-E2F-like 1	CLUSTER1	0.808481	0	0.0405363	0.00698717	1.68723	0	0.251452	0.0193098	D	D	FALSE	FALSE
Zm00001d009595	AT4G04450	WRKY	AtWRKY42,WRKY42	WRKY family transcription factor	CLUSTER1	0.0966804	0	0.853632	0	0.505217	0	1.24549	0	U	U	FALSE	FALSE
Zm00001d006687	AT4G36740	HD-ZIP	ATHB40,HB-5,HB40	homeobox protein 40	CLUSTER1	0.410799	0	0.538006	0	0.796183	0	0.89315	0	FALSE	FALSE	FALSE	FALSE
Zm00001d030907	AT4G33280	B3	.	AP2/B3-like transcriptional factor family protein	CLUSTER1	0.0331248	0.164565	0.0194215	0.0903682	1.36494	0.0632128	0.857009	0	FALSE	FALSE	FALSE	FALSE
Zm00001d037749	AT5G56960	bHLH	.	basic helix-loop-helix (bHLH) DNA-binding family protein	CLUSTER1	0.853472	0	0.0339985	0.0374371	0.941957	0.168487	0.235383	0.252862	D	FALSE	FALSE	FALSE
Zm00001d018510	AT3G53820	C2H2	.	C2H2 and C2HC zinc fingers superfamily protein	CLUSTER1	1.07159	0	0.194314	0	0.593054	0	0.463395	0.159425	FALSE	FALSE	FALSE	FALSE
Zm00001d045120	AT5G25190	ERF	.	Integrase-type DNA-binding superfamily protein	CLUSTER1	0.875505	0.0596074	0.192297	0.559568	0.39949	0	0.0911902	0.209546	FALSE	FALSE	FALSE	FALSE
Zm00001d016632	AT3G50700	C2H2	AtIDD2,IDD2	indeterminate(ID)-domain 2	CLUSTER1	0.374303	0.0912464	0.0111714	0.0454716	1.35283	0.268438	0.153771	0.0622138	D	FALSE	FALSE	FALSE
Zm00001d042756	AT2G38090	MYB_related	.	Duplicated homeodomain-like superfamily protein	CLUSTER1	0.107366	0.0342569	0.581449	0.0735573	0.525396	0.0656794	0.897091	0.04124	FALSE	U	FALSE	FALSE
Zm00001d040019	AT1G68320	MYB	AtMYB62,BW62B,BW62C,MYB62	myb domain protein 62	CLUSTER1	0.182206	0.0111304	1.07995	0	0.347827	0	0.687276	0	FALSE	U	FALSE	FALSE
Zm00001d042821	AT3G11260	WOX	WOX5	WUSCHEL related homeobox 5	CLUSTER1	0.944903	0	0.30634	0	0.526112	0	0.455497	0	FALSE	D	FALSE	FALSE
Zm00001d009030	AT1G03840	C2H2	MGP	C2H2 and C2HC zinc fingers superfamily protein	CLUSTER1	1.43212	0	0.122612	0	0.505585	0.0525773	0.104301	0	FALSE	FALSE	FALSE	FALSE
Zm00001d025409	AT5G61890	ERF	.	Integrase-type DNA-binding superfamily protein	CLUSTER1	0.448124	0.0841652	0.121031	0	0.369481	0.194046	0.961064	0	FALSE	FALSE	FALSE	FALSE
Zm00001d027459	AT2G18060	NAC	ANAC037,VND1	vascular related NAC-domain protein 1	CLUSTER1	0.478366	0.0786067	0.255162	0.109959	0.496544	0.057123	0.471822	0.227203	FALSE	FALSE	FALSE	FALSE
Zm00001d025133	AT5G41920	GRAS	.	GRAS family transcription factor	CLUSTER1	0.288791	0.156741	0.0150269	0	0.348607	0.158318	1.14094	0.042353	U	FALSE	FALSE	FALSE
Zm00001d031416	AT3G57670	C2H2	NTT,WIP2	C2H2-type zinc finger family protein	CLUSTER1	0.356229	0	0.532539	0.0317904	0.358729	0.517713	0.329072	0.0202527	FALSE	FALSE	FALSE	FALSE
Zm00001d038289	AT5G22380	NAC	anac090,NAC090	NAC domain containing protein 90	CLUSTER1	0.267438	0	0.114555	0.204652	0.524859	0.116625	0.815666	0.0784512	FALSE	FALSE	FALSE	FALSE
Zm00001d051140	AT4G28530	NAC	anac074,NAC074	NAC domain containing protein 74	CLUSTER1	0.426387	0.0142475	0.0189653	0.0195733	1.36608	0.0557932	0.215038	0	D	FALSE	FALSE	FALSE
Zm00001d050834	AT5G06710	HD-ZIP	HAT14	homeobox from Arabidopsis thaliana	CLUSTER1	0.375755	0.0100789	0.853518	0	0.304101	0.0745161	0.442669	0.0497153	FALSE	U	FALSE	FALSE
Zm00001d006585	AT4G21440	MYB	ATM4,ATMYB102,MYB102	MYB-like 102	CLUSTER1	1.04325	0.0521012	0.282736	0.0823572	0.202525	0	0.359867	0.0383996	FALSE	D	FALSE	FALSE
Zm00001d028526	AT4G08250	GRAS	.	GRAS family transcription factor	CLUSTER1	0.197565	0.0429966	0.068252	0.0675685	1.07262	0.253525	0.126207	0.214642	D	FALSE	FALSE	FALSE
Zm00001d010616	AT4G11070	WRKY	AtWRKY41,WRKY41	WRKY family transcription factor	CLUSTER1	0.0961868	0.0410304	0.185171	0.0476739	0.130752	0	1.45566	0	U	FALSE	FALSE	FALSE
Zm00001d052355	AT4G11070	WRKY	AtWRKY41,WRKY41	WRKY family transcription factor	CLUSTER1	0.554547	0	0.393545	0.0360898	0.368174	0.10684	0.368618	0.089378	FALSE	FALSE	FALSE	FALSE
Zm00001d033407	AT2G22750	bHLH	.	basic helix-loop-helix (bHLH) DNA-binding superfamily protein	CLUSTER1	0.393242	0.0975731	0.0151875	0.271454	0.698463	0.0970105	0.327495	0.0124472	D	FALSE	FALSE	FALSE
Zm00001d008404	AT1G27660	bHLH	.	basic helix-loop-helix (bHLH) DNA-binding superfamily protein	CLUSTER1	0.342428	0.0129958	0.345525	0.0542326	0.764245	0	0.312194	0.053582	FALSE	FALSE	FALSE	FALSE
Zm00001d001945	AT1G19850	ARF	ARF5,IAA24,MP	Transcriptional factor B3 family protein / auxin-responsive factor AUX/IAA-related	CLUSTER1	0.559002	0.0112474	0.228558	0.0312828	0.510549	0.0370572	0.407634	0.0492226	FALSE	D	FALSE	FALSE
Zm00001d019189	AT3G57230	MIKC_MADS	AGL16	0	CLUSTER1	0.014929	0.0923298	0	0.0673247	0.540403	0.0756149	0.74169	0.269127	FALSE	FALSE	FALSE	FALSE
Zm00001d005057	AT3G56400	WRKY	ATWRKY70,WRKY70	WRKY DNA-binding protein 70	CLUSTER1	0.296217	0.0132676	0.203219	0	0.475905	0.0201413	0.764246	0.0177946	FALSE	FALSE	FALSE	FALSE
Zm00001d035903	AT3G61970	B3	NGA2	AP2/B3-like transcriptional factor family protein	CLUSTER1	0.972533	0.0448053	0.119062	0.120862	0.333241	0.0738816	0.122691	0	FALSE	FALSE	FALSE	FALSE
Zm00001d047999	AT3G07340	bHLH	.	basic helix-loop-helix (bHLH) DNA-binding superfamily protein	CLUSTER1	0.263501	0	0.787987	0	0.127419	0.06873	0.309552	0.129759	FALSE	U	FALSE	FALSE
Zm00001d042472	AT1G14920	GRAS	GAI,RGA2	GRAS family transcription factor family protein	CLUSTER1	0.932188	0.0144214	0.0203508	0.0274397	0.521836	0.0428654	0.0602787	0	FALSE	FALSE	FALSE	FALSE
Zm00001d007842	AT4G08150	TALE	BP,BP1,KNAT1	KNOTTED-like from Arabidopsis thaliana	CLUSTER1	0.121404	0	0.433659	0	0.317709	0	0.683821	0	FALSE	FALSE	FALSE	FALSE
Zm00001d034653	AT2G37590	Dof	ATDOF2.4,DOF2.4	DNA binding with one finger 2.4	CLUSTER1	0	0	0	0	0.9554	0.0675263	0.525636	0	FALSE	FALSE	FALSE	FALSE
Zm00001d012507	AT3G56400	WRKY	ATWRKY70,WRKY70	WRKY DNA-binding protein 70	CLUSTER1	0.0296259	0	0.0283268	0	0.403119	0.0625483	0.972649	0.0502312	FALSE	FALSE	FALSE	FALSE
Zm00001d009573	AT4G18450	ERF	.	Integrase-type DNA-binding superfamily protein	CLUSTER1	0.536164	0	0.176487	0	0.445147	0	0.363191	0	FALSE	FALSE	FALSE	FALSE
Zm00001d034084	AT1G13960	WRKY	WRKY4	WRKY DNA-binding protein 4	CLUSTER1	0.105071	0.0198319	0.251808	0	0.201136	0	0.941757	0	U	FALSE	FALSE	FALSE
Zm00001d013200	AT2G28810	Dof	.	Dof-type zinc finger DNA-binding family protein	CLUSTER1	0.552779	0.0225308	0.21732	0	0.224753	0	0.43407	0	FALSE	FALSE	FALSE	FALSE
Zm00001d027679	AT2G42440	LBD	.	Lateral organ boundaries (LOB) domain family protein	CLUSTER1	0.67082	0	0.127897	0	0.332625	0	0.125342	0	FALSE	FALSE	FALSE	FALSE
Zm00001d026088	AT3G61150	HD-ZIP	AHDP,ANL2	Homeobox-leucine zipper family protein / lipid-binding START domain-containing protein	CLUSTER1	0.549874	0.0329283	0.0823956	0.00933662	0.29997	0.0283471	0.223102	0.00921065	FALSE	D	FALSE	FALSE
Zm00001d002281	AT3G47680	MYB_related	.	DNA binding	CLUSTER1	0.204297	0	0.0762545	0	0.0319806	0.201023	0.554085	0.0708653	FALSE	FALSE	FALSE	FALSE
Zm00001d002760	AT5G47230	ERF	ATERF-5,ATERF5,ERF5	ethylene responsive element binding factor 5	CLUSTER1	0.559428	0	0.0959535	0	0.209377	0	0.0947009	0	FALSE	D	FALSE	FALSE
Zm00001d008812	AT4G29190	C3H	.	Zinc finger C-x8-C-x5-C-x3-H type family protein	CLUSTER2	169.117	45.1298	570.523	368.636	70.1186	25.9895	497.79	294.622	U	U	U	U
Zm00001d046937	AT5G24800	bZIP	ATBZIP9,BZIP9,BZO2H2	basic leucine zipper 9	CLUSTER2	151.782	65.1685	173.192	307.532	109.633	106.61	216.202	302.57	FALSE	FALSE	U	U
Zm00001d049543	AT1G01060	MYB_related	LHY,LHY1	Homeodomain-like superfamily protein	CLUSTER2	112.177	99.0038	280.548	222.594	109.678	136.119	267.103	190.948	U	U	U	FALSE
Zm00001d036298	AT2G23340	ERF	DEAR3	DREB and EAR motif protein 3	CLUSTER2	128.749	40.1281	229.862	200.682	66.4616	38.6465	186.605	209.232	U	FALSE	U	U
Zm00001d033378	AT2G16400	TALE	BLH6	BEL1-like homeodomain 6	CLUSTER2	87.6056	51.1382	171.323	65.9865	76.6207	103.095	107.784	100.559	FALSE	FALSE	FALSE	FALSE
Zm00001d041474	AT4G20380	LSD	LSD1	LSD1 zinc finger family protein	CLUSTER2	55.5778	53.9703	156.643	110.024	56.9482	74.6162	124.092	128.186	U	U	U	FALSE
Zm00001d046632	AT4G37260	MYB	ATMYB73,MYB73	myb domain protein 73	CLUSTER2	69.6357	36.5698	141.77	142.22	52.262	28.3515	188.024	68.5587	U	U	U	U
Zm00001d015614	AT5G67300	MYB	ATMYB44,ATMYBR1,MYB44,MYBR1	myb domain protein r1	CLUSTER2	95.9354	14.2628	109.729	78.9258	87.3654	46.0156	147.449	114.399	FALSE	FALSE	U	U
Zm00001d031725	AT2G45680	TCP	.	TCP family transcription factor	CLUSTER2	59.8251	39.3	161.214	93.8515	58.641	51.5081	138.135	81.1875	U	U	U	FALSE
Zm00001d002762	AT4G17500	ERF	ATERF-1,ERF-1	ethylene responsive element binding factor 1	CLUSTER2	54.2651	16.4054	137.699	84.9326	75.466	42.5158	124.143	130.137	FALSE	U	U	U
Zm00001d002618	AT4G25470	ERF	ATCBF2,CBF2,DREB1C,FTQ4	C-repeat/DRE binding factor 2	CLUSTER2	61.5941	3.31907	180.112	82.4333	38.6614	16.4536	151.471	97.8712	U	U	U	U
Zm00001d013202	AT2G03500	G2-like	.	Homeodomain-like superfamily protein	CLUSTER2	55.2785	21.3784	104.809	51.2077	58.3789	39.2018	194.814	100.457	U	FALSE	U	U
Zm00001d031441	AT2G42280	bHLH	.	basic helix-loop-helix (bHLH) DNA-binding superfamily protein	CLUSTER2	33.9162	36.7007	102.131	45.8771	33.4557	30.5481	249.049	69.692	U	U	FALSE	U
Zm00001d012585	AT5G44210	ERF	ATERF-9,ATERF9,ERF9	erf domain protein 9	CLUSTER2	59.9658	32.0063	124.443	53.6711	40.1808	64.5324	109.156	95.0919	U	U	FALSE	FALSE
Zm00001d034160	AT4G37180	G2-like	.	Homeodomain-like superfamily protein	CLUSTER2	75.0331	35.9878	107.467	33.1142	46.6443	54.5942	88.8073	83.8104	FALSE	FALSE	FALSE	FALSE
Zm00001d002405	AT4G31550	WRKY	ATWRKY11,WRKY11	WRKY DNA-binding protein 11	CLUSTER2	55.8877	15.1958	108.4	30.5927	56.1104	38.138	63.215	58.7625	FALSE	FALSE	U	FALSE
Zm00001d043474	AT1G29280	WRKY	ATWRKY65,WRKY65	WRKY DNA-binding protein 65	CLUSTER2	43.5951	22.0162	80.19	32.4684	58.9615	36.6948	83.4951	67.5426	FALSE	FALSE	FALSE	FALSE
Zm00001d020834	AT1G69010	bHLH	BIM1	basic helix-loop-helix (bHLH) DNA-binding superfamily protein	CLUSTER2	28.6524	23.6312	33.6224	51.0334	51.5933	44.9522	94.3186	84.9312	FALSE	FALSE	U	FALSE
Zm00001d001933	AT3G12130	C3H	.	KH domain-containing protein / zinc finger (CCCH type) family protein	CLUSTER2	31.0173	18.4543	118.832	53.2669	25.5897	19.1956	85.7766	44.5172	U	U	U	U
Zm00001d035195	AT4G20380	LSD	LSD1	LSD1 zinc finger family protein	CLUSTER2	24.486	29.508	68.3076	44.2375	51.6399	44.6491	53.7748	73.7222	FALSE	U	FALSE	FALSE
Zm00001d051981	AT3G51080	GATA	GATA12	GATA transcription factor 12	CLUSTER2	37.6489	31.3365	45.528	48.4069	39.8373	24.9718	64.1777	71.8976	FALSE	FALSE	FALSE	U
Zm00001d042267	AT5G62000	ARF	ARF1-BP,ARF2,HSS,ORE14	auxin response factor 2	CLUSTER2	34.0053	12.7251	70.5206	38.1539	46.4142	25.6005	73.3807	55.3017	FALSE	U	U	U
Zm00001d026447	AT2G23340	ERF	DEAR3	DREB and EAR motif protein 3	CLUSTER2	32.7204	19.9225	44.8954	45.6679	26.7627	30.2206	75.4889	60.7245	U	FALSE	U	U
Zm00001d015549	AT5G25220	TALE	KNAT3	KNOTTED1-like homeobox gene 3	CLUSTER2	25.0021	34.2087	41.4867	45.0911	46.7474	44.095	55.7736	41.3803	FALSE	FALSE	FALSE	FALSE
Zm00001d024376	AT4G31550	WRKY	ATWRKY11,WRKY11	WRKY DNA-binding protein 11	CLUSTER2	32.8447	24.8063	71.5644	27.2662	27.1755	43.0899	65.892	41.1349	U	U	FALSE	FALSE
Zm00001d029602	AT5G67420	LBD	ASL39,LBD37	LOB domain-containing protein 37	CLUSTER2	44.5678	11.5212	75.0942	23.382	18.8485	19.4249	82.5137	55.7551	U	FALSE	FALSE	FALSE
Zm00001d011355	AT3G12680	C3H	HUA1	floral homeotic protein (HUA1)	CLUSTER2	26.906	23.2	55.318	41.1016	25.6022	29.5843	52.1835	44.3657	U	U	FALSE	FALSE
Zm00001d008546	AT1G68550	ERF	.	Integrase-type DNA-binding superfamily protein	CLUSTER2	35.0612	18.3311	56.2736	20.9304	42.5366	28.3288	45.8814	49.2996	FALSE	FALSE	FALSE	FALSE
Zm00001d004086	AT4G31550	WRKY	ATWRKY11,WRKY11	WRKY DNA-binding protein 11	CLUSTER2	27.3388	15.1416	62.0482	39.6771	23.2124	22.9777	50.3807	38.4528	U	U	U	FALSE
Zm00001d051439	AT4G24060	Dof	.	Dof-type zinc finger DNA-binding family protein	CLUSTER2	24.2593	22.7012	48.2813	26.2743	32.4928	40.8125	45.8302	38.5535	FALSE	FALSE	FALSE	FALSE
Zm00001d031673	AT5G61890	ERF	.	Integrase-type DNA-binding superfamily protein	CLUSTER2	21.1251	4.93497	90.2682	23.2249	4.05623	1.89796	81.0497	13.8042	U	U	U	U
Zm00001d040318	AT1G65910	NAC	anac028,NAC028	NAC domain containing protein 86	CLUSTER2	41.7938	8.44213	55.7486	31.1078	19.1315	11.3838	41.0285	31.1974	U	FALSE	U	U
Zm00001d042305	AT3G27010	TCP	AT-TCP20,ATTCP20,PCF1,TCP20	TEOSINTE BRANCHED 1, cycloidea, PCF (TCP)-domain family protein 20	CLUSTER2	18.7922	14.4803	43.0573	21.0487	20.6219	19.1193	52.5773	46.1963	U	U	FALSE	U
Zm00001d046323	AT2G20495	M-type_MADS	.	0	CLUSTER2	9.31989	9.54802	85.5331	19.229	8.56102	14.0155	67.3439	17.3471	U	U	U	FALSE
Zm00001d014765	AT1G75540	DBB	STH2	salt tolerance homolog2	CLUSTER2	37.1034	17.5434	42.4634	23.0036	17.3777	12.5284	31.4824	38.9854	FALSE	FALSE	FALSE	U
Zm00001d023565	AT1G58100	TCP	.	TCP family transcription factor	CLUSTER2	18.476	19.1833	44.7753	28.1917	28.0935	17.7262	42.0528	19.5118	FALSE	U	FALSE	FALSE
Zm00001d019216	AT4G27950	ERF	CRF4	cytokinin response factor 4	CLUSTER2	18.0759	20.3219	21.7786	37.7475	15.6767	27.9902	29.3973	46.9607	FALSE	FALSE	FALSE	FALSE
Zm00001d010309	AT5G18830	SBP	ATSPL7,SPL7	squamosa promoter binding protein-like 7	CLUSTER2	17.4431	15.2805	30.8465	27.9476	22.3083	22.0441	39.5804	27.8902	FALSE	FALSE	FALSE	FALSE
Zm00001d039065	AT2G46270	bZIP	GBF3	G-box binding factor 3	CLUSTER2	16.9095	16.8764	22.1008	32.6565	9.8237	24.5896	36.3661	36.9106	U	FALSE	FALSE	FALSE
Zm00001d020136	AT5G24110	WRKY	ATWRKY30,WRKY30	WRKY DNA-binding protein 30	CLUSTER2	23.2965	12.6033	29.3879	35.3699	17.0901	11.5893	29.8465	28.6977	FALSE	FALSE	U	U
Zm00001d036536	AT3G15210	ERF	ATERF-4,ATERF4,ERF4,RAP2.5	ethylene responsive element binding factor 4	CLUSTER2	18.8866	19.4623	28.1785	22.3875	17.7458	18.554	36.5502	20.5582	U	FALSE	FALSE	FALSE
Zm00001d017409	AT4G36240	GATA	GATA5	GATA transcription factor 7	CLUSTER2	11.3438	18.8544	22.8224	30.4226	16.1495	23.0949	34.3893	24.4609	U	U	FALSE	FALSE
Zm00001d025953	AT5G66320	GATA	GATA5	GATA transcription factor 5	CLUSTER2	12.183	25.866	28.389	21.3405	16.0007	34.1722	22.7405	20.5001	FALSE	U	FALSE	FALSE
Zm00001d037607	AT5G26170	WRKY	ATWRKY50,WRKY50	WRKY DNA-binding protein 50	CLUSTER2	13.5176	3.26214	48.7099	21.2569	17.0648	7.41784	27.6933	34.5208	FALSE	U	U	U
Zm00001d011985	AT3G27010	TCP	AT-TCP20,ATTCP20,PCF1,TCP20	TEOSINTE BRANCHED 1, cycloidea, PCF (TCP)-domain family protein 20	CLUSTER2	18.1824	11.0489	27.0717	22.0901	23.3639	13.6866	25.6151	29.8817	FALSE	FALSE	FALSE	U
Zm00001d029287	AT5G28040	GeBP	.	DNA-binding storekeeper protein-related transcriptional regulator	CLUSTER2	20.4036	13.381	30.34	13.7851	15.5999	18.931	26.9884	24.2486	FALSE	FALSE	FALSE	FALSE
Zm00001d016876	AT3G14180	Trihelix	.	sequence-specific DNA binding transcription factors	CLUSTER2	12.578	8.62375	39.0119	16.3068	11.3277	13.6289	36.353	24.6519	U	U	FALSE	FALSE
Zm00001d004857	AT1G43700	bZIP	SUE3,VIP1	VIRE2-interacting protein 1	CLUSTER2	18.25	14.5897	28.8411	24.6788	15.3355	11.5629	30.4951	18.1334	FALSE	FALSE	FALSE	FALSE
Zm00001d036736	AT4G36730	bZIP	GBF1	G-box binding factor 1	CLUSTER2	13.0655	11.504	20.8647	32.5791	4.98052	7.71432	36.3269	22.9846	U	FALSE	U	U
Zm00001d042910	AT5G02320	MYB	ATMYB3R5,MYB3R-5	myb domain protein 3r-5	CLUSTER2	14.5291	12.4489	24.1318	14.3391	16.4306	16.2419	26.657	20.5421	FALSE	FALSE	FALSE	FALSE
Zm00001d018178	AT1G45249	bZIP	ABF2,AREB1,ATAREB1	abscisic acid responsive elements-binding factor 2	CLUSTER2	6.50138	11.3743	15.3182	34.7059	8.75692	11.4984	19.6841	32.6713	U	U	U	U
Zm00001d032923	AT3G22830	HSF	AT-HSFA6B,HSFA6B	heat shock transcription factor A6B	CLUSTER2	13.4106	8.3896	21.0357	17.8101	20.3421	11.9977	23.5314	22.5699	FALSE	FALSE	U	FALSE
Zm00001d018360	AT2G24830	C3H	.	zinc finger (CCCH-type) family protein / D111/G-patch domain-containing protein	CLUSTER2	15.4908	12.664	24.9149	20.1356	12.2	15.4916	17.2668	16.0995	FALSE	FALSE	FALSE	FALSE
Zm00001d045046	AT5G58010	bHLH	LRL3	LJRHL1-like 3	CLUSTER2	14.391	6.95461	18.6211	15.62	13.1526	8.8747	27.8345	16.129	U	FALSE	U	FALSE
Zm00001d038557	AT3G12480	NF-YC	NF-YC11	nuclear factor Y, subunit C11	CLUSTER2	8.33714	7.27094	16.1064	17.5599	9.31311	11.6341	24.4943	22.8587	U	FALSE	FALSE	FALSE
Zm00001d025757	AT3G59580	Nin-like	.	Plant regulator RWP-RK family protein	CLUSTER2	9.1589	6.67169	23.3481	9.9788	11.2593	15.9514	20.2618	18.4691	FALSE	U	FALSE	FALSE
Zm00001d049625	AT4G20380	LSD	LSD1	LSD1 zinc finger family protein	CLUSTER2	9.69766	5.97379	22.8464	10.2944	18.1282	9.80347	16.8321	17.8859	FALSE	U	FALSE	FALSE
Zm00001d027510	AT1G76350	Nin-like	.	Plant regulator RWP-RK family protein	CLUSTER2	12.7641	7.50935	22.4713	9.81906	16.446	12.8179	14.6995	14.5894	FALSE	FALSE	FALSE	FALSE
Zm00001d030744	AT2G37650	GRAS	.	GRAS family transcription factor	CLUSTER2	14.6451	7.89471	19.9026	11.4302	14.5343	13.5029	14.4305	13.898	FALSE	FALSE	FALSE	FALSE
Zm00001d050242	AT5G08190	NF-YB	NF-YB12	nuclear factor Y, subunit B12	CLUSTER2	10.3717	8.51048	18.3157	11.2757	12.0063	11.0015	16.8031	12.7191	FALSE	FALSE	FALSE	FALSE
Zm00001d005865	AT1G61730	GeBP	.	DNA-binding storekeeper protein-related transcriptional regulator	CLUSTER2	8.9622	4.58167	18.0261	9.38359	10.3863	9.78669	20.5477	13.475	FALSE	U	U	FALSE
Zm00001d038216	AT1G71520	ERF	.	Integrase-type DNA-binding superfamily protein	CLUSTER2	5.98571	0.0990544	28.5479	2.27544	3.69981	0.125329	44.4688	9.9385	U	U	FALSE	FALSE
Zm00001d041056	AT1G59750	ARF	ARF1	auxin response factor 2	CLUSTER2	7.71387	6.30534	21.5533	10.1256	9.02395	9.40864	13.0403	11.7335	FALSE	U	FALSE	FALSE
Zm00001d052738	AT5G62020	HSF	AT-HSFB2A,HSFB2A	heat shock transcription factor B2A	CLUSTER2	5.16958	1.5321	7.56155	8.75146	12.9175	4.23494	18.9497	29.7584	FALSE	FALSE	U	U
Zm00001d027757	AT3G22830	HSF	AT-HSFA6B,HSFA6B	heat shock transcription factor A6B	CLUSTER2	6.16168	2.74519	13.6013	19.5996	6.5284	9.55919	8.47036	21.899	FALSE	U	U	U
Zm00001d043706	AT1G01260	bHLH	.	basic helix-loop-helix (bHLH) DNA-binding superfamily protein	CLUSTER2	20.4664	1.39315	21.0315	9.27479	4.89309	4.76058	5.93396	17.5947	FALSE	FALSE	U	U
Zm00001d023507	AT1G43700	bZIP	SUE3,VIP1	VIRE2-interacting protein 1	CLUSTER2	7.98005	7.60056	15.5255	12.8679	9.75631	5.65571	13.7794	8.41094	FALSE	FALSE	FALSE	FALSE
Zm00001d027292	AT4G00150	GRAS	ATHAM3,HAM3	GRAS family transcription factor	CLUSTER2	5.58674	13.2781	10.2624	4.83295	4.62342	14.3269	7.5686	7.39609	FALSE	FALSE	D	FALSE
Zm00001d046441	AT3G59470	FAR1	FRS5	FAR1-related sequence 5	CLUSTER2	4.72961	5.09657	11.4419	6.19893	5.59771	5.45279	9.09954	7.32091	FALSE	U	FALSE	FALSE
Zm00001d040500	AT4G01120	bZIP	ATBZIP54,GBF2	G-box binding factor 2	CLUSTER2	3.42342	4.13213	4.91569	7.77783	1.93979	5.6702	7.89188	8.96525	U	FALSE	FALSE	FALSE
Zm00001d033834	AT5G66770	GRAS	.	GRAS family transcription factor	CLUSTER2	3.63067	0.320295	6.31785	3.69559	3.29181	2.07996	5.16157	10.623	FALSE	FALSE	U	U
Zm00001d051684	AT3G07650	CO-like	COL9	CONSTANS-like 9	CLUSTER2	2.16723	4.56914	4.24859	3.46798	1.88048	4.50876	5.22526	3.96742	U	FALSE	FALSE	FALSE
Zm00001d026305	AT2G31170	NF-YA	SYCO ARATH	Cysteinyl-tRNA synthetase, class Ia family protein	CLUSTER2	3.26073	2.30099	5.36704	2.49558	2.83577	3.71886	4.3178	4.47774	FALSE	FALSE	FALSE	FALSE
Zm00001d024220	AT1G61660	bHLH	.	basic helix-loop-helix (bHLH) DNA-binding superfamily protein	CLUSTER2	1.72186	3.24567	3.40629	3.1327	4.26972	3.9641	4.12112	3.69215	FALSE	FALSE	FALSE	FALSE
Zm00001d012963	AT3G55370	Dof	OBP3	OBF-binding protein 3	CLUSTER2	2.55473	2.93467	4.35043	2.99358	2.14108	2.96309	3.64172	3.48521	FALSE	FALSE	FALSE	FALSE
Zm00001d006106	AT2G33480	NAC	ANAC041,NAC041	NAC domain containing protein 41	CLUSTER2	2.29606	1.91007	3.27646	1.45994	1.97001	1.73616	2.75311	7.14102	FALSE	FALSE	FALSE	U
Zm00001d016674	AT5G03720	HSF	AT-HSFA3,HSFA3	heat shock transcription factor A3	CLUSTER2	2.02644	1.29981	5.1748	1.03896	1.18699	1.52502	4.34766	3.95116	U	U	FALSE	U
Zm00001d043908	AT2G46270	bZIP	GBF3	G-box binding factor 3	CLUSTER2	1.65815	2.14728	2.29143	3.59184	0.876539	2.28372	3.00735	3.50417	U	FALSE	FALSE	FALSE
Zm00001d043992	AT2G46270	bZIP	GBF3	G-box binding factor 3	CLUSTER2	1.54059	1.48471	2.2528	3.41164	1.46336	1.93387	2.75296	3.29319	FALSE	FALSE	U	FALSE
Zm00001d025638	AT2G46270	bZIP	GBF3	G-box binding factor 3	CLUSTER2	0.591546	0.762209	0.861789	1.08398	0.288182	0.791846	1.20965	1.09801	U	FALSE	FALSE	FALSE
Zm00001d010933	AT1G48000	MYB	AtMYB112,MYB112	myb domain protein 112	CLUSTER2	0.585663	0.0351966	1.54936	0.114299	0.435024	0.272791	1.09833	0.64547	FALSE	U	FALSE	FALSE
Zm00001d030644	AT1G48000	MYB	AtMYB112,MYB112	myb domain protein 112	CLUSTER2	0.0283786	0.121811	0.359528	0.416929	0.137863	0.49514	0.704029	1.63879	U	FALSE	FALSE	U
Zm00001d041604	AT3G62420	bZIP	ATBZIP53,BZIP53	basic region/leucine zipper motif 53	CLUSTER3	370.635	115.974	335.346	101.304	103.963	61.8228	88.298	50.8215	FALSE	FALSE	FALSE	FALSE
Zm00001d028974	AT3G20770	EIL	AtEIN3,EIN3	Ethylene insensitive 3 family protein	CLUSTER3	132.768	138.912	272.793	161.15	84.3548	104.928	157.909	112.314	FALSE	U	FALSE	FALSE
Zm00001d031522	AT5G20730	ARF	ARF7,BIP,IAA21,IAA23,IAA25,MSG1,NPH4,TIR5	Transcriptional factor B3 family protein / auxin-responsive factor AUX/IAA-related	CLUSTER3	96.7765	131.482	187.358	192.529	71.5668	81.065	129.419	92.3901	FALSE	FALSE	FALSE	FALSE
Zm00001d002079	AT2G23340	ERF	DEAR3	DREB and EAR motif protein 3	CLUSTER3	60.8128	51.1488	109.489	94.2945	75.8119	60.984	66.6911	67.2835	FALSE	FALSE	FALSE	FALSE
Zm00001d020595	AT1G72360	ERF	HRE1	Integrase-type DNA-binding superfamily protein	CLUSTER3	163.809	59.5089	92.7276	139.98	37.934	14.2191	20.3482	28.5105	FALSE	FALSE	U	U
Zm00001d043782	AT1G68840	RAV	EDF2,RAP2.8,RAV2,TEM2	related to ABI3/VP1 2	CLUSTER3	85.306	27.5566	109.451	91.8659	33.3885	33.8572	68.9411	71.6575	U	FALSE	U	U
Zm00001d013547	AT4G34610	TALE	BLH6	BEL1-like homeodomain 6	CLUSTER3	65.683	49.3072	118.684	72.3091	26.1017	28.6952	35.9388	38.3203	FALSE	FALSE	FALSE	FALSE
Zm00001d047017	AT4G17880	bHLH	.	Basic helix-loop-helix (bHLH) DNA-binding family protein	CLUSTER3	60.0892	14.8563	169.094	42.9747	21.3811	12.834	76.9945	32.0584	U	U	U	U
Zm00001d051749	AT3G01470	HD-ZIP	ATHB-1,ATHB1,HAT5,HB-1,HD-ZIP-1	homeobox 1	CLUSTER3	44.1522	137.582	77.4434	118.241	2.96681	2.83816	3.20109	6.28014	FALSE	FALSE	FALSE	U
Zm00001d029339	AT3G47640	bHLH	PYE	basic helix-loop-helix (bHLH) DNA-binding superfamily protein	CLUSTER3	45.4045	53.3729	58.1233	84.7906	31.1034	20.9446	28.6719	30.6468	FALSE	FALSE	FALSE	FALSE
Zm00001d053988	AT4G34590	bZIP	ATB2,AtbZIP11,BZIP11,GBF6	G-box binding factor 6	CLUSTER3	68.1522	49.0032	39.9047	46.6789	35.0528	37.6946	25.8805	29.7008	FALSE	FALSE	FALSE	FALSE
Zm00001d021278	AT4G38960	DBB	.	B-box type zinc finger family protein	CLUSTER3	39.4398	39.5833	65.51	64.1179	22.3823	34.7894	31.2841	29.6121	FALSE	FALSE	FALSE	FALSE
Zm00001d028995	AT5G18270	NAC	ANAC087	Arabidopsis NAC domain containing protein 87	CLUSTER3	46.5741	21.4578	83.4641	38.1384	30.156	25.8033	35.9889	31.2249	FALSE	FALSE	FALSE	FALSE
Zm00001d052390	AT5G18270	NAC	ANAC087	Arabidopsis NAC domain containing protein 87	CLUSTER3	55.9054	3.13334	211.749	7.05265	2.7595	0.0349326	23.3504	0.148611	U	U	U	FALSE
Zm00001d048199	AT5G48150	GRAS	PAT1	GRAS family transcription factor	CLUSTER3	33.7521	25.4855	50.4648	50.9673	26.0012	24.5975	42.8634	33.8027	FALSE	FALSE	FALSE	FALSE
Zm00001d009646	AT1G14920	GRAS	GAI,RGA2	GRAS family transcription factor family protein	CLUSTER3	57.7071	4.16737	83.6611	34.8422	3.98805	0.59954	77.3969	20.8228	U	FALSE	U	U
Zm00001d049913	AT5G04410	NAC	anac078,NAC2	NAC domain containing protein 2	CLUSTER3	33.0479	36.1084	55.6182	38.843	26.2904	29.2441	29.2978	24.0084	FALSE	FALSE	FALSE	FALSE
Zm00001d014995	AT5G54680	bHLH	bHLH105,ILR3	basic helix-loop-helix (bHLH) DNA-binding superfamily protein	CLUSTER3	19.8015	33.6236	33.9715	62.6636	15.326	18.0159	17.0594	22.9729	FALSE	FALSE	FALSE	FALSE
Zm00001d014377	AT1G30330	ARF	ARF6	auxin response factor 6	CLUSTER3	25.2652	28.0632	39.1386	25.6157	28.1114	14.6713	36.4879	13.4421	FALSE	FALSE	FALSE	FALSE
Zm00001d045581	AT5G52660	MYB_related	.	0	CLUSTER3	18.0355	29.8317	47.0026	63.5559	6.86997	11.0739	12.1083	13.3923	FALSE	U	U	FALSE
Zm00001d053749	AT5G25220	TALE	KNAT3	KNOTTED1-like homeobox gene 3	CLUSTER3	22.15	23.6906	42.7337	25.5733	15.5318	22.0057	19.3674	19.0448	FALSE	FALSE	FALSE	FALSE
Zm00001d034605	AT4G27950	ERF	CRF4	cytokinin response factor 4	CLUSTER3	35.8607	28.2751	66.6867	40.6243	0.0614362	1.42473	0.227044	2.97243	FALSE	FALSE	FALSE	U
Zm00001d012703	AT2G34140	Dof	.	Dof-type zinc finger DNA-binding family protein	CLUSTER3	21.704	10.6745	59.3026	29.8102	13.3249	6.02654	21.7908	5.0208	FALSE	U	U	FALSE
Zm00001d046564	#N/A	bZIP	.	0	CLUSTER3	22.754	36.091	35.2476	45.1388	5.22588	5.5645	10.8064	5.23886	U	FALSE	FALSE	FALSE
Zm00001d008817	AT4G29230	NAC	anac075,NAC075	NAC domain containing protein 75	CLUSTER3	17.8735	30.0393	23.7346	32.6149	16.0898	15.9232	11.7001	15.4301	FALSE	FALSE	FALSE	FALSE
Zm00001d013849	AT1G76880	Trihelix	AT-GT2,GT2	Duplicated homeodomain-like superfamily protein	CLUSTER3	17.9042	21.686	33.3148	18.454	8.21606	21.4772	17.6414	15.8358	U	FALSE	FALSE	FALSE
Zm00001d012427	AT2G37430	C2H2	.	C2H2 and C2HC zinc fingers superfamily protein	CLUSTER3	37.6386	0.574918	76.1905	5.36228	2.3158	0.103656	12.4939	1.54297	U	U	U	FALSE
Zm00001d005300	AT2G23290	MYB	AtMYB70,MYB70	myb domain protein 70	CLUSTER3	20.3818	19.2897	25.0742	15.3775	9.10585	14.2056	12.388	15.1387	FALSE	FALSE	FALSE	FALSE
Zm00001d045204	AT2G23340	ERF	DEAR3	DREB and EAR motif protein 3	CLUSTER3	18.5317	12.3033	28.5381	26.1453	6.55753	7.71764	9.46059	19.0262	FALSE	FALSE	U	U
Zm00001d011133	AT5G64810	WRKY	ATWRKY51,WRKY51	WRKY DNA-binding protein 51	CLUSTER3	16.8226	3.52552	46.5938	30.4178	8.83151	3.15939	9.57833	9.30019	FALSE	U	U	U
Zm00001d013827	AT1G17460	MYB_related	TRFL3	TRF-like 3	CLUSTER3	14.2544	16.7294	22.9155	21.7029	9.75316	11.5237	13.2824	15.0764	FALSE	FALSE	FALSE	FALSE
Zm00001d016520	AT4G13980	HSF	AT-HSFA5,HSFA5	winged-helix DNA-binding transcription factor family protein	CLUSTER3	13.1475	14.9542	15.5661	23.8765	13.5088	11.2286	17.0453	14.6289	FALSE	FALSE	FALSE	FALSE
Zm00001d005584	AT3G18380	HB-other	.	sequence-specific DNA binding transcription factors;sequence-specific DNA binding	CLUSTER3	9.81464	14.2837	15.9223	19.3995	14.7525	11.8742	23.404	14.0004	FALSE	FALSE	FALSE	FALSE
Zm00001d017885	AT3G07650	DBB	COL9	CONSTANS-like 9	CLUSTER3	14.1789	11.3291	30.2342	15.6521	6.35813	7.32543	22.0572	7.26058	U	U	FALSE	FALSE
Zm00001d026158	AT4G00150	GRAS	ATHAM3,HAM3	GRAS family transcription factor	CLUSTER3	12.4386	19.1802	20.9716	14.912	9.91015	14.4784	7.34658	9.96052	FALSE	FALSE	FALSE	FALSE
Zm00001d042287	AT1G09770	MYB	ATCDC5,ATMYBCDC5,CDC5	cell division cycle 5	CLUSTER3	19.2307	13.1052	20.0208	12.2394	14.1225	8.21252	12.6314	7.64545	FALSE	FALSE	FALSE	FALSE
Zm00001d007891	AT5G60440	M-type_MADS	AGL62	AGAMOUS-like 62	CLUSTER3	21.6944	5.15343	32.5166	26.6828	4.73106	1.60627	9.57489	4.29309	U	FALSE	U	U
Zm00001d053162	AT1G43700	bZIP	SUE3,VIP1	VIRE2-interacting protein 1	CLUSTER3	14.669	13.6235	17.7898	19.6192	10.5892	7.15421	10.6963	8.683	FALSE	FALSE	FALSE	FALSE
Zm00001d045560	AT5G16770	MYB	AtMYB9,MYB9	myb domain protein 9	CLUSTER3	15.9095	11.8404	38.1027	6.01306	9.02928	6.82873	8.97798	3.72824	FALSE	U	FALSE	FALSE
Zm00001d027530	AT2G17040	NAC	anac036,NAC036	NAC domain containing protein 36	CLUSTER3	7.481	9.24789	10.7117	50.2579	5.64634	1.60773	5.59319	6.78865	FALSE	FALSE	U	U
Zm00001d024883	AT1G75710	C2H2	.	C2H2-like zinc finger protein	CLUSTER3	12.7428	19.4249	12.0347	21.4931	10.5804	5.564	5.73418	7.77099	FALSE	FALSE	FALSE	FALSE
Zm00001d043915	AT5G44180	HB-other	.	Homeodomain-like transcriptional regulator	CLUSTER3	10.2696	11.4389	15.711	10.0902	7.16993	7.3215	11.6655	7.23338	FALSE	FALSE	FALSE	FALSE
Zm00001d021748	AT2G42280	bHLH	.	basic helix-loop-helix (bHLH) DNA-binding superfamily protein	CLUSTER3	10.1677	14.2951	11.6223	14.8905	6.18007	8.57534	4.57996	7.47473	FALSE	FALSE	FALSE	FALSE
Zm00001d008882	AT4G18960	MIKC_MADS	AG	K-box region and MADS-box transcription factor family protein	CLUSTER3	14.5541	28.4832	19.6636	9.7461	0.306537	0.428874	0.54128	0.418368	FALSE	FALSE	D	FALSE
Zm00001d015525	AT5G10970	C2H2	.	C2H2 and C2HC zinc fingers superfamily protein	CLUSTER3	3.70851	0	62.9755	0	0.610457	0	5.95983	0	U	U	FALSE	FALSE
Zm00001d015671	AT3G09770	HB-other	.	RING/U-box superfamily protein	CLUSTER3	16.88	18.6621	17.0067	12.0449	0.752716	0.636152	0.799615	0.675122	FALSE	FALSE	FALSE	FALSE
Zm00001d001936	AT5G06800	G2-like	.	myb-like HTH transcriptional regulator family protein	CLUSTER3	21.9182	8.2409	6.02838	7.6237	9.15603	1.01072	7.49366	4.84525	FALSE	D	FALSE	U
Zm00001d021069	AT2G33480	NAC	ANAC041,NAC041	0	CLUSTER3	9.95254	14.8879	9.78619	13.911	3.3244	5.15116	2.38123	5.9799	FALSE	FALSE	FALSE	FALSE
Zm00001d002828	AT1G12260	NAC	ANAC007,EMB2749,NAC007,VND4	NAC 007	CLUSTER3	7.08983	10.1969	8.7915	8.77748	8.038	3.80039	14.2663	2.92411	FALSE	FALSE	FALSE	FALSE
Zm00001d030727	AT3G55370	Dof	OBP3	OBF-binding protein 3	CLUSTER3	12.5418	7.4326	15.5872	7.19601	3.61552	3.59626	4.68452	4.00069	FALSE	FALSE	FALSE	FALSE
Zm00001d048474	AT2G45660	MIKC_MADS	AGL20,ATSOC1,SOC1	AGAMOUS-like 20	CLUSTER3	16.6128	9.5118	9.20722	7.88442	4.76456	4.59354	2.71785	2.9156	FALSE	FALSE	FALSE	FALSE
Zm00001d008308	AT1G65910	NAC	anac028,NAC028	NAC domain containing protein 86	CLUSTER3	9.76939	7.37542	11.5407	11.112	2.79012	2.17237	7.16849	5.09192	U	FALSE	FALSE	U
Zm00001d023286	AT3G28917	ZF-HD	MIF2	mini zinc finger 2	CLUSTER3	1.40733	12.865	13.5597	27.389	0	0	0	0.176195	FALSE	FALSE	U	FALSE
Zm00001d038907	AT1G68840	RAV	EDF2,RAP2.8,RAV2,TEM2	related to ABI3/VP1 2	CLUSTER3	14.8573	1.20426	20.5213	3.05006	0.816313	3.15251	5.60173	6.02925	U	FALSE	U	FALSE
Zm00001d012273	AT1G49720	bZIP	ABF1	abscisic acid responsive element-binding factor 1	CLUSTER3	6.09143	5.53403	6.0297	7.14171	6.75171	4.00955	12.5572	5.34022	FALSE	FALSE	FALSE	FALSE
Zm00001d028007	AT5G64220	CAMTA	.	Calmodulin-binding transcription activator protein with CG-1 and Ankyrin domains	CLUSTER3	7.12145	2.72834	22.4084	2.57505	5.03672	1.45258	10.693	0.709734	U	U	FALSE	D
Zm00001d017129	AT1G63100	GRAS	.	GTP-binding family protein	CLUSTER3	7.38672	8.2891	10.0465	10.1023	2.91588	3.81375	4.36701	5.62957	FALSE	FALSE	FALSE	FALSE
Zm00001d020826	AT1G68920	bHLH	.	basic helix-loop-helix (bHLH) DNA-binding superfamily protein	CLUSTER3	10.0954	8.76114	5.12653	6.68036	11.4196	1.55695	6.61826	0.890322	FALSE	FALSE	FALSE	FALSE
Zm00001d013307	AT3G04670	WRKY	ATWRKY39,WRKY39	WRKY DNA-binding protein 39	CLUSTER3	12.3643	3.71687	8.97965	3.75133	6.89273	4.06507	6.55544	4.19387	FALSE	FALSE	FALSE	FALSE
Zm00001d022002	AT5G67450	C2H2	AZF1,ZF1	zinc-finger protein 1	CLUSTER3	16.8656	0.0888804	29.4421	0.179835	0.152254	0.612738	0.0558626	0.265002	FALSE	FALSE	FALSE	FALSE
Zm00001d003626	AT5G64530	NAC	ANAC104,XND1	xylem NAC domain 1	CLUSTER3	5.00739	1.55075	27.3421	1.70178	2.09428	1.45187	7.39128	0.77954	U	U	FALSE	FALSE
Zm00001d043402	AT2G34140	Dof	.	Dof-type zinc finger DNA-binding family protein	CLUSTER3	7.4004	6.41995	13.2393	4.41513	3.64881	3.76517	2.50059	4.4126	FALSE	FALSE	FALSE	FALSE
Zm00001d032032	AT4G12350	MYB	AtMYB42,MYB42	myb domain protein 42	CLUSTER3	4.62415	6.38491	10.4572	7.17106	2.33463	3.41832	4.37577	4.24257	FALSE	U	FALSE	FALSE
Zm00001d043094	AT2G22410	NAC	SLO1	SLOW GROWTH 1	CLUSTER3	8.76154	2.3398	16.8834	4.34971	1.72287	1.94213	3.99946	2.38712	U	FALSE	FALSE	FALSE
Zm00001d012688	AT4G29000	CPP	.	Tesmin/TSO1-like CXC domain-containing protein	CLUSTER3	6.03479	2.97756	9.90381	7.47903	3.79054	2.35807	5.04565	4.57971	FALSE	FALSE	U	FALSE
Zm00001d030151	AT4G14540	NF-YB	NF-YB3	nuclear factor Y, subunit B3	CLUSTER3	7.34705	12.2441	8.69392	12.2041	0	0	0	0	FALSE	FALSE	FALSE	FALSE
Zm00001d006195	AT2G46680	HD-ZIP	ATHB-7,ATHB7,HB-7	homeobox 7	CLUSTER3	8.28738	0.37807	15.3389	2.15821	4.93587	1.70393	3.28181	1.28567	FALSE	FALSE	U	FALSE
Zm00001d040651	AT2G47520	ERF	HRE2	Integrase-type DNA-binding superfamily protein	CLUSTER3	5.50202	2.28862	2.99417	3.32198	1.73874	4.50559	1.07717	11.6351	FALSE	FALSE	FALSE	U
Zm00001d031445	AT1G73730	EIL	AtEIL3,ATSLIM,EIL3,SLIM1	ETHYLENE-INSENSITIVE3-like 3	CLUSTER3	5.15144	4.80912	5.72872	4.01575	2.97405	3.53499	2.8088	2.52317	FALSE	FALSE	FALSE	FALSE
Zm00001d039531	AT5G64810	WRKY	ATWRKY51,WRKY51	WRKY DNA-binding protein 51	CLUSTER3	4.42344	1.41543	8.28982	11.8393	0.960025	1.011	1.36429	2.03515	FALSE	FALSE	U	FALSE
Zm00001d022266	AT3G04930	GeBP	.	DNA-binding storekeeper protein-related transcriptional regulator	CLUSTER3	3.40855	4.39536	5.54648	3.11721	3.53932	2.83435	4.76251	2.2312	FALSE	FALSE	FALSE	FALSE
Zm00001d042618	AT5G20240	MIKC_MADS	PI	K-box region and MADS-box transcription factor family protein	CLUSTER3	5.05876	4.90568	5.84897	2.3705	3.79106	1.67592	3.53674	0.85367	FALSE	FALSE	D	FALSE
Zm00001d039957	AT3G53340	NF-YB	NF-YB10	nuclear factor Y, subunit B10	CLUSTER3	2.6014	7.95734	3.91385	5.3581	0.85014	1.0682	3.94226	1.02927	U	FALSE	FALSE	FALSE
Zm00001d029607	AT4G37650	GRAS	SGR7,SHR	GRAS family transcription factor	CLUSTER3	5.43485	3.41441	5.91141	2.64729	3.67746	1.13209	3.03242	1.4018	FALSE	FALSE	FALSE	FALSE
Zm00001d022442	AT2G40620	bZIP	.	Basic-leucine zipper (bZIP) transcription factor family protein	CLUSTER3	4.48781	3.33572	3.31763	4.55367	4.39699	2.09896	2.02401	2.37204	D	FALSE	FALSE	FALSE
Zm00001d040004	AT3G02550	LBD	LBD41	LOB domain-containing protein 41	CLUSTER3	14.262	0.0155172	9.33482	0.0205476	0.701437	0	0.24743	0	D	FALSE	FALSE	FALSE
Zm00001d048786	AT2G14760	bHLH	.	basic helix-loop-helix (bHLH) DNA-binding superfamily protein	CLUSTER3	6.34811	7.52004	5.20798	4.88934	0.100526	0	0.0403842	0.0698974	FALSE	FALSE	FALSE	FALSE
Zm00001d047860	AT1G21910	ERF	.	Integrase-type DNA-binding superfamily protein	CLUSTER3	4.27157	1.08453	5.46089	3.75318	3.03149	1.10519	2.51574	2.00962	FALSE	FALSE	U	FALSE
Zm00001d045600	AT1G62700	NAC	ANAC026,VND5	Arabidopsis NAC domain containing protein 26	CLUSTER3	3.69343	4.8571	1.52229	4.23372	2.82852	1.62874	2.52262	1.25445	FALSE	D	FALSE	FALSE
Zm00001d009468	AT1G13260	RAV	EDF4,RAV1	related to ABI3/VP1 1	CLUSTER3	8.91606	1.12196	6.08749	1.27573	0.769277	0.390473	2.14648	1.42768	U	FALSE	FALSE	U
Zm00001d025727	AT1G05805	bHLH	ATPUB45,PUB45	ARM repeat superfamily protein	CLUSTER3	2.54453	5.6446	3.12705	7.41949	0.847371	0.320193	0.798259	0.500605	FALSE	FALSE	FALSE	FALSE
Zm00001d016814	AT5G64530	NAC	ANAC104,XND1	xylem NAC domain 1	CLUSTER3	5.20082	0.873497	10.2237	1.6485	1.85015	0.131723	1.19572	0.0544477	FALSE	FALSE	FALSE	FALSE
Zm00001d012296	AT1G49720	bZIP	ABF1	abscisic acid responsive element-binding factor 1	CLUSTER3	6.2946	0.722955	4.80304	3.58298	0.31563	0.740429	0.58896	0.737571	FALSE	FALSE	U	FALSE
Zm00001d023615	AT3G56400	WRKY	ATWRKY70,WRKY70	WRKY DNA-binding protein 70	CLUSTER3	0.327483	1.44979	1.54728	3.5325	1.53384	2.72047	5.72387	0.871231	U	U	U	D
Zm00001d043663	AT5G64810	WRKY	ATWRKY51,WRKY51	WRKY DNA-binding protein 51	CLUSTER3	1.55713	0.553719	5.97693	2.54492	1.77591	1.40711	1.73468	2.11485	FALSE	U	U	FALSE
Zm00001d029586	AT1G27730	C2H2	STZ,ZAT10	salt tolerance zinc finger	CLUSTER3	7.10112	0	4.50272	0	2.71052	0.265323	1.73371	0.170069	FALSE	FALSE	FALSE	FALSE
Zm00001d028413	AT2G45420	LBD	LBD18	LOB domain-containing protein 18	CLUSTER3	1.55612	4.0484	0.642165	4.99713	1.19069	2.04186	0.459511	0.860623	D	D	FALSE	D
Zm00001d012508	AT5G22570	WRKY	ATWRKY38,WRKY38	WRKY DNA-binding protein 38	CLUSTER3	3.3158	1.32272	7.66684	2.96525	0.0133039	0	0	0	FALSE	U	U	FALSE
Zm00001d041866	AT1G58100	TCP	.	TCP family transcription factor	CLUSTER3	1.74503	2.7127	1.82569	1.93178	1.74507	2.12852	1.82337	1.25564	FALSE	FALSE	FALSE	FALSE
Zm00001d016924	AT5G65100	EIL	.	Ethylene insensitive 3 family protein	CLUSTER3	2.44651	0.0143225	10.7825	0.137849	0.0185947	0	0.104311	0.0484254	FALSE	U	FALSE	FALSE
Zm00001d029584	AT5G04340	C2H2	C2H2,CZF2,ZAT6	zinc finger of Arabidopsis thaliana 6	CLUSTER3	4.7047	0.539038	4.26812	0.674493	0.802675	0.52645	1.80457	0.120357	FALSE	FALSE	FALSE	FALSE
Zm00001d023411	AT1G68670	G2-like	.	myb-like transcription factor family protein	CLUSTER3	1.00249	1.81771	1.4918	1.8529	0.934989	0.941176	3.15394	1.60632	U	FALSE	FALSE	FALSE
Zm00001d043378	AT4G29000	CPP	.	Tesmin/TSO1-like CXC domain-containing protein	CLUSTER3	2.10394	1.3627	2.01821	1.63461	1.53054	0.696958	1.34966	0.835881	FALSE	FALSE	FALSE	FALSE
Zm00001d001775	AT2G37060	NF-YB	NF-YB8	nuclear factor Y, subunit B8	CLUSTER3	2.10671	4.50256	1.90934	2.90632	0	0	0	0	FALSE	FALSE	FALSE	FALSE
Zm00001d038518	AT3G54220	GRAS	SCR,SGR1	GRAS family transcription factor	CLUSTER3	6.04817	0.0186405	3.73096	0	0.0673585	0	1.08709	0	FALSE	FALSE	FALSE	FALSE
Zm00001d003052	AT4G28530	NAC	anac074,NAC074	NAC domain containing protein 74	CLUSTER3	0.699832	0.202199	5.52051	0.282688	2.20331	0.959767	0.558436	0.241431	D	U	FALSE	D
Zm00001d051527	AT1G32240	G2-like	KAN2	Homeodomain-like superfamily protein	CLUSTER3	3.81478	1.06665	2.91949	0.966569	0.506195	0.287211	0.573044	0.427591	FALSE	FALSE	FALSE	FALSE
Zm00001d051294	AT1G12260	NAC	ANAC007,EMB2749,NAC007,VND4	NAC 007	CLUSTER3	0.791103	3.81506	0.224496	2.75125	1.38019	0.167508	0.141258	0.505498	FALSE	FALSE	FALSE	FALSE
Zm00001d011134	AT3G54320	AP2	ASML1,ATWRI1,WRI,WRI1	Integrase-type DNA-binding superfamily protein	CLUSTER3	2.21222	0.431612	3.30714	2.21734	0.159632	0.181766	0.646755	0.291742	U	FALSE	U	FALSE
Zm00001d040554	AT4G04450	WRKY	AtWRKY42,WRKY42	WRKY family transcription factor	CLUSTER3	1.58872	1.63183	0.688614	1.26748	1.95207	0.172438	1.63845	0.173473	FALSE	D	FALSE	FALSE
Zm00001d038811	AT3G19510	HB-PHD	HAT3.1	Homeodomain-like protein with RING/FYVE/PHD-type zinc finger domain	CLUSTER3	1.24631	0.960139	1.14727	1.30572	0.837812	0.660482	0.826269	0.601037	FALSE	FALSE	FALSE	FALSE
Zm00001d034467	AT4G18770	MYB	AtMYB98,MYB98	myb domain protein 98	CLUSTER3	2.28766	1.1956	2.56317	0.919539	0.169753	0.048997	0.256984	0.038283	FALSE	FALSE	FALSE	FALSE
Zm00001d034163	AT1G07640	Dof	OBP2	Dof-type zinc finger DNA-binding family protein	CLUSTER3	2.45294	0.514033	2.15132	0.197682	0.901197	0.147864	0.880344	0.065606	FALSE	FALSE	FALSE	FALSE
Zm00001d020408	AT1G66230	MYB	AtMYB20,MYB20	myb domain protein 20	CLUSTER3	0.866085	1.18199	1.0292	1.08308	0.387546	0.736337	1.43197	0.477149	U	FALSE	FALSE	FALSE
Zm00001d047559	AT3G03660	WOX	WOX11	WUSCHEL related homeobox 11	CLUSTER3	3.58603	0	2.17122	0.0407043	0.535299	0.0402056	0.730956	0	FALSE	FALSE	FALSE	FALSE
Zm00001d022088	AT1G69120	MIKC_MADS	AGL7,AP1	K-box region and MADS-box transcription factor family protein	CLUSTER3	1.47213	0.0914195	4.61826	0.0790678	0.244054	0	0.451519	0	FALSE	U	FALSE	FALSE
Zm00001d031164	AT2G43000	NAC	anac042,NAC042	NAC domain containing protein 42	CLUSTER3	1.64192	0.0275441	4.11133	0.0656804	0.252453	0	0.285955	0.0332067	FALSE	U	FALSE	FALSE
Zm00001d023248	AT1G50420	GRAS	SCL-3,SCL3	scarecrow-like 3	CLUSTER3	1.77524	0.368575	1.21769	1.42069	0.627142	0.0628526	0.494155	0.423993	FALSE	FALSE	U	FALSE
Zm00001d035234	AT1G61730	GeBP	.	DNA-binding storekeeper protein-related transcriptional regulator	CLUSTER3	1.85769	1.647	1.44898	0.446677	0.619387	0.0967216	0.152977	0.0198346	D	FALSE	D	FALSE
Zm00001d036638	AT2G40260	G2-like	.	Homeodomain-like superfamily protein	CLUSTER3	0.868811	0.761405	1.31745	1.21838	0.274362	0.849343	0.167737	0.68299	FALSE	FALSE	FALSE	FALSE
Zm00001d028524	AT1G21910	ERF	.	Integrase-type DNA-binding superfamily protein	CLUSTER3	1.5367	0.266198	1.38516	0.653556	0.812455	0.288126	0.228492	0.847857	FALSE	FALSE	FALSE	FALSE
Zm00001d044355	AT3G19184	B3	.	AP2/B3-like transcriptional factor family protein	CLUSTER3	2.09457	0.130261	1.54847	0.145072	0.866776	0.157371	0.661703	0.0682876	FALSE	FALSE	FALSE	FALSE
Zm00001d044010	AT4G11070	WRKY	AtWRKY41,WRKY41	WRKY family transcription factor	CLUSTER3	0.691668	0.275333	1.17707	1.47906	0.646201	0.257928	0.603939	0.522315	FALSE	FALSE	U	FALSE
Zm00001d050870	AT3G49250	NAC	DMS3,IDN1	defective in meristem silencing 3	CLUSTER3	0.954459	0.80065	0.683434	1.01817	0.465685	0.519098	0.220001	0.590273	FALSE	FALSE	FALSE	FALSE
Zm00001d003553	AT2G29065	GRAS	.	GRAS family transcription factor	CLUSTER3	0.944908	0.731536	1.45575	0.177039	0.254774	0.527111	0.811842	0.299565	U	FALSE	D	FALSE
Zm00001d044081	AT2G01430	HD-ZIP	ATHB-17,ATHB17,HB17	homeobox-leucine zipper protein 17	CLUSTER3	1.30928	0.421486	2.21337	0.793663	0.0740994	0.0338584	0.180428	0	FALSE	FALSE	FALSE	FALSE
Zm00001d009604	AT2G18380	GATA	GATA20	GATA transcription factor 20	CLUSTER3	0.675796	0.694751	1.18876	0.150769	0.802662	0.114308	1.23058	0	FALSE	FALSE	FALSE	FALSE
Zm00001d009628	AT5G60440	M-type_MADS	AGL62	AGAMOUS-like 62	CLUSTER3	1.58931	1.14088	0.644242	0.802844	0.253956	0	0.198032	0	FALSE	FALSE	FALSE	FALSE
Zm00001d041498	AT1G63100	GRAS	.	GRAS family transcription factor	CLUSTER3	0.743992	0.268435	2.60819	0.531337	0	0.175577	0	0.216603	FALSE	U	FALSE	FALSE
Zm00001d051956	AT4G28530	NAC	anac074,NAC074	NAC domain containing protein 74	CLUSTER3	0.576629	0.646942	1.98532	0.297249	0.276005	0.194355	0.114566	0.180909	FALSE	U	FALSE	FALSE
Zm00001d030232	AT2G22760	bHLH	.	basic helix-loop-helix (bHLH) DNA-binding superfamily protein	CLUSTER3	1.74293	0	2.03442	0	0.103024	0	0.0351641	0	FALSE	FALSE	FALSE	FALSE
Zm00001d010233	AT5G20240	MIKC_MADS	PI	K-box region and MADS-box transcription factor family protein	CLUSTER3	1.15951	0.175876	1.53737	0.343641	0.227127	0.074668	0.114351	0.0933861	FALSE	FALSE	FALSE	FALSE
Zm00001d027497	AT5G38970	bHLH	ATBR6OX,BR6OX,BR6OX1,CYP85A1	brassinosteroid-6-oxidase 1	CLUSTER3	0.518976	0.542149	1.49903	0.0979772	0.345076	0.0662561	0.415905	0	FALSE	U	FALSE	FALSE
Zm00001d033274	AT3G04850	CPP	ATTSO1,TSO1	Tesmin/TSO1-like CXC domain-containing protein	CLUSTER3	0.738195	0.371168	0.576218	0.302855	0.433897	0.306377	0.368276	0.275671	FALSE	FALSE	FALSE	FALSE
Zm00001d017702	AT1G32240	G2-like	KAN2	Homeodomain-like superfamily protein	CLUSTER3	1.08684	0.065097	1.05645	0.051626	0.500884	0.042443	0.40822	0.0177562	FALSE	FALSE	FALSE	FALSE
Zm00001d041818	AT4G33450	MYB	ATMYB69,MYB69	myb domain protein 69	CLUSTER3	1.2653	0	0.796616	0	0.315608	0	0.189511	0	FALSE	FALSE	FALSE	FALSE
Zm00001d022034	AT4G00150	GRAS	ATHAM3,HAM3	GRAS family transcription factor	CLUSTER3	0.432968	0.604086	0.695392	0.506768	0	0	0.025115	0	FALSE	FALSE	FALSE	FALSE
Zm00001d011406	AT3G24520	HSF	AT-HSFC1,HSFC1	heat shock transcription factor C1	CLUSTER3	0.413122	0.108678	1.0874	0.0792371	0.122513	0.0465815	0.276227	0.0627723	FALSE	U	FALSE	FALSE
Zm00001d010232	AT5G13790	MIKC_MADS	AGL15	K-box region and MADS-box transcription factor family protein	CLUSTER3	0.750698	0.171547	0.769157	0.124059	0.178639	0.0212725	0.107765	0.0322589	FALSE	FALSE	FALSE	FALSE
Zm00001d032040	AT5G66350	SRS	SHI	Lateral root primordium (LRP) protein-related	CLUSTER3	0.78656	0.0297706	0.619424	0.0307442	0.313864	0.0402505	0.229559	0.0124383	FALSE	FALSE	FALSE	FALSE
Zm00001d011739	AT4G37780	MYB	ATMYB87,MYB87	myb domain protein 87	CLUSTER3	0.851774	0.0244584	0.649236	0	0.273673	0.204381	0.0522129	0	FALSE	FALSE	FALSE	FALSE
Zm00001d007949	AT1G69120	MIKC_MADS	AGL7,AP1	K-box region and MADS-box transcription factor family protein	CLUSTER3	0.588859	0.014603	1.2729	0	0.0109906	0	0.0408349	0	FALSE	U	FALSE	FALSE
Zm00001d034571	AT1G32150	bZIP	AtbZIP16,bZIP16	G-box binding factor 1	CLUSTER3	0.521528	0.0138461	0.606246	0.0147768	0.285641	0.0955648	0.236961	0.0403268	FALSE	FALSE	FALSE	FALSE
Zm00001d003293	AT1G25580	NAC	ANAC008,SOG1	NAC (No Apical Meristem) domain transcriptional regulator superfamily protein	CLUSTER3	0.498139	0.0279934	0.935989	0.0081987	0.0872686	0	0.228507	0.0126068	FALSE	FALSE	FALSE	FALSE
Zm00001d042736	AT3G52440	Dof	.	Dof-type zinc finger DNA-binding family protein	CLUSTER3	0.184389	0.549395	0	0.643497	0.238078	0.0539285	0	0.109345	FALSE	FALSE	FALSE	FALSE
Zm00001d050400	AT5G15310	MYB	ATMIXTA,ATMYB16,MYB16	myb domain protein 16	CLUSTER3	0.322685	0.282962	0.123093	0.640591	0	0.0552678	0	0.152809	FALSE	FALSE	FALSE	FALSE
Zm00001d043063	AT2G46400	WRKY	ATWRKY46,WRKY46	WRKY DNA-binding protein 46	CLUSTER3	0.274353	0.0398451	0.640886	0.0742664	0.103363	0	0.0292032	0	FALSE	FALSE	FALSE	FALSE
Zm00001d012330	AT3G11260	WOX	WOX5	WUSCHEL related homeobox 5	CLUSTER3	0.504172	0	0.449783	0	0.0823025	0	0.0567171	0	FALSE	FALSE	FALSE	FALSE
Zm00001d030617	AT3G62420	bZIP	ATBZIP53,BZIP53	basic region/leucine zipper motif 53	CLUSTER4	510.276	327.59	206.378	205.483	490.941	347.074	212.885	234.509	D	D	FALSE	FALSE
Zm00001d015153	AT1G75390	bZIP	AtbZIP44,bZIP44	basic leucine-zipper 44	CLUSTER4	117.422	37.8785	48.1267	20.6856	100.83	43.8174	21.8257	16.01	D	D	FALSE	D
Zm00001d017778	AT4G34530	bHLH	CIB1	cryptochrome-interacting basic-helix-loop-helix 1	CLUSTER4	20.6098	11.7721	12.9993	12.2543	19.5489	10.0464	1.79057	8.09186	FALSE	FALSE	FALSE	FALSE
Zm00001d014814	AT3G26744	bHLH	ATICE1,ICE1,SCRM	basic helix-loop-helix (bHLH) DNA-binding superfamily protein	CLUSTER4	20.2589	16.3634	1.9591	3.9053	22.6384	16.3301	4.63778	4.37305	FALSE	D	D	D
Zm00001d005578	AT1G75390	bZIP	AtbZIP44,bZIP44	basic leucine-zipper 44	CLUSTER4	31.0351	6.78035	2.95311	3.5627	18.6663	11.0107	6.74049	7.5425	D	D	FALSE	FALSE
Zm00001d031992	AT3G50700	C2H2	AtIDD2,IDD2	indeterminate(ID)-domain 2	CLUSTER4	11.8134	12.2804	7.43661	10.5437	15.3453	8.6827	6.0181	5.40193	D	FALSE	FALSE	FALSE
Zm00001d030191	AT4G37790	HD-ZIP	HAT22	Homeobox-leucine zipper protein family	CLUSTER4	16.2719	12.9688	10.752	7.43686	10.5111	10.0539	5.31907	3.96971	FALSE	FALSE	FALSE	D
Zm00001d030577	AT1G75390	bZIP	AtbZIP44,bZIP44	basic leucine-zipper 44	CLUSTER4	35.9726	3.40262	1.72497	3.23662	11.0339	6.93254	4.49892	8.94051	D	D	FALSE	FALSE
Zm00001d005323	AT4G25610	C2H2	.	C2H2-like zinc finger protein	CLUSTER4	13.347	12.0837	8.05686	6.57549	10.5895	8.72523	6.27461	5.1955	FALSE	FALSE	FALSE	FALSE
Zm00001d045398	AT5G06710	HD-ZIP	HAT14	homeobox from Arabidopsis thaliana	CLUSTER4	13.0427	13.2394	5.98739	6.22568	9.17842	9.28392	2.63724	5.5854	D	D	D	FALSE
Zm00001d007311	AT3G07340	bHLH	.	basic helix-loop-helix (bHLH) DNA-binding superfamily protein	CLUSTER4	9.07494	6.72149	2.09582	3.04554	21.6128	8.05728	9.9059	3.26531	D	D	D	D
Zm00001d016755	AT1G21200	Trihelix	.	sequence-specific DNA binding transcription factors	CLUSTER4	7.19532	6.19583	3.40521	5.75676	10.4763	10.0063	3.61954	6.62436	D	D	FALSE	FALSE
Zm00001d049158	AT3G07340	bHLH	.	basic helix-loop-helix (bHLH) DNA-binding superfamily protein	CLUSTER4	6.33224	5.80494	1.52123	2.79717	12.852	7.23694	5.519	3.77962	D	D	D	FALSE
Zm00001d047081	AT3G60530	GATA	GATA4	GATA transcription factor 4	CLUSTER4	10.0288	4.00898	3.93177	3.92546	11.0127	4.86297	3.64969	2.89806	D	D	FALSE	FALSE
Zm00001d017726	AT5G45580	G2-like	.	Homeodomain-like superfamily protein	CLUSTER4	8.99918	1.57065	2.09157	1.64697	6.20925	5.17523	2.43309	3.54467	D	D	FALSE	FALSE
Zm00001d033005	AT1G69780	HD-ZIP	ATHB13	Homeobox-leucine zipper protein family	CLUSTER4	5.60048	3.31336	0.368857	3.83513	6.71681	3.1935	1.48162	2.35605	D	D	FALSE	FALSE
Zm00001d013676	AT5G06510	NF-YA	NF-YA10	nuclear factor Y, subunit A10	CLUSTER4	4.65866	2.73602	7.53322	1.18076	2.84794	2.67205	1.7737	1.10641	FALSE	FALSE	D	D
Zm00001d031135	AT5G25830	GATA	GATA12	GATA transcription factor 12	CLUSTER4	3.05275	3.06952	1.66467	2.06434	5.76523	2.58937	2.20683	2.37534	D	FALSE	FALSE	FALSE
Zm00001d007465	AT4G37740	GRF	AtGRF2,GRF2	growth-regulating factor 2	CLUSTER4	3.3873	2.07767	1.46821	1.49018	4.15228	4.01013	1.85881	2.86345	D	D	FALSE	FALSE
Zm00001d053060	AT4G38620	MYB	ATMYB4,MYB4	myb domain protein 4	CLUSTER4	2.32878	3.14779	0.473208	1.72676	4.14799	1.43764	1.0486	2.31649	D	D	FALSE	FALSE
Zm00001d024532	AT1G32240	G2-like	KAN2	Homeodomain-like superfamily protein	CLUSTER4	3.04897	2.0157	0.763609	1.39768	4.90203	1.3578	1.36432	0.630523	D	D	FALSE	D
Zm00001d051456	AT2G36400	GRF	AtGRF3,GRF3	growth-regulating factor 3	CLUSTER4	2.16552	2.05498	1.56526	0.834723	2.14471	0.123025	1.52167	0	FALSE	FALSE	D	FALSE
Zm00001d016262	AT5G11590	ERF	TINY2	Integrase-type DNA-binding superfamily protein	CLUSTER4	1.44649	2.28042	1.87193	0.377771	2.70891	0.332671	1.07507	0.212209	D	FALSE	D	FALSE
Zm00001d027859	AT3G28857	bHLH	.	basic helix-loop-helix (bHLH) DNA-binding family protein	CLUSTER4	1.53869	1.31377	0.476442	1.1238	1.04793	2.24279	0.659891	1.28721	FALSE	D	FALSE	FALSE
Zm00001d047339	AT1G72360	ERF	HRE1	Integrase-type DNA-binding superfamily protein	CLUSTER4	1.56059	0.857376	0.472629	0.860577	1.50816	0.863111	0.342757	1.24112	D	D	FALSE	FALSE
Zm00001d003451	AT5G65100	EIL	.	Ethylene insensitive 3 family protein	CLUSTER4	2.69753	0.141886	0.625919	0.132427	0.928793	1.23244	0.273127	0.602154	D	D	FALSE	FALSE
Zm00001d040682	AT3G10040	Trihelix	.	sequence-specific DNA binding transcription factors	CLUSTER4	2.96091	0.892299	0.192009	0.23036	1.22098	0.452879	0.278722	0.118874	D	D	D	FALSE
Zm00001d022530	AT3G20770	EIL	AtEIN3,EIN3	Ethylene insensitive 3 family protein	CLUSTER4	3.24933	0.100171	1.12476	0.312751	0.147324	0.38675	0.45132	0.378708	FALSE	D	FALSE	FALSE
Zm00001d027924	AT1G72360	ERF	HRE1	Integrase-type DNA-binding superfamily protein	CLUSTER4	3.26127	0.0407893	0.189149	0.104451	0.448657	0.0285934	0.0541294	0	FALSE	D	FALSE	FALSE
Zm00001d016298	AT4G32980	TALE	ATH1	homeobox gene 1	CLUSTER4	1.67361	0.308248	0.543131	0.683815	0.63858	0.056835	0.140876	0	D	D	U	FALSE
Zm00001d018656	AT1G69310	WRKY	ATWRKY57,WRKY57	WRKY DNA-binding protein 57	CLUSTER4	1.77659	0.0176872	0.190402	0.0581283	0.371289	0.569302	0.217871	0	FALSE	D	FALSE	D
Zm00001d039185	AT3G53440	MYB_related	.	Homeodomain-like superfamily protein	CLUSTER4	0.441403	0.316644	0.0944015	0.207359	0.755949	0.36716	0.472113	0.296842	FALSE	FALSE	FALSE	FALSE
Zm00001d034920	AT3G23240	ERF	ATERF1,ERF1	ethylene response factor 1	CLUSTER4	0.651882	0.191271	0	0.280121	0.41338	0.141639	0	0.232145	FALSE	D	FALSE	FALSE
Zm00001d006319	AT1G55110	C2H2	AtIDD7,IDD7	indeterminate(ID)-domain 7	CLUSTER4	0.712807	0.0379967	0.259264	0.208482	0.122056	0	0.410287	0.0432025	FALSE	D	FALSE	FALSE
Zm00001d021386	AT5G57520	C2H2	ATZFP2,ZFP2	zinc finger protein 2	CLUSTER4	0.676202	0.121729	0.215831	0.375987	0.0451527	0	0.281139	0.0755731	FALSE	FALSE	FALSE	FALSE
Zm00001d010987	AT2G28550	AP2	AP2,FL1,FLO2	Integrase-type DNA-binding superfamily protein	CLUSTER5	71.836	25.1146	62.2334	13.019	26.9344	34.1306	23.6973	29.3581	FALSE	FALSE	FALSE	FALSE
Zm00001d032024	AT4G38620	MYB	ATMYB4,MYB4	myb domain protein 4	CLUSTER5	42.0973	23.1122	53.3444	35.872	12.4917	34.6023	24.6116	31.8444	FALSE	FALSE	FALSE	FALSE
Zm00001d028984	AT3G04030	G2-like	.	Homeodomain-like superfamily protein	CLUSTER5	13.5475	10.0947	9.21439	5.9947	9.34419	11.6059	6.62466	8.53968	FALSE	FALSE	FALSE	FALSE
Zm00001d020705	AT5G67060	bHLH	HEC1	basic helix-loop-helix (bHLH) DNA-binding superfamily protein	CLUSTER5	10.8854	7.98128	4.96948	1.63874	1.97393	16.5478	0.389777	5.65176	D	D	D	D
Zm00001d009698	AT4G01250	WRKY	AtWRKY22,WRKY22	WRKY family transcription factor	CLUSTER5	3.66616	2.16055	5.10285	0.737239	0.275111	3.09007	0.240175	2.84748	FALSE	FALSE	D	FALSE
Zm00001d053895	AT2G16910	bHLH	AMS	basic helix-loop-helix (bHLH) DNA-binding superfamily protein	CLUSTER5	0.620993	0.310806	1.7298	0.278765	1.09509	5.38065	0.0901832	2.78895	D	U	FALSE	FALSE
Zm00001d003657	AT1G50420	GRAS	SCL-3,SCL3	scarecrow-like 3	CLUSTER5	2.38084	0.326983	1.79203	0.322088	0.882376	1.09292	0.899064	1.54493	FALSE	FALSE	FALSE	FALSE
Zm00001d002439	AT3G24120	G2-like	.	Homeodomain-like superfamily protein	CLUSTER5	1.9653	1.20776	0.35911	0.375923	0.92347	1.24762	0.431167	0.964619	FALSE	D	D	FALSE
Zm00001d027395	AT1G65910	NAC	anac028,NAC028	NAC domain containing protein 28	CLUSTER5	0.526422	0.286044	0.782194	0.326364	0.180795	0.713916	0.187349	0.723576	FALSE	FALSE	FALSE	FALSE
Zm00001d004681	AT1G69560	MYB_related	ATMYB105,LOF2,MYB105	myb domain protein 105	CLUSTER5	0.933646	0.143069	0.735113	0.0827876	0	0.282542	0	0.460359	FALSE	FALSE	FALSE	FALSE
Zm00001d032144	AT1G16060	AP2	ADAP	ARIA-interacting double AP2 domain protein	CLUSTER5	0.506323	0.114428	0.255655	0.0948728	0.107807	0.283966	0.187971	0.49509	FALSE	FALSE	FALSE	FALSE
Zm00001d044409	AT5G56840	MYB_related	.	myb-like transcription factor family protein	CLUSTER6	8.63474	26.0926	42.0035	19.6214	24.3385	26.7215	20.7227	8.59399	FALSE	U	FALSE	D
Zm00001d020837	AT1G51700	Dof	ADOF1,DOF1	DOF zinc finger protein 1	CLUSTER6	8.89991	18.6635	13.8487	12.509	9.70552	17.074	9.45205	5.70299	FALSE	FALSE	FALSE	D
Zm00001d012734	AT1G28520	VOZ	ATVOZ1,VOZ1	vascular plant one zinc finger protein	CLUSTER6	11.8197	8.95061	13.0869	7.9856	10.5311	10.8107	9.21481	5.27091	FALSE	FALSE	FALSE	D
Zm00001d020881	AT5G56270	WRKY	ATWRKY2,WRKY2	WRKY DNA-binding protein 2	CLUSTER6	10.8564	6.90381	14.6042	2.92567	11.8205	11.0167	13.1316	5.27015	FALSE	FALSE	D	D
Zm00001d051387	AT4G00150	GRAS	ATHAM3,HAM3	GRAS family transcription factor	CLUSTER6	7.72557	6.38473	10.0366	2.94272	10.484	10.1875	7.51591	4.98376	FALSE	FALSE	D	D
Zm00001d032999	AT5G62430	Dof	CDF1	cycling DOF factor 1	CLUSTER6	6.24841	11.4448	6.63296	5.86347	3.80926	9.43374	3.70229	3.41047	FALSE	FALSE	FALSE	D
Zm00001d018255	AT1G54160	NF-YA	NF-YA5,NFYA5	nuclear factor Y, subunit A5	CLUSTER6	3.35227	4.86727	3.90512	3.4028	4.35966	5.95534	2.05312	2.38224	D	FALSE	FALSE	D
Zm00001d023535	AT2G33710	ERF	.	Integrase-type DNA-binding superfamily protein	CLUSTER6	0.997656	0.756624	0.795929	0.295135	0.385906	0.625297	0.904309	0.453354	FALSE	FALSE	FALSE	FALSE
Zm00001d011785	AT3G46640	G2-like	LUX,PCL1	Homeodomain-like superfamily protein	CLUSTER6	0.324893	1.2773	1.60399	0.19365	0.252444	0.655526	0.38464	0.144901	FALSE	U	FALSE	D
Zm00001d003195	AT1G06040	DBB	STO	B-box zinc finger family protein	CLUSTER7	114.844	342.377	357.06	959.153	181.963	554.92	531.143	1288.55	U	U	U	U
Zm00001d024547	AT5G37260	MYB_related	CIR1,RVE2	Homeodomain-like superfamily protein	CLUSTER7	133.087	284.649	356.453	594.442	160.661	391.072	317.47	302.966	FALSE	U	U	FALSE
Zm00001d028432	AT5G63470	NF-YC	NF-YC4	nuclear factor Y, subunit C4	CLUSTER7	0.563328	392.105	5.1567	839.139	0.984801	417.115	2.76034	785.531	U	U	U	FALSE
Zm00001d017147	AT2G31380	DBB	STH	0	CLUSTER7	141.631	261.269	258.868	506.47	109.346	372.501	316.965	401.033	U	FALSE	FALSE	FALSE
Zm00001d046925	AT5G24930	CO-like	ATCOL4,COL4	CONSTANS-like 4	CLUSTER7	70.694	171.32	181.485	291.677	60.773	249.571	127.68	466.151	U	U	FALSE	FALSE
Zm00001d029963	AT5G61620	MYB_related	.	myb-like transcription factor family protein	CLUSTER7	99.6169	141.948	108.259	229.01	132.924	135.198	138.581	189.819	FALSE	FALSE	FALSE	FALSE
Zm00001d039989	#N/A	ERF	.	0	CLUSTER7	61.9444	133.183	112.413	161.014	91.6366	206.527	89.7547	227.645	FALSE	FALSE	FALSE	FALSE
Zm00001d046568	AT5G25220	TALE	KNAT3	KNOTTED1-like homeobox gene 3	CLUSTER7	41.5779	176.27	74.3152	296.805	43.1206	163.278	76.1372	159.631	FALSE	FALSE	FALSE	FALSE
Zm00001d013443	AT1G25440	CO-like	.	B-box type zinc finger protein with CCT domain	CLUSTER7	0.852205	185.644	5.11097	380.392	0.0387004	168.209	0.135651	225.854	FALSE	U	U	FALSE
Zm00001d008612	AT2G44920	WOX	.	Tetratricopeptide repeat (TPR)-like superfamily protein	CLUSTER7	0.247538	215.512	1.73999	172.075	0.147981	329.41	0.37785	209.669	FALSE	U	FALSE	FALSE
Zm00001d003162	AT2G24790	CO-like	ATCOL3,COL3	CONSTANS-like 3	CLUSTER7	9.21457	150.085	22.2722	192.994	10.9147	241.52	29.473	236.161	U	U	FALSE	FALSE
Zm00001d017782	AT1G75250	MYB_related	ATRL6,RL6,RSM3	RAD-like 6	CLUSTER7	1.92667	101.905	18.0709	423.925	0.56339	121.707	11.657	147.133	U	U	U	FALSE
Zm00001d051700	AT5G60850	Dof	OBP4	OBF binding protein 4	CLUSTER7	5.95226	62.6957	25.969	220.167	3.87376	103.658	21.4462	240.926	U	U	U	U
Zm00001d031655	AT1G61110	NAC	anac025,NAC025	NAC domain containing protein 25	CLUSTER7	56.7436	140.382	96.7859	140.159	68.134	78.0428	59.6593	42.8769	FALSE	FALSE	FALSE	FALSE
Zm00001d049525	AT1G32540	LSD	LOL1	lsd one like 1	CLUSTER7	1.72606	162.169	1.82056	73.7725	5.0243	258.412	2.11457	122.442	D	FALSE	D	D
Zm00001d033898	AT2G23760	TALE	BLH4,SAW2	BEL1-like homeodomain 4	CLUSTER7	4.77153	148.048	6.92682	148.811	10.5933	166.437	6.67206	132.152	FALSE	FALSE	FALSE	FALSE
Zm00001d051018	AT2G31380	DBB	STH	0	CLUSTER7	24.1403	66.216	49.748	128.533	14.3211	93.8568	50.9545	186.241	U	U	FALSE	FALSE
Zm00001d017176	AT5G24930	DBB	ATCOL4,COL4	CONSTANS-like 4	CLUSTER7	18.9206	80.9074	28.9499	113.219	20.7855	106.28	47.5113	152.16	U	FALSE	FALSE	FALSE
Zm00001d030891	AT2G03500	G2-like	.	Homeodomain-like superfamily protein	CLUSTER7	26.3434	67.3704	39.5997	93.2009	45.4933	120.449	52.6016	109.452	FALSE	FALSE	FALSE	FALSE
Zm00001d039437	AT1G78600	DBB	DBB3,LZF1,STH3	light-regulated zinc finger protein 1	CLUSTER7	13.945	70.1873	28.2272	125.016	16.8542	93.4529	36.1254	155.024	U	U	FALSE	FALSE
Zm00001d054038	AT5G54680	bHLH	bHLH105,ILR3	basic helix-loop-helix (bHLH) DNA-binding superfamily protein	CLUSTER7	20.8788	97.641	24.0631	116.409	31.3628	106.571	28.9819	100.912	FALSE	FALSE	FALSE	FALSE
Zm00001d027957	AT2G22540	MIKC_MADS	AGL22,SVP	K-box region and MADS-box transcription factor family protein	CLUSTER7	31.7748	63.8712	51.6857	89.8462	24.6295	61.9115	90.2531	106.334	U	FALSE	FALSE	FALSE
Zm00001d009193	AT5G49300	GATA	GATA16	GATA transcription factor 16	CLUSTER7	27.9465	101.659	22.2681	85.2499	37.0055	129.057	24.1365	87.7866	FALSE	FALSE	FALSE	FALSE
Zm00001d040775	AT5G49300	GATA	GATA16	GATA transcription factor 16	CLUSTER7	29.6294	100.875	42.9997	101.904	27.7803	92.546	42.5789	74.3784	FALSE	FALSE	FALSE	FALSE
Zm00001d044899	AT2G22540	MIKC_MADS	AGL22,SVP	K-box region and MADS-box transcription factor family protein	CLUSTER7	19.9241	68.4007	69.4447	93.4191	5.14788	90.0179	11.9043	122.695	FALSE	U	FALSE	FALSE
Zm00001d045661	AT1G25440	CO-like	.	B-box type zinc finger protein with CCT domain	CLUSTER7	0.153038	147.235	1.11216	46.1784	0	191.204	0	50.6578	FALSE	U	D	D
Zm00001d024679	AT5G54680	bHLH	bHLH105,ILR3	basic helix-loop-helix (bHLH) DNA-binding superfamily protein	CLUSTER7	38.6102	52.2602	64.2635	109.995	22.4519	38.6536	39.6854	67.68	FALSE	FALSE	U	FALSE
Zm00001d050310	AT3G01470	HD-ZIP	ATHB-1,ATHB1,HAT5,HB-1,HD-ZIP-1	homeobox 1	CLUSTER7	52.2756	67.0058	32.7126	47.7467	48.0518	64.9739	51.7338	55.8837	FALSE	FALSE	FALSE	FALSE
Zm00001d013465	AT2G01570	GRAS	RGA,RGA1	GRAS family transcription factor family protein	CLUSTER7	41.1853	41.4473	56.0004	67.0935	26.0526	47.9417	46.4074	77.0387	FALSE	FALSE	FALSE	FALSE
Zm00001d032132	#N/A	bHLH	.	0	CLUSTER7	3.86112	152.396	2.97224	139.391	8.7542	45.5816	5.1481	42.9646	FALSE	FALSE	FALSE	FALSE
Zm00001d033719	AT1G25440	CO-like	.	B-box type zinc finger protein with CCT domain	CLUSTER7	0.10174	88.6862	0.906332	218.17	0	20.6362	0	57.0139	FALSE	U	U	U
Zm00001d037327	AT1G25440	CO-like	.	B-box type zinc finger protein with CCT domain	CLUSTER7	0.0794552	76.3397	0.63671	43.9377	0.0123243	162.515	0.0719994	99.5633	FALSE	U	FALSE	FALSE
Zm00001d030995	AT3G54620	bZIP	ATBZIP25,BZIP25,BZO2H4	bZIP transcription factor family protein	CLUSTER7	8.88792	24.1312	14.1823	105.634	11.4356	44.5146	10.2914	154.433	FALSE	FALSE	U	U
Zm00001d026543	AT2G42130	C3H	PGL34	KH domain-containing protein / zinc finger (CCCH type) family protein	CLUSTER7	19.3827	65.1744	24.4807	67.4109	21.0688	65.6482	28.2624	77.962	FALSE	FALSE	FALSE	FALSE
Zm00001d031310	AT1G56170	NF-YC	ATHAP5B,HAP5B,NF-YC2	nuclear factor Y, subunit C2	CLUSTER7	36.2706	70.7364	30.3803	62.8306	19.8244	57.9452	32.862	58.1115	FALSE	FALSE	FALSE	FALSE
Zm00001d034298	AT2G43010	bHLH	PIF4,SRL2	phytochrome interacting factor 3-like 6	CLUSTER7	1.40334	73.4648	3.33387	101.876	0.908829	79.4181	2.62501	96.2805	U	U	FALSE	FALSE
Zm00001d027431	AT1G62990	TALE	IXR11,KNAT7	KNOTTED-like homeobox of Arabidopsis thaliana 7	CLUSTER7	27.5775	43.1439	51.5322	99.4601	17.4539	36.9434	11.7479	34.5417	FALSE	FALSE	U	FALSE
Zm00001d021019	AT1G68920	bHLH	.	basic helix-loop-helix (bHLH) DNA-binding superfamily protein	CLUSTER7	20.8688	65.6648	13.5644	68.2508	25.2996	65.7361	19.8974	42.4459	FALSE	FALSE	FALSE	FALSE
Zm00001d012067	AT3G07340	bHLH	.	basic helix-loop-helix (bHLH) DNA-binding superfamily protein	CLUSTER7	22.9856	37.4474	26.1248	69.596	32.2595	33.6764	31.6996	65.358	FALSE	FALSE	FALSE	FALSE
Zm00001d036148	AT1G14410	Whirly	ATWHY1,PTAC1,WHY1	ssDNA-binding transcriptional regulator	CLUSTER7	6.84902	89.2911	4.4739	50.4356	8.55433	98.2081	4.85771	49.7033	FALSE	FALSE	FALSE	FALSE
Zm00001d027435	AT5G41410	HB-other	BEL1	POX (plant homeobox) family protein	CLUSTER7	5.06431	50.4602	6.92779	68.6841	18.0409	80.8294	6.99629	75.0015	D	FALSE	FALSE	FALSE
Zm00001d040464	AT1G49010	MYB_related	.	Duplicated homeodomain-like superfamily protein	CLUSTER7	15.3386	48.4075	27.9376	60.2889	3.75504	61.9688	26.7074	56.9665	U	FALSE	FALSE	FALSE
Zm00001d022099	AT4G14540	NF-YB	NF-YB3	nuclear factor Y, subunit B3	CLUSTER7	3.15026	69.7193	5.16704	94.7806	1.72153	56.2267	9.93144	43.328	U	FALSE	FALSE	FALSE
Zm00001d014656	AT3G21175	GATA	GATA24,TIFY2B,ZML1	ZIM-like 1	CLUSTER7	23.7864	35.3952	32.4326	55.7786	24.4015	37.4156	29.0562	45.2299	FALSE	FALSE	FALSE	FALSE
Zm00001d003822	AT2G37120	S1Fa-like	.	S1FA-like DNA-binding protein	CLUSTER7	30.498	39.6127	17.0422	32.3442	44.5251	43.0742	29.1008	39.9821	FALSE	FALSE	FALSE	FALSE
Zm00001d016793	AT4G06634	C2H2	.	zinc finger (C2H2 type) family protein	CLUSTER7	20.8899	30.581	40.5872	47.8746	21.239	36.5481	38.5244	39.313	FALSE	FALSE	FALSE	FALSE
Zm00001d042363	AT3G02830	C3H	ZFN1	zinc finger protein 1	CLUSTER7	15.0367	57.7119	12.9134	53.4009	17.3526	65.3636	12.581	39.9772	FALSE	FALSE	FALSE	FALSE
Zm00001d014795	AT4G35040	bZIP	bZIP19	Basic-leucine zipper (bZIP) transcription factor family protein	CLUSTER7	19.9636	32.4755	26.6504	41.1632	25.6751	45.0613	35.206	46.8249	FALSE	FALSE	FALSE	FALSE
Zm00001d022525	AT3G47500	Dof	CDF3	cycling DOF factor 3	CLUSTER7	22.8941	48.2777	30.2993	45.3787	22.783	42.8544	26.7776	30.8789	FALSE	FALSE	FALSE	FALSE
Zm00001d044785	AT5G44190	G2-like	ATGLK2,GLK2,GPRI2	GOLDEN2-like 2	CLUSTER7	0.0721537	84.1232	0.850912	61.8478	0.0206727	75.9677	0	46.9683	FALSE	U	FALSE	FALSE
Zm00001d046354	AT5G56860	GATA	GATA21,GNC	GATA type zinc finger transcription factor family protein	CLUSTER7	0.0987273	92.8865	0.658981	56.2322	0.0310759	71.8159	0	43.4852	FALSE	U	FALSE	FALSE
Zm00001d025770	AT5G57660	CO-like	ATCOL5,COL5	CONSTANS-like 5	CLUSTER7	2.50992	58.0044	4.4818	56.9332	2.81588	73.1433	3.8444	62.8128	FALSE	FALSE	FALSE	FALSE
Zm00001d018571	AT4G35900	bZIP	atbzip14,FD,FD-1	Basic-leucine zipper (bZIP) transcription factor family protein	CLUSTER7	18.8249	36.4944	19.3103	53.6158	12.1666	45.002	16.5377	57.6492	FALSE	FALSE	FALSE	FALSE
Zm00001d042864	AT2G27990	HB-other	BLH8,PNF	BEL1-like homeodomain 8	CLUSTER7	9.59407	51.9883	9.00352	55.1709	8.51332	63.5146	7.78066	44.7203	FALSE	FALSE	FALSE	FALSE
Zm00001d007962	AT2G03500	G2-like	.	Homeodomain-like superfamily protein	CLUSTER7	24.4392	34.7253	37.7325	45.3735	25.3102	22.146	30.7562	29.1637	FALSE	FALSE	FALSE	FALSE
Zm00001d034629	AT2G28550	AP2	AP2,FL1,FLO2	related to AP2.7	CLUSTER7	17.847	33.8266	24.2009	33.1034	21.9736	46.1207	24.7441	47.3993	FALSE	FALSE	FALSE	FALSE
Zm00001d052750	AT3G24650	B3	ABI3,SIS10	AP2/B3-like transcriptional factor family protein	CLUSTER7	18.8932	36.9727	23.9624	43.0692	20.1749	38.0148	23.0482	37.7936	FALSE	FALSE	FALSE	FALSE
Zm00001d022440	AT4G32010	B3	HSI2-L1,HSL1,VAL2	HSI2-like 1	CLUSTER7	17.3472	44.8217	19.3915	68.1457	15.4077	32.5922	10.8269	31.5302	FALSE	FALSE	FALSE	FALSE
Zm00001d043368	AT5G60970	TCP	TCP5	TEOSINTE BRANCHED 1, cycloidea and PCF transcription factor 5	CLUSTER7	12.4917	38.0586	16.7586	67.1567	5.85654	29.1555	6.30985	58.8399	FALSE	FALSE	FALSE	U
Zm00001d052397	AT1G08810	MYB	AtMYB60,MYB60	myb domain protein 60	CLUSTER7	0.0377066	103.698	0.524019	48.2305	0	59.7546	0.063442	20.6498	FALSE	FALSE	D	D
Zm00001d044194	AT4G01060	MYB_related	CPL3,ETC3	CAPRICE-like MYB3	CLUSTER7	0.0568762	73.2187	0.745308	53.5023	0.0949182	69.7142	0.0167487	35.183	FALSE	FALSE	FALSE	FALSE
Zm00001d039266	AT1G64530	Nin-like	ABIL2	Plant regulator RWP-RK family protein	CLUSTER7	13.5559	45.4887	20.6268	40.1998	17.7389	41.2585	23.5268	29.3425	FALSE	FALSE	FALSE	FALSE
Zm00001d047356	AT5G51870	MIKC_MADS	AGL71	AGAMOUS-like 71	CLUSTER7	9.58745	33.3784	9.55809	55.2543	24.0231	38.0612	29.7667	31.7591	FALSE	FALSE	FALSE	FALSE
Zm00001d027846	AT5G62430	Dof	CDF1	cycling DOF factor 1	CLUSTER7	12.5561	35.9896	24.7736	39.4247	14.7931	37.5227	16.4335	33.6931	FALSE	FALSE	FALSE	FALSE
Zm00001d018142	AT2G22540	MIKC_MADS	AGL22,SVP	K-box region and MADS-box transcription factor family protein	CLUSTER7	0.133236	61.5924	0.32155	86.3389	0.113548	32.3738	0.0869451	32.5527	FALSE	FALSE	FALSE	FALSE
Zm00001d042288	AT3G04070	NAC	anac047,NAC047	0	CLUSTER7	21.5585	36.0476	13.1354	26.0311	12.4158	59.0066	7.11003	36.7909	FALSE	FALSE	FALSE	FALSE
Zm00001d002801	AT1G76890	Trihelix	AT-GT2,GT2	Duplicated homeodomain-like superfamily protein	CLUSTER7	2.01827	45.7774	1.29045	53.7562	4.31174	46.0631	3.4065	54.0344	FALSE	FALSE	FALSE	FALSE
Zm00001d006065	AT1G68920	bHLH	.	basic helix-loop-helix (bHLH) DNA-binding superfamily protein	CLUSTER7	4.87064	48.3161	3.85868	38.0434	12.5066	60.0898	7.75124	31.9677	FALSE	FALSE	FALSE	FALSE
Zm00001d035907	AT5G41410	TALE	BEL1	POX (plant homeobox) family protein	CLUSTER7	0.302326	48.5307	0.558097	68.4204	0.351219	48.7736	0.0592605	38.3386	FALSE	FALSE	FALSE	FALSE
Zm00001d038288	AT5G04760	MYB_related	.	Duplicated homeodomain-like superfamily protein	CLUSTER7	12.8623	24.0161	7.86395	29.448	6.86104	61.129	5.33367	57.0948	FALSE	FALSE	FALSE	FALSE
Zm00001d008229	AT1G49010	MYB_related	.	Duplicated homeodomain-like superfamily protein	CLUSTER7	0.672321	36.4741	2.23008	39.1902	1.58931	65.6654	3.38106	54.1145	U	U	FALSE	FALSE
Zm00001d028472	AT5G18960	FAR1	FRS12	FAR1-related sequence 12	CLUSTER7	16.9731	21.719	40.9428	27.0437	13.8719	29.2698	29.2975	24.0558	U	U	FALSE	FALSE
Zm00001d039658	AT5G11260	bZIP	HY5,TED 5	Basic-leucine zipper (bZIP) transcription factor family protein	CLUSTER7	10.3973	22.3056	15.2358	40.2789	17.0325	29.4252	23.6767	43.0701	FALSE	FALSE	FALSE	FALSE
Zm00001d049223	AT3G02830	C3H	ZFN1	zinc finger protein 1	CLUSTER7	16.1576	45.5397	9.95945	31.6136	14.8741	43.7893	9.57506	25.5678	FALSE	FALSE	FALSE	FALSE
Zm00001d044836	AT3G47620	TCP	AtTCP14,TCP14	TEOSINTE BRANCHED, cycloidea and PCF (TCP) 14	CLUSTER7	7.42789	30.6482	19.6614	54.7641	6.22489	18.7713	18.1377	33.4251	U	U	FALSE	FALSE
Zm00001d047574	AT2G46400	WRKY	AtWRKY41,WRKY41	0	CLUSTER7	5.365	46.5851	5.23417	36.5894	7.58259	40.7584	5.66095	40.9134	FALSE	FALSE	FALSE	FALSE
Zm00001d046405	AT5G11270	HB-other	OCP3	overexpressor of cationic peroxidase 3	CLUSTER7	1.75187	59.1358	3.32073	51.8407	4.34379	36.3553	3.11527	28.4675	FALSE	FALSE	FALSE	FALSE
Zm00001d052838	AT1G56170	NF-YC	ATHAP5B,HAP5B,NF-YC2	nuclear factor Y, subunit C2	CLUSTER7	14.6001	27.8988	22.5795	33.4319	14.5009	22.5375	21.2251	25.825	FALSE	FALSE	FALSE	FALSE
Zm00001d038761	AT1G64000	WRKY	ATWRKY56,WRKY56	WRKY DNA-binding protein 56	CLUSTER7	1.86574	47.9012	0.982482	27.853	18.3193	41.9418	16.5446	26.8146	FALSE	FALSE	FALSE	FALSE
Zm00001d024644	AT5G47390	MYB_related	.	myb-like transcription factor family protein	CLUSTER7	13.013	18.9056	26.142	34.1552	14.1151	22.9905	23.0622	29.6427	FALSE	U	FALSE	FALSE
Zm00001d009017	AT1G64530	Nin-like	NLP7	Plant regulator RWP-RK family protein	CLUSTER7	16.4733	28.2163	18.588	21.5115	20.3295	35.8066	14.4347	24.6156	FALSE	FALSE	FALSE	FALSE
Zm00001d042665	AT4G38620	MYB	ATMYB4,MYB4	myb domain protein 4	CLUSTER7	6.56705	43.2091	6.17909	36.6104	8.375	46.1876	9.04319	21.9177	FALSE	FALSE	FALSE	D
Zm00001d002573	AT5G52510	GRAS	SCL8	SCARECROW-like 8	CLUSTER7	17.2711	15.9932	30.163	28.877	13.6493	22.5089	22.4548	24.9537	FALSE	FALSE	FALSE	FALSE
Zm00001d053967	AT4G36730	bZIP	GBF1	G-box binding factor 1	CLUSTER7	7.41551	15.4927	18.623	24.0988	11.3574	33.654	20.9156	43.8776	FALSE	U	FALSE	FALSE
Zm00001d019712	AT5G67300	MYB	ATMYB44,ATMYBR1,MYB44,MYBR1	myb domain protein r1	CLUSTER7	12.1451	34.5279	22.3568	27.9433	18.2887	20.2155	23.7897	15.6506	FALSE	FALSE	FALSE	FALSE
Zm00001d039260	AT2G20570	G2-like	ATGLK1,GLK1,GPRI1	GBF\'s pro-rich region-interacting factor 1	CLUSTER7	0.43637	40.7509	0.802661	46.058	0.188254	37.9369	0.297956	43.9602	FALSE	FALSE	FALSE	FALSE
Zm00001d047355	AT4G11880	MIKC_MADS	AGL14	AGAMOUS-like 14	CLUSTER7	6.64251	30.2623	7.56206	40.4258	16.43	24.1198	22.736	21.4367	FALSE	FALSE	FALSE	FALSE
Zm00001d021826	AT5G41920	GRAS	.	GRAS family transcription factor	CLUSTER7	5.8699	19.9805	11.2691	28.1	7.15295	29.9569	16.5367	48.2198	U	FALSE	FALSE	FALSE
Zm00001d041831	AT1G58110	bZIP	.	Basic-leucine zipper (bZIP) transcription factor family protein	CLUSTER7	15.8774	25.2903	16.1156	37.9629	13.8241	17.031	17.6046	23.1928	FALSE	FALSE	FALSE	FALSE
Zm00001d037769	AT4G29190	C3H	.	Zinc finger C-x8-C-x5-C-x3-H type family protein	CLUSTER7	8.79909	41.8311	18.0107	18.5979	16.9779	16.1389	25.497	20.7077	FALSE	U	D	FALSE
Zm00001d018530	AT5G23280	TCP	.	TCP family transcription factor	CLUSTER7	7.87881	41.8814	5.29882	22.1951	17.0362	43.5991	6.60692	20.6707	D	FALSE	FALSE	D
Zm00001d038863	AT3G21330	bHLH	.	basic helix-loop-helix (bHLH) DNA-binding superfamily protein	CLUSTER7	6.98074	47.5921	2.62853	34.6498	3.70197	34.1851	2.48037	32.3298	FALSE	D	FALSE	FALSE
Zm00001d052180	AT2G22540	MIKC_MADS	AGL22,SVP	K-box region and MADS-box transcription factor family protein	CLUSTER7	2.76425	38.2638	2.52842	45.8465	2.84085	35.2474	1.28306	35.7529	D	FALSE	FALSE	FALSE
Zm00001d017412	AT4G39070	DBB	.	B-box zinc finger family protein	CLUSTER7	2.20015	34.1173	3.16303	58.2595	0.864127	35.596	1.46859	24.5351	FALSE	FALSE	FALSE	FALSE
Zm00001d036297	AT5G52010	C2H2	.	C2H2-like zinc finger protein	CLUSTER7	3.45946	47.0791	3.50987	35.3472	2.92334	37.904	2.26366	26.9906	FALSE	FALSE	FALSE	FALSE
Zm00001d039506	AT4G29230	NAC	anac075,NAC075	NAC domain containing protein 75	CLUSTER7	12.3999	36.8404	13.8586	44.1255	10.0429	14.0433	6.96855	19.3342	FALSE	FALSE	FALSE	FALSE
Zm00001d021403	AT2G02070	C2H2	AtIDD5,IDD5	indeterminate(ID)-domain 5	CLUSTER7	12.4134	27.8797	17.0827	29.5194	6.74891	28.0567	11.47	24.2306	FALSE	FALSE	FALSE	FALSE
Zm00001d011969	AT3G04070	NAC	anac047,NAC047	NAC domain containing protein 47	CLUSTER7	14.657	25.4508	7.92808	19.8329	21.0112	40.9981	8.13984	18.5526	D	FALSE	FALSE	D
Zm00001d020804	AT4G40060	HD-ZIP	ATHB-16,ATHB16,HB16	homeobox protein 16	CLUSTER7	8.16941	33.3182	5.71042	17.6681	16.5704	47.9231	7.30374	18.2098	D	FALSE	FALSE	D
Zm00001d031561	AT5G48560	bHLH	.	0	CLUSTER7	4.96109	16.9785	3.16368	17.7731	15.4186	49.9988	9.59969	36.5256	FALSE	FALSE	FALSE	FALSE
Zm00001d017939	AT1G25440	CO-like	.	B-box type zinc finger protein with CCT domain	CLUSTER7	0.170175	45.2406	0.406151	33.2813	0	37.3719	0	34.9911	FALSE	FALSE	FALSE	FALSE
Zm00001d044662	AT3G28917	ZF-HD	MIF2	mini zinc finger 2	CLUSTER7	4.22222	40.4035	4.53573	29.4276	8.62571	26.4695	1.23707	35.4881	D	FALSE	FALSE	FALSE
Zm00001d012731	AT2G33860	ARF	ARF3,ETT	Transcriptional factor B3 family protein / auxin-responsive factor AUX/IAA-related	CLUSTER7	8.87914	32.1525	6.73979	30.2332	12.1291	26.9002	11.0966	22.1213	FALSE	FALSE	FALSE	FALSE
Zm00001d040302	AT2G47850	C3H	.	Zinc finger C-x8-C-x5-C-x3-H type family protein	CLUSTER7	20.2034	31.2077	13.2202	14.7161	18.5968	18.7314	17.5608	15.1448	FALSE	FALSE	D	FALSE
Zm00001d015468	AT5G57660	CO-like	ATCOL5,COL5	CONSTANS-like 5	CLUSTER7	2.25689	14.6179	7.68597	39.559	3.83677	21.0105	8.66081	51.219	U	U	U	U
Zm00001d038683	AT5G60970	TCP	TCP5	TEOSINTE BRANCHED 1, cycloidea and PCF transcription factor 5	CLUSTER7	0.548098	32.4575	1.36479	28.7504	0.106221	44.6536	0.0322731	39.2588	FALSE	U	FALSE	FALSE
Zm00001d030737	AT2G37630	MYB	AS1,ATMYB91,ATPHAN,MYB91	myb-like HTH transcriptional regulator family protein	CLUSTER7	0.108257	38.4857	0.266282	23.087	0.397457	50.2223	0.0972308	32.7377	FALSE	FALSE	FALSE	FALSE
Zm00001d017560	AT1G03840	C2H2	AtIDD5,IDD5	C2H2 and C2HC zinc fingers superfamily protein	CLUSTER7	13.8835	23.2377	13.8204	25.3075	7.09154	21.889	11.8238	27.1056	FALSE	FALSE	FALSE	FALSE
Zm00001d049495	AT5G41020	MYB_related	.	myb family transcription factor	CLUSTER7	13.0124	15.2331	14.2248	21.766	13.9939	22.554	16.1083	27.1421	FALSE	FALSE	FALSE	FALSE
Zm00001d040090	AT4G00730	HD-ZIP	AHDP,ANL2	protodermal factor 2	CLUSTER7	6.8596	23.3431	4.36822	50.0315	6.72394	20.1398	3.24261	29.1721	D	FALSE	U	FALSE
Zm00001d008808	AT1G70000	MYB_related	.	myb-like transcription factor family protein	CLUSTER7	6.84406	24.5797	15.8566	21.7682	15.2896	14.1286	17.1336	27.7812	FALSE	U	FALSE	FALSE
Zm00001d039006	AT2G33860	ARF	ARF3,ETT	Transcriptional factor B3 family protein / auxin-responsive factor AUX/IAA-related	CLUSTER7	12.1399	24.5192	7.52605	20.5523	13.4145	35.8452	6.67264	22.484	D	FALSE	FALSE	FALSE
Zm00001d044242	AT3G21330	bHLH	.	basic helix-loop-helix (bHLH) DNA-binding superfamily protein	CLUSTER7	0.486114	23.2203	0.52631	21.4096	0.52474	50.0391	0.228198	46.5714	FALSE	FALSE	FALSE	FALSE
Zm00001d024784	AT5G26660	MYB	ATMYB86,MYB86	myb domain protein 86	CLUSTER7	3.32515	57.7331	0.896673	21.855	4.30726	30.7791	0.668451	21.054	D	D	D	FALSE
Zm00001d027802	AT2G16400	TALE	BLH7	BEL1-like homeodomain 7	CLUSTER7	9.80669	37.3696	8.41267	15.3162	22.3223	25.0498	8.14168	13.3935	D	FALSE	D	FALSE
Zm00001d037221	AT3G47620	TCP	AtTCP14,TCP14	TEOSINTE BRANCHED, cycloidea and PCF (TCP) 14	CLUSTER7	3.26493	22.5933	9.25696	32.7008	2.8092	28.5593	6.37497	33.3162	U	U	FALSE	FALSE
Zm00001d018097	AT1G34670	MYB	AtMYB93,MYB93	myb domain protein 93	CLUSTER7	2.27296	42.8621	3.22225	54.9957	4.53104	11.7053	1.13486	16.1271	D	FALSE	FALSE	FALSE
Zm00001d026536	AT1G19860	C3H	.	Zinc finger C-x8-C-x5-C-x3-H type family protein	CLUSTER7	10.8148	13.4324	24.5441	39.7151	5.61706	9.11708	12.6812	20.4932	U	U	U	U
Zm00001d026486	AT5G25190	ERF	.	Integrase-type DNA-binding superfamily protein	CLUSTER7	0.467294	39.1797	2.67588	41.5605	0.494754	24.8696	2.43659	24.589	U	U	FALSE	FALSE
Zm00001d017900	AT5G60850	Dof	OBP4	OBF binding protein 4	CLUSTER7	14.929	11.6346	12.7596	27.718	5.56168	28.5776	6.10697	28.5482	FALSE	FALSE	U	FALSE
Zm00001d043431	AT2G33860	ARF	ARF3,ETT	Transcriptional factor B3 family protein / auxin-responsive factor AUX/IAA-related	CLUSTER7	8.20475	27.76	9.06488	20.992	10.674	28.8039	9.00814	21.2561	FALSE	FALSE	FALSE	FALSE
Zm00001d002654	AT2G02070	C2H2	AtIDD4,IDD4	indeterminate(ID)-domain 4	CLUSTER7	8.75177	23.3614	11.4355	25.8049	6.09398	25.2869	6.14089	28.0196	FALSE	FALSE	FALSE	FALSE
Zm00001d011187	AT3G21330	bHLH	.	basic helix-loop-helix (bHLH) DNA-binding superfamily protein	CLUSTER7	2.26346	32.8208	3.82614	34.2355	1.01161	30.7511	1.22107	28.5741	FALSE	FALSE	FALSE	FALSE
Zm00001d010730	AT5G60970	TCP	TCP5	TEOSINTE BRANCHED 1, cycloidea and PCF transcription factor 5	CLUSTER7	0.0349876	25.4494	0.0696552	17.2388	0.0605151	42.2297	0	49.3425	FALSE	FALSE	FALSE	FALSE
Zm00001d033706	AT1G11510	GeBP	.	DNA-binding storekeeper protein-related transcriptional regulator	CLUSTER7	12.621	18.9291	23.9482	19.904	8.45698	17.0469	13.1801	17.0805	FALSE	FALSE	FALSE	FALSE
Zm00001d024468	AT1G51190	AP2	AIL5,CHO1,EMK	Integrase-type DNA-binding superfamily protein	CLUSTER7	10.6814	16.4444	13.3593	20.5647	12.8648	22.2494	12.186	20.2286	FALSE	FALSE	FALSE	FALSE
Zm00001d049135	AT1G58110	bZIP	.	Basic-leucine zipper (bZIP) transcription factor family protein	CLUSTER7	8.99735	26.9078	12.7698	16.1627	12.9297	26.3038	11.2683	12.641	FALSE	FALSE	FALSE	D
Zm00001d002718	AT4G00150	GRAS	ATHAM3,HAM3	GRAS family transcription factor	CLUSTER7	10.6669	19.3043	11.8839	16.7352	10.1122	27.8819	8.16841	22.9347	FALSE	FALSE	FALSE	FALSE
Zm00001d041780	AT1G14440	ZF-HD	AtHB31,HB31	homeobox protein 31	CLUSTER7	0.148784	19.7734	0.141867	17.3875	0.173471	47.946	0.313715	38.7942	FALSE	FALSE	FALSE	FALSE
Zm00001d024783	AT1G09530	bHLH	PAP3,PIF3,POC1	phytochrome interacting factor 3	CLUSTER7	0.409236	15.4061	0.613413	45.3144	0.96097	23.1005	1.26443	37.298	FALSE	FALSE	U	FALSE
Zm00001d005029	AT3G54220	GRAS	SCR,SGR1	GRAS family transcription factor	CLUSTER7	4.35379	26.403	6.7402	14.9277	5.49369	40.6474	6.31261	17.3337	FALSE	FALSE	FALSE	D
Zm00001d004651	AT3G02830	C3H	ZFN1	zinc finger protein 1	CLUSTER7	9.49094	23.6804	7.84358	19.374	9.18015	25.2149	7.96781	19.3885	FALSE	FALSE	FALSE	FALSE
Zm00001d022259	AT1G57560	MYB	AtMYB50,MYB50	myb domain protein 55	CLUSTER7	3.47855	25.755	0.604266	39.9585	4.55255	21.2737	0.598789	24.5151	D	D	FALSE	FALSE
Zm00001d015639	AT1G50640	ERF	ATERF3,ERF3	ethylene responsive element binding factor 3	CLUSTER7	8.32627	26.632	9.71157	26.6129	6.45242	17.3221	8.92578	16.6951	FALSE	FALSE	FALSE	FALSE
Zm00001d014698	AT1G27370	SBP	SPL10	squamosa promoter binding protein-like 10	CLUSTER7	9.07372	26.087	12.6801	11.927	16.3648	22.1941	12.3449	9.73061	FALSE	FALSE	D	D
Zm00001d015605	AT5G63420	Trihelix	emb2746	RNA-metabolising metallo-beta-lactamase family protein	CLUSTER7	4.2635	36.2527	7.96727	32.8427	1.6058	19.5983	1.4832	12.8438	FALSE	FALSE	FALSE	FALSE
Zm00001d042717	AT5G61890	ERF	.	Integrase-type DNA-binding superfamily protein	CLUSTER7	5.06065	13.8176	2.47092	28.5058	4.42002	23.8008	8.17863	28.8315	FALSE	D	U	FALSE
Zm00001d012725	AT3G15030	TCP	MEE35,TCP4	0	CLUSTER7	0.573469	24.2823	1.77716	30.18	0.658808	23.4431	2.22936	31.8116	U	U	FALSE	FALSE
Zm00001d020670	AT5G06710	HD-ZIP	HAT14	homeobox from Arabidopsis thaliana	CLUSTER7	1.99789	22.5649	4.07956	21.3259	6.44422	27.9215	4.89355	25.4082	FALSE	U	FALSE	FALSE
Zm00001d038270	AT2G38090	MYB	.	Duplicated homeodomain-like superfamily protein	CLUSTER7	10.3013	25.7185	6.66519	20.8861	7.62482	22.3317	3.9431	16.4839	FALSE	FALSE	FALSE	FALSE
Zm00001d040527	AT1G09540	MYB	ATMYB61,MYB61	myb domain protein 61	CLUSTER7	10.2257	26.1672	1.4673	30.5877	8.26188	20.047	2.21848	13.5966	D	D	FALSE	FALSE
Zm00001d043699	AT3G21330	bHLH	.	basic helix-loop-helix (bHLH) DNA-binding superfamily protein	CLUSTER7	0.927648	2.10963	0.39193	7.88563	0.453458	13.668	0.702701	82.7097	FALSE	FALSE	U	U
Zm00001d041397	AT3G04670	WRKY	ATWRKY39,WRKY39	WRKY DNA-binding protein 39	CLUSTER7	11.4386	22.2713	11.5738	13.6391	10.8908	18.7981	8.72524	10.5692	FALSE	FALSE	FALSE	FALSE
Zm00001d028625	AT3G55370	Dof	OBP3	OBF-binding protein 3	CLUSTER7	3.07871	43.5592	1.87299	17.319	3.8817	26.0689	1.96738	9.89573	FALSE	FALSE	D	D
Zm00001d010907	AT1G09540	MYB	ATMYB61,MYB61	myb domain protein 61	CLUSTER7	2.24236	32.5887	0.544223	16.9819	2.77941	28.542	1.13235	21.8315	D	D	FALSE	FALSE
Zm00001d005970	AT1G51700	Dof	ADOF1,DOF1	DOF zinc finger protein 1	CLUSTER7	5.2527	12.8234	8.76269	20.8988	8.05859	21.5106	13.4839	15.5182	FALSE	FALSE	FALSE	FALSE
Zm00001d015743	AT5G11260	bZIP	HY5,TED 5	Basic-leucine zipper (bZIP) transcription factor family protein	CLUSTER7	1.96647	20.7312	1.01077	29.0306	1.21208	25.8056	1.28355	22.7971	FALSE	FALSE	FALSE	FALSE
Zm00001d022628	AT4G38620	MYB	ATMYB4,MYB4	myb domain protein 4	CLUSTER7	10.7993	15.7157	8.0948	10.2353	19.6457	19.8782	5.29713	10.6972	D	FALSE	FALSE	FALSE
Zm00001d038338	AT4G38620	MYB	ATMYB4,MYB4	myb domain protein 4	CLUSTER7	5.22065	19.7313	4.38892	21.1628	10.8553	17.8748	7.81296	11.1998	FALSE	FALSE	FALSE	FALSE
Zm00001d013694	AT1G49950	MYB_related	ATTRB1,TRB1	telomere repeat binding factor 1	CLUSTER7	8.9873	14.1161	8.29538	12.9768	10.0995	15.879	10.0535	17.2563	FALSE	FALSE	FALSE	FALSE
Zm00001d031109	AT1G08465	YABBY	AFO,FIL,YAB1	plant-specific transcription factor YABBY family protein	CLUSTER7	0.0428244	27.1984	0.225658	24.3269	0.0407467	25.6181	0.0112591	18.9083	FALSE	FALSE	FALSE	FALSE
Zm00001d018056	AT1G26945	bHLH	KDR	basic helix-loop-helix (bHLH) DNA-binding superfamily protein	CLUSTER7	7.15892	26.8244	2.34669	16.2401	11.424	19.4211	3.88629	8.18513	D	D	FALSE	D
Zm00001d041277	AT1G08465	YABBY	AFO,FIL,YAB1	Plant-specific transcription factor YABBY family protein	CLUSTER7	0.206472	23.2167	0.252472	20.2633	0.321669	27.1362	0.29479	22.727	FALSE	FALSE	FALSE	FALSE
Zm00001d040571	AT2G47070	SBP	SPL1	squamosa promoter binding protein-like 1	CLUSTER7	6.12229	11.5633	6.77465	22.4125	5.50748	14.9175	5.67672	20.1145	FALSE	FALSE	FALSE	FALSE
Zm00001d020460	AT5G15210	ZF-HD	ATHB30,HB30,ZFHD3	homeobox protein 30	CLUSTER7	0.529294	19.4518	1.61518	23.0227	0.388181	23.569	0.94575	23.1332	FALSE	U	FALSE	FALSE
Zm00001d010175	AT5G61890	ERF	.	Integrase-type DNA-binding superfamily protein	CLUSTER7	4.62227	4.97987	4.73486	23.0546	2.28347	5.73184	3.51335	42.4789	FALSE	FALSE	U	U
Zm00001d034965	AT3G24650	B3	ABI3,SIS10	AP2/B3-like transcriptional factor family protein	CLUSTER7	2.38263	9.29497	2.74474	8.55138	7.7234	25.7635	6.43162	27.5244	FALSE	FALSE	FALSE	FALSE
Zm00001d021927	AT1G19350	BES1	BEH4	Brassinosteroid signalling positive regulator (BZR1) family protein	CLUSTER7	3.34909	19.7371	1.95735	13.7616	5.47283	23.2661	3.85557	18.3372	FALSE	FALSE	FALSE	FALSE
Zm00001d052798	AT2G44730	Trihelix	.	Alcohol dehydrogenase transcription factor Myb/SANT-like family protein	CLUSTER7	6.33784	15.4855	10.9018	13.4311	6.25279	16.525	7.0287	13.4876	FALSE	FALSE	FALSE	FALSE
Zm00001d002661	AT4G35590	Nin-like	.	RWP-RK domain-containing protein	CLUSTER7	9.27678	12.4921	6.61839	18.204	8.63198	10.852	8.1078	14.6994	FALSE	FALSE	FALSE	FALSE
Zm00001d013130	AT2G43010	bHLH	PIF4,SRL2	phytochrome interacting factor 4	CLUSTER7	0.451135	24.5536	0.284943	31.0163	0.0316377	14.3081	0.0310154	17.8418	FALSE	FALSE	FALSE	FALSE
Zm00001d000358	AT4G30080	ARF	ARF16	auxin response factor 16	CLUSTER7	4.26519	15.6657	6.37475	19.6732	9.45472	12.3514	9.33099	11.0286	FALSE	FALSE	FALSE	FALSE
Zm00001d020540	AT1G16060	AP2	ADAP	ARIA-interacting double AP2 domain protein	CLUSTER7	0.216891	19.5521	0.374153	12.7471	0.250323	35.7089	0.12925	16.8454	FALSE	FALSE	FALSE	D
Zm00001d027335	AT1G76890	Trihelix	AT-GT2,GT2	Duplicated homeodomain-like superfamily protein	CLUSTER7	2.68406	26.7196	0.507533	11.0459	3.5461	26.8891	0.504799	13.154	D	D	D	D
Zm00001d029736	AT5G41410	HB-other	BEL1	POX (plant homeobox) family protein	CLUSTER7	3.15818	23.0533	2.47971	18.0777	2.63512	20.5832	0.923379	13.0096	D	FALSE	FALSE	FALSE
Zm00001d016604	AT2G33550	Trihelix	.	Homeodomain-like superfamily protein	CLUSTER7	8.89477	13.8905	7.05565	11.2965	9.31911	14.9439	6.98257	11.1649	FALSE	FALSE	FALSE	FALSE
Zm00001d008356	AT5G26749	C3H	.	C2H2 and C2HC zinc fingers superfamily protein	CLUSTER7	5.24362	17.0314	4.22941	14.3354	4.52739	19.5117	2.83548	15.6822	FALSE	FALSE	FALSE	FALSE
Zm00001d045589	AT4G00150	GRAS	ATHAM3,HAM3	GRAS family transcription factor	CLUSTER7	4.52744	17.482	4.82123	10.8963	4.92574	26.0918	3.16299	11.3878	FALSE	FALSE	FALSE	D
Zm00001d050404	AT5G18240	G2-like	ATMYR1,MYR1	0	CLUSTER7	3.16549	8.23753	4.60882	10.7769	3.85582	26.2331	3.25414	23.1227	FALSE	FALSE	FALSE	FALSE
Zm00001d052038	AT5G58010	bHLH	LRL3	LJRHL1-like 3	CLUSTER7	4.29534	14.33	8.66761	17.7259	6.75845	8.21933	9.34121	13.6093	FALSE	U	FALSE	FALSE
Zm00001d000179	AT2G44940	ERF	.	Integrase-type DNA-binding superfamily protein	CLUSTER7	3.10828	16.5475	0.992658	30.7489	2.31072	12.4808	1.16093	15.2648	FALSE	D	FALSE	FALSE
Zm00001d042127	AT1G50420	GRAS	SCL-3,SCL3	scarecrow-like 3	CLUSTER7	7.0564	16.4505	8.36259	11.6645	4.2569	15.7728	5.43937	13.3002	FALSE	FALSE	FALSE	FALSE
Zm00001d007173	AT4G32010	B3	HSI2-L1,HSL1,VAL2	HSI2-like 1	CLUSTER7	7.84953	12.8102	8.12405	22.0461	10.163	9.48753	3.68974	7.50149	D	FALSE	FALSE	FALSE
Zm00001d040536	AT1G09530	bHLH	PAP3,PIF3,POC1	phytochrome interacting factor 3	CLUSTER7	1.39704	14.0146	2.82733	14.9633	2.00881	19.5041	2.20935	22.8214	FALSE	FALSE	FALSE	FALSE
Zm00001d031270	AT1G34670	MYB	AtMYB93,MYB93	myb domain protein 93	CLUSTER7	1.27491	25.9111	0.517053	22.4216	6.8425	12.4793	1.91251	8.11554	D	D	FALSE	FALSE
Zm00001d015118	AT2G35530	bZIP	AtbZIP16,bZIP16	basic region/leucine zipper transcription factor 16	CLUSTER7	2.84369	14.0481	3.00089	19.7695	4.15141	14.6106	3.76677	16.358	FALSE	FALSE	FALSE	FALSE
Zm00001d010805	AT1G64000	WRKY	ATWRKY56,WRKY56	WRKY DNA-binding protein 56	CLUSTER7	1.74293	20.1983	1.58112	16.7696	5.21702	16.1633	3.05534	13.814	FALSE	FALSE	FALSE	FALSE
Zm00001d009674	AT1G14440	ZF-HD	AtHB31,HB31	homeobox protein 31	CLUSTER7	1.29399	15.3367	4.99597	13.5483	0.477876	18.4836	0.736174	23.3155	FALSE	U	FALSE	FALSE
Zm00001d001879	AT1G30330	ARF	ARF6	auxin response factor 8	CLUSTER7	8.88808	10.9012	8.33954	14.404	6.32063	8.83622	10.1291	8.30387	FALSE	FALSE	FALSE	FALSE
Zm00001d025896	AT5G23280	TCP	.	TCP family transcription factor	CLUSTER7	0.148158	26.0045	0.79176	34.3408	0	6.41701	0.377897	7.19983	FALSE	FALSE	FALSE	FALSE
Zm00001d016000	AT4G32730	MYB	ATMYB3R-1,ATMYB3R1,MYB3R-1,MYB3R1,PC-MYB1	Homeodomain-like protein	CLUSTER7	4.80918	12.0352	4.69791	9.22912	7.70366	17.7457	5.50791	13.0694	FALSE	FALSE	FALSE	FALSE
Zm00001d002429	AT3G13960	GRF	AtGRF5,GRF5	0	CLUSTER7	0.162962	10.4676	0.277419	21.5067	2.00543	13.6317	1.95057	24.5208	FALSE	FALSE	U	FALSE
Zm00001d035651	AT3G55370	Dof	OBP3	OBF-binding protein 3	CLUSTER7	6.85037	8.57914	9.90792	8.99022	4.46472	12.6241	5.27213	15.1721	FALSE	FALSE	FALSE	FALSE
Zm00001d053707	AT1G50640	ERF	ATERF3,ERF3	ethylene responsive element binding factor 3	CLUSTER7	7.67203	10.4734	4.42425	10.2723	6.24433	12.9459	7.02366	12.698	FALSE	FALSE	FALSE	FALSE
Zm00001d052804	AT1G34670	MYB	AtMYB93,MYB93	myb domain protein 93	CLUSTER7	2.02192	26.8697	0.937088	10.9181	1.60558	20.3029	0.206301	8.87559	D	D	D	D
Zm00001d049485	AT4G14540	NF-YB	NF-YB3	nuclear factor Y, subunit B3	CLUSTER7	9.47485	12.2274	1.51671	6.68923	8.37259	21.4032	1.87081	9.38799	D	D	FALSE	D
Zm00001d017677	AT1G22490	bHLH	.	basic helix-loop-helix (bHLH) DNA-binding superfamily protein	CLUSTER7	1.85946	21.8335	0.855346	18.4019	2.57793	11.4443	0.572863	11.8421	D	D	FALSE	FALSE
Zm00001d003176	AT3G59580	Nin-like	.	Plant regulator RWP-RK family protein	CLUSTER7	4.71654	9.42549	8.34651	9.91158	8.67427	9.63561	8.99333	9.6273	FALSE	FALSE	FALSE	FALSE
Zm00001d009715	AT3G24140	bHLH	FMA	basic helix-loop-helix (bHLH) DNA-binding superfamily protein	CLUSTER7	2.55448	14.723	1.53662	14.9167	2.10127	18.2274	1.59138	13.6037	FALSE	FALSE	FALSE	FALSE
Zm00001d049094	AT3G18990	B3	REM39,VRN1	AP2/B3-like transcriptional factor family protein	CLUSTER7	7.65054	7.34689	5.82526	7.86449	6.51646	11.2856	9.1927	13.3604	FALSE	FALSE	FALSE	FALSE
Zm00001d012337	AT2G38090	MYB	.	Duplicated homeodomain-like superfamily protein	CLUSTER7	1.4305	13.4156	1.43081	13.3561	3.89899	16.1101	1.87375	17.4057	D	FALSE	FALSE	FALSE
Zm00001d014863	AT5G37260	MYB_related	CIR1,RVE2	Homeodomain-like superfamily protein	CLUSTER7	5.24292	10.2075	6.46643	13.3143	8.02704	9.55915	6.22072	8.83236	FALSE	FALSE	FALSE	FALSE
Zm00001d016361	AT5G56860	GATA	GATA21,GNC	GATA type zinc finger transcription factor family protein	CLUSTER7	0.025977	24.5121	0.218442	7.97109	0.0210563	26.2144	0.011682	7.844	FALSE	FALSE	D	D
Zm00001d026448	AT4G36920	AP2	AP2,FL1,FLO2	Integrase-type DNA-binding superfamily protein	CLUSTER7	0.835513	10.116	2.90227	10.4548	2.55232	18.1202	4.6809	15.6454	FALSE	U	FALSE	FALSE
Zm00001d033267	AT2G20180	bHLH	PIF1,PIL5	phytochrome interacting factor 3-like 5	CLUSTER7	0.568583	9.21296	0.441527	20.0836	2.81072	12.7214	3.37869	15.7866	FALSE	FALSE	U	FALSE
Zm00001d051172	AT4G30080	ARF	ARF16	auxin response factor 16	CLUSTER7	4.20906	5.82075	2.18316	5.60306	9.30861	19.7172	5.72032	11.025	FALSE	FALSE	FALSE	FALSE
Zm00001d002075	AT4G36920	AP2	AP2,FL1,FLO2	Integrase-type DNA-binding superfamily protein	CLUSTER7	2.38059	13.177	4.50371	5.41494	7.0067	17.54	6.50148	7.00305	FALSE	FALSE	D	D
Zm00001d026113	AT2G02070	C2H2	AtIDD5,IDD5	indeterminate(ID)-domain 5	CLUSTER7	1.31588	10.1034	2.7949	12.3368	2.7	14.8923	2.23318	16.0097	FALSE	U	FALSE	FALSE
Zm00001d011470	AT1G66810	C3H	.	Zinc finger C-x8-C-x5-C-x3-H type family protein	CLUSTER7	1.61818	29.2661	0.216304	17.3633	1.85249	7.3774	0	4.54191	D	D	FALSE	FALSE
Zm00001d013331	AT1G51600	GATA	GATA28,TIFY2A,ZML2	ZIM-LIKE 2	CLUSTER7	4.22822	6.47022	9.13891	7.97905	5.92279	10.841	7.28711	10.074	FALSE	U	FALSE	FALSE
Zm00001d021236	AT3G61150	HD-ZIP	AHDP,ANL2	Homeobox-leucine zipper family protein / lipid-binding START domain-containing protein	CLUSTER7	2.35652	8.24133	0.553504	19.081	1.84877	12.8478	0.869451	15.9094	D	D	U	FALSE
Zm00001d023289	AT3G28917	ZF-HD	MIF2	mini zinc finger 2	CLUSTER7	0.742783	11.2782	11.2313	24.5674	0.107348	3.35685	0	10.3571	FALSE	FALSE	U	U
Zm00001d002744	AT2G44940	ERF	.	Integrase-type DNA-binding superfamily protein	CLUSTER7	3.53863	9.97012	2.37465	18.0229	4.30091	12.4387	3.14291	6.70318	FALSE	FALSE	FALSE	FALSE
Zm00001d027419	AT4G01460	bHLH	.	basic helix-loop-helix (bHLH) DNA-binding superfamily protein	CLUSTER7	0.00995801	13.7679	0.0907452	19.6156	0	13.4826	0	13.266	FALSE	FALSE	FALSE	FALSE
Zm00001d052026	AT5G25190	ERF	.	Integrase-type DNA-binding superfamily protein	CLUSTER7	1.58496	13.3847	0.33828	24.695	0.677198	5.69067	0.357743	13.4573	FALSE	D	FALSE	U
Zm00001d015410	AT1G27370	SBP	SPL10	squamosa promoter binding protein-like 2	CLUSTER7	5.13661	11.5941	4.15581	9.00785	5.93881	12.7004	3.98591	7.21407	FALSE	FALSE	FALSE	FALSE
Zm00001d052152	AT1G21910	ERF	.	Integrase-type DNA-binding superfamily protein	CLUSTER7	10.2377	0.995017	3.49574	27.8704	3.76484	1.09867	2.11908	10.0035	FALSE	D	U	U
Zm00001d029564	AT2G03340	WRKY	WRKY3	WRKY DNA-binding protein 3	CLUSTER7	5.11189	9.35037	5.54129	11.918	4.07586	8.2251	4.99151	8.09633	FALSE	FALSE	FALSE	FALSE
Zm00001d024268	AT1G56010	NAC	anac021,ANAC022,NAC1	NAC domain containing protein 1	CLUSTER7	2.87162	4.94105	3.44994	5.07893	8.12566	15.4403	7.01404	10.0027	FALSE	FALSE	FALSE	FALSE
Zm00001d011669	AT5G26660	MYB	ATMYB86,MYB86	myb domain protein 86	CLUSTER7	1.66582	21.8294	0.276174	15.9869	6.87027	5.9035	0.130637	3.43118	D	D	FALSE	FALSE
Zm00001d046664	#N/A	bZIP	.	0	CLUSTER7	2.19894	6.71176	1.93893	13.0999	2.86359	8.24772	0.95727	19.8953	FALSE	FALSE	FALSE	U
Zm00001d029293	AT1G57560	MYB	AtMYB50,MYB50	myb domain protein 50	CLUSTER7	0	14.647	0.0675603	19.0108	0.0529502	9.13902	0	12.9825	FALSE	FALSE	FALSE	FALSE
Zm00001d045400	AT5G06710	HD-ZIP	HAT14	homeobox from Arabidopsis thaliana	CLUSTER7	3.09526	9.78633	3.6159	19.9054	6.16406	4.68522	2.25856	6.36839	D	FALSE	U	FALSE
Zm00001d015243	AT1G19220	ARF	ARF11,ARF19,IAA22	auxin response factor 6	CLUSTER7	5.72759	12.2392	2.84085	6.78051	5.30768	12.3798	2.8113	7.04692	FALSE	D	FALSE	FALSE
Zm00001d033324	AT3G02890	B3	.	RING/FYVE/PHD zinc finger superfamily protein	CLUSTER7	2.99241	9.38185	4.73655	12.3225	4.3016	8.45359	3.25668	9.16224	FALSE	FALSE	FALSE	FALSE
Zm00001d012544	AT3G11440	MYB	ATMYB65,MYB65	myb domain protein 65	CLUSTER7	3.10639	8.504	9.24197	8.11182	4.43353	7.5442	6.09779	7.18778	FALSE	U	FALSE	FALSE
Zm00001d021932	AT1G03840	C2H2	MGP	C2H2-like zinc finger protein	CLUSTER7	4.05387	7.44202	5.90407	8.12211	5.1688	7.85051	7.102	8.47629	FALSE	FALSE	FALSE	FALSE
Zm00001d017350	AT5G23280	TCP	.	TCP family transcription factor	CLUSTER7	0.0659803	14.2318	0.170161	10.9915	0.26833	14.2698	0.235905	13.229	FALSE	FALSE	FALSE	FALSE
Zm00001d027752	AT1G17040	STAT	ATSHA,SHA,STATLA	tRNA (guanine-N-7) methyltransferase	CLUSTER7	4.40529	10.0064	4.43738	7.02154	5.03093	11.7585	3.64456	6.50783	FALSE	FALSE	FALSE	FALSE
Zm00001d037118	AT5G49330	MYB	ATMYB111,MYB111,PFG3	myb domain protein 111	CLUSTER7	0.0705673	17.8634	0.102656	16.7841	0.0234694	13.3493	0	4.58284	FALSE	FALSE	FALSE	D
Zm00001d021296	AT4G12350	MYB	AtMYB42,MYB42	myb domain protein 42	CLUSTER7	3.18547	10.3042	1.75521	7.4824	7.814	10.9917	3.95211	7.28617	FALSE	FALSE	FALSE	FALSE
Zm00001d048041	AT4G17750	HSF	ATHSF1,ATHSFA1A,HSF1,HSFA1A	heat shock factor 1	CLUSTER7	4.45519	5.19153	8.48565	10.975	3.31643	6.58406	4.52509	7.80469	FALSE	FALSE	U	FALSE
Zm00001d049443	AT4G04890	HD-ZIP	PDF2	protodermal factor 2	CLUSTER7	0.00993985	11.4623	0.0733403	10.1997	0	18.9554	0	10.0784	FALSE	FALSE	FALSE	FALSE
Zm00001d045463	AT2G46770	NAC	ANAC043,EMB2301,NST1	NAC (No Apical Meristem) domain transcriptional regulator superfamily protein	CLUSTER7	5.68791	11.0515	4.49106	12.6753	3.77365	3.83488	0.569984	6.73189	D	FALSE	FALSE	FALSE
Zm00001d038698	AT2G33860	ARF	ARF3,ETT	Transcriptional factor B3 family protein / auxin-responsive factor AUX/IAA-related	CLUSTER7	3.26386	14.1326	1.21341	10.9267	4.55403	7.06974	3.2168	4.1626	FALSE	D	FALSE	FALSE
Zm00001d008205	AT1G09530	bHLH	PAP3,PIF3,POC1	phytochrome interacting factor 3	CLUSTER7	0.391069	15.7113	0.218151	15.193	0.333103	9.31449	0.0509129	6.95748	FALSE	FALSE	FALSE	FALSE
Zm00001d050016	AT3G50330	bHLH	HEC2	basic helix-loop-helix (bHLH) DNA-binding superfamily protein	CLUSTER7	0	28.5338	0.42379	10.2207	0	2.70597	0	6.22489	FALSE	FALSE	D	U
Zm00001d006835	AT1G54160	NF-YA	ATHAP2C,HAP2C,NF-YA3	nuclear factor Y, subunit A3	CLUSTER7	2.28524	10.3072	1.36835	9.24818	3.83441	9.8068	1.08409	10.0235	D	FALSE	FALSE	FALSE
Zm00001d008734	AT5G11260	bZIP	HY5,TED 5	Basic-leucine zipper (bZIP) transcription factor family protein	CLUSTER7	1.35601	5.51855	2.44417	14.1157	2.71421	7.84375	1.62307	12.2742	FALSE	FALSE	U	FALSE
Zm00001d032175	AT1G69600	ZF-HD	ATHB29,ZFHD1	zinc finger homeodomain 1	CLUSTER7	0.664836	5.27863	4.17514	12.5684	0.0724763	11.2598	0.157132	13.7009	FALSE	U	U	FALSE
Zm00001d025720	AT1G13450	Trihelix	.	Homeodomain-like superfamily protein	CLUSTER7	4.29954	7.07303	3.73193	5.45145	7.51728	8.21588	5.20328	5.94528	FALSE	FALSE	FALSE	FALSE
Zm00001d029934	AT3G60390	HD-ZIP	HAT3	homeobox-leucine zipper protein 3	CLUSTER7	2.60141	6.64127	3.33396	8.35119	4.65032	7.89036	4.36301	8.6062	FALSE	FALSE	FALSE	FALSE
Zm00001d018045	AT3G47620	TCP	AtTCP14,TCP14	TEOSINTE BRANCHED, cycloidea and PCF (TCP) 14	CLUSTER7	3.05847	3.31646	3.75493	14.0588	2.97513	3.31087	4.98607	10.8244	FALSE	FALSE	U	U
Zm00001d015412	AT4G31270	Trihelix	.	sequence-specific DNA binding transcription factors	CLUSTER7	2.99022	8.16176	3.68276	12.966	2.6929	4.49883	3.88908	6.06645	FALSE	FALSE	FALSE	FALSE
Zm00001d026240	AT3G13960	GRF	AtGRF5,GRF5	growth-regulating factor 5	CLUSTER7	0.105881	12.2702	0.138993	11.4158	0.984805	7.03961	2.35148	10.2387	U	FALSE	FALSE	FALSE
Zm00001d051865	AT5G04390	C2H2	.	C2H2-type zinc finger family protein	CLUSTER7	1.13964	12.0332	2.42942	9.17174	1.3046	11.0792	0.809925	6.56748	FALSE	U	FALSE	FALSE
Zm00001d042319	AT5G50670	SBP	.	Squamosa promoter-binding protein-like (SBP domain) transcription factor family protein	CLUSTER7	4.54766	5.10872	3.65714	6.15843	3.93317	7.36668	3.42866	9.93987	FALSE	FALSE	FALSE	FALSE
Zm00001d031717	AT4G17880	bHLH	.	Basic helix-loop-helix (bHLH) DNA-binding family protein	CLUSTER7	0.448764	6.61948	0.830669	13.2773	1.53839	13.1557	0.114934	8.14646	FALSE	FALSE	U	FALSE
Zm00001d005160	AT1G14685	BBR-BPC	ATBPC2,BBR/BPC2,BPC2	basic pentacysteine 2	CLUSTER7	1.86027	5.43292	4.02504	4.82516	2.64926	8.05581	7.09468	9.93193	U	U	FALSE	FALSE
Zm00001d006682	AT5G66730	C2H2	.	C2H2-like zinc finger protein	CLUSTER7	3.37514	10.6239	3.47671	9.72909	3.25916	4.39995	4.92901	3.60131	FALSE	FALSE	FALSE	FALSE
Zm00001d043921	AT4G28500	NAC	ANAC073,NAC073,SND2	NAC domain containing protein 73	CLUSTER7	1.70367	18.6066	0.448839	7.07775	4.96843	6.13322	0.746673	3.45854	D	D	D	FALSE
Zm00001d012605	AT5G54630	C2H2	.	zinc finger protein-related	CLUSTER7	3.91786	4.37608	4.73779	4.62425	3.31573	7.30972	5.31459	8.0824	FALSE	FALSE	FALSE	FALSE
Zm00001d053195	AT5G61890	ERF	.	Integrase-type DNA-binding superfamily protein	CLUSTER7	5.7363	4.25246	3.93106	6.58393	0.97876	9.44753	2.70332	7.52039	U	FALSE	FALSE	FALSE
Zm00001d007382	AT3G26744	bHLH	ATICE1,ICE1,SCRM	basic helix-loop-helix (bHLH) DNA-binding superfamily protein	CLUSTER7	0.440752	2.86179	0.106871	5.96582	0.822372	7.10811	1.07309	22.4673	FALSE	FALSE	U	U
Zm00001d004744	AT4G38620	MYB	ATMYB4,MYB4	myb domain protein 4	CLUSTER7	1.45478	16.3183	0.531335	7.86564	2.59868	6.39203	0.444442	5.09881	D	D	D	FALSE
Zm00001d038087	AT2G41710	AP2	.	Integrase-type DNA-binding superfamily protein	CLUSTER7	2.38549	6.48102	1.61991	10.9554	3.42843	7.99562	1.43306	6.35291	D	FALSE	FALSE	FALSE
Zm00001d031044	AT2G43010	bHLH	PIF4,SRL2	phytochrome interacting factor 4	CLUSTER7	0.194018	2.11194	0.225009	8.76245	0.089945	5.32509	0.129314	23.5289	FALSE	FALSE	U	U
Zm00001d029884	AT2G44940	ERF	.	Integrase-type DNA-binding superfamily protein	CLUSTER7	2.30063	9.87617	0.615036	7.36115	2.77615	11.0899	0.480407	5.51955	D	D	FALSE	D
Zm00001d018829	AT1G08465	YABBY	YAB2	Plant-specific transcription factor YABBY family protein	CLUSTER7	0	10.4616	0.0692194	15.8334	0	4.67499	0.0196349	8.52785	FALSE	FALSE	FALSE	FALSE
Zm00001d013119	AT4G18390	TCP	TCP2	TEOSINTE BRANCHED 1, cycloidea and PCF transcription factor 2	CLUSTER7	1.53209	9.89158	1.2582	10.735	1.82455	6.15971	1.66742	6.14565	FALSE	FALSE	FALSE	FALSE
Zm00001d039913	AT4G11880	M-type_MADS	AGL14	AGAMOUS-like 14	CLUSTER7	0.837661	2.69971	0.986337	7.95429	0.958071	7.48618	3.60776	14.5151	U	FALSE	U	FALSE
Zm00001d038878	AT5G26660	MYB	ATMYB86,MYB86	myb domain protein 86	CLUSTER7	1.51295	13.4142	0.114628	9.77466	1.99333	7.6974	0.20129	3.98787	D	D	FALSE	FALSE
Zm00001d038527	AT5G18240	G2-like	ATMYR1,MYR1	myb-related protein 1	CLUSTER7	1.24962	7.64971	1.66961	4.07219	4.64483	10.9334	2.61753	5.43265	FALSE	FALSE	FALSE	D
Zm00001d026351	AT4G04890	HD-ZIP	ATML1	protodermal factor 2	CLUSTER7	0.240938	11.8969	0.132583	10.2897	0.0230633	7.74878	0	7.85435	FALSE	FALSE	FALSE	FALSE
Zm00001d022256	AT1G30210	TCP	ATTCP24,TCP24	TEOSINTE BRANCHED 1, cycloidea, and PCF family 24	CLUSTER7	2.0447	4.40103	3.23252	8.16203	3.46855	6.8553	2.01908	6.5229	FALSE	FALSE	FALSE	FALSE
Zm00001d014201	AT1G69780	HD-ZIP	ATHB13	Homeobox-leucine zipper protein family	CLUSTER7	1.23841	7.25845	0.862995	7.6786	1.99243	7.25633	0.924783	9.21205	D	FALSE	FALSE	FALSE
Zm00001d009622	AT4G39780	ERF	.	Integrase-type DNA-binding superfamily protein	CLUSTER7	0	11.4205	0.0451852	3.05587	0.0436161	19.5246	0	2.17187	FALSE	FALSE	D	D
Zm00001d021945	AT2G05160	C3H	.	CCCH-type zinc fingerfamily protein with RNA-binding domain	CLUSTER7	3.02803	4.95071	5.64306	6.58096	3.72907	3.55638	3.54375	5.12616	FALSE	FALSE	FALSE	FALSE
Zm00001d042263	AT3G26744	bHLH	ATICE1,ICE1,SCRM	basic helix-loop-helix (bHLH) DNA-binding superfamily protein	CLUSTER7	3.92345	6.07973	3.10808	5.09595	2.42811	7.64271	1.17726	6.69669	D	FALSE	FALSE	FALSE
Zm00001d032683	AT2G28350	ARF	ARF10	auxin response factor 16	CLUSTER7	3.7373	6.07966	2.59114	3.20097	4.82298	8.35364	2.47046	4.86011	FALSE	FALSE	FALSE	FALSE
Zm00001d012379	AT3G55730	MYB	AtMYB109,MYB109	myb domain protein 109	CLUSTER7	3.56624	5.74337	3.06712	4.46544	4.37542	6.2902	3.50599	4.8844	FALSE	FALSE	FALSE	FALSE
Zm00001d040254	AT5G28040	GeBP	.	DNA-binding storekeeper protein-related transcriptional regulator	CLUSTER7	0.644673	8.20578	0.726916	7.70755	0.815372	9.46157	0.985003	7.34957	FALSE	FALSE	FALSE	FALSE
Zm00001d032681	AT5G60690	HD-ZIP	IFL,IFL1,REV	Homeobox-leucine zipper family protein / lipid-binding START domain-containing protein	CLUSTER7	2.22601	7.29485	1.08078	5.80582	2.35054	9.37765	1.60415	6.0507	FALSE	D	FALSE	FALSE
Zm00001d053124	AT1G08810	MYB	AtMYB60,MYB60	myb domain protein 60	CLUSTER7	0.0228037	6.53215	0.0475392	12.1299	0	5.94946	0.032652	10.197	FALSE	FALSE	FALSE	FALSE
Zm00001d000247	AT4G04890	HD-ZIP	PDF2	protodermal factor 2	CLUSTER7	0.0315456	8.11292	0.0829625	8.59196	0	8.55609	0	8.74296	FALSE	FALSE	FALSE	FALSE
Zm00001d054080	AT1G76880	Trihelix	.	Duplicated homeodomain-like superfamily protein	CLUSTER7	0.975688	7.85239	0.504552	5.874	1.93277	9.46757	0.59875	6.63655	D	FALSE	FALSE	FALSE
Zm00001d017618	AT2G46870	B3	NGA1	AP2/B3-like transcriptional factor family protein	CLUSTER7	2.224	4.61465	4.4453	3.64575	2.78998	5.83527	3.76939	6.18505	FALSE	FALSE	FALSE	FALSE
Zm00001d017480	AT2G44940	ERF	.	Integrase-type DNA-binding superfamily protein	CLUSTER7	0.447297	6.4361	0.0437011	8.29229	1.19498	10.1243	0	6.70158	D	FALSE	FALSE	FALSE
Zm00001d002754	AT3G60390	HD-ZIP	HAT3	homeobox-leucine zipper protein 3	CLUSTER7	2.01499	5.81383	1.59127	7.55643	2.00468	6.2053	0.890361	6.74684	D	FALSE	FALSE	FALSE
Zm00001d049687	AT2G02450	NAC	anac034,ANAC035,LOV1,NAC035	NAC domain containing protein 35	CLUSTER7	0	9.59245	0.0880679	9.85671	0.00835674	7.30871	0	5.96724	FALSE	FALSE	FALSE	FALSE
Zm00001d033335	AT5G66870	LBD	ASL1,LBD36	ASYMMETRIC LEAVES 2-like 1	CLUSTER7	1.94603	2.64145	1.11973	2.01686	3.20632	9.62534	3.75916	8.44773	FALSE	FALSE	FALSE	FALSE
Zm00001d017908	AT1G69010	bHLH	BIM1	BES1-interacting Myc-like protein 2	CLUSTER7	2.74726	4.69088	0.928442	4.1174	4.66101	7.27264	1.20982	7.0236	D	D	FALSE	FALSE
Zm00001d050018	AT1G45249	bZIP	ABF2,AREB1,ATAREB1	abscisic acid responsive elements-binding factor 2	CLUSTER7	2.41902	5.078	0.868799	6.08401	4.5055	4.39509	2.46679	6.79592	FALSE	D	FALSE	FALSE
Zm00001d049870	AT5G50915	bHLH	.	basic helix-loop-helix (bHLH) DNA-binding superfamily protein	CLUSTER7	0.0237248	10.9434	0.0743969	8.74438	0.00649437	9.08298	0	3.7117	FALSE	FALSE	FALSE	D
Zm00001d041853	AT4G38620	MYB	ATMYB4,MYB4	myb domain protein 4	CLUSTER7	2.56	8.09524	0.437549	3.37513	4.78569	8.31311	0.558474	3.8463	D	D	D	D
Zm00001d018416	AT1G09530	bHLH	PAP3,PIF3,POC1	phytochrome interacting factor 3	CLUSTER7	1.92306	6.86065	2.97962	6.7769	1.52501	4.83906	1.64428	5.30406	FALSE	FALSE	FALSE	FALSE
Zm00001d048991	AT1G71450	ERF	.	Integrase-type DNA-binding superfamily protein	CLUSTER7	0.499583	2.90662	0.0905271	7.81086	0.58029	4.35142	0	15.6065	FALSE	FALSE	U	U
Zm00001d005837	AT2G41940	C2H2	ZFP8	zinc finger protein 8	CLUSTER7	0	7.74667	0.0307881	9.01533	0	8.32671	0.0703984	6.51443	FALSE	FALSE	FALSE	FALSE
Zm00001d028361	AT2G01940	C2H2	ATIDD15,SGR5	C2H2-like zinc finger protein	CLUSTER7	2.56356	7.24495	1.53141	5.67736	1.43012	4.37394	0.903267	7.94906	FALSE	FALSE	FALSE	FALSE
Zm00001d015226	AT3G13040	G2-like	.	myb-like HTH transcriptional regulator family protein	CLUSTER7	1.08262	5.13607	2.49622	4.58001	2.5608	7.50023	2.25483	5.98715	FALSE	U	FALSE	FALSE
Zm00001d024323	AT2G37260	WRKY	ATWRKY44,DSL1,TTG2,WRKY44	WRKY family transcription factor family protein	CLUSTER7	0.0403025	12.0864	0.231326	6.84536	0.932914	5.7932	1.22761	3.89665	FALSE	FALSE	FALSE	FALSE
Zm00001d047182	AT5G62470	MYB	ATMYB96,MYB96,MYBCOV1	myb domain protein 96	CLUSTER7	0.457611	5.79838	0.384682	5.98246	1.07144	10.6981	0.352164	5.97301	D	FALSE	FALSE	FALSE
Zm00001d053775	AT5G43270	SBP	SPL2	squamosa promoter binding protein-like 2	CLUSTER7	2.99556	6.43449	3.27847	5.17727	2.66195	3.62797	2.80744	3.56275	FALSE	FALSE	FALSE	FALSE
Zm00001d022227	AT3G47600	MYB	ATMYB94,ATMYBCP70,MYB94	myb domain protein 94	CLUSTER7	0.303767	5.01764	0.512582	11.3273	0.325607	2.65762	0.392769	9.87428	FALSE	FALSE	U	U
Zm00001d039004	AT4G28500	NAC	ANAC073,NAC073,SND2	NAC domain containing protein 73	CLUSTER7	0.464219	8.39353	0.367497	3.95071	4.32501	7.75692	0.244635	4.66224	D	FALSE	D	FALSE
Zm00001d006236	AT4G38620	MYB	ATMYB4,MYB4	myb domain protein 4	CLUSTER7	2.31941	8.8331	2.41656	5.87109	3.20185	3.17722	1.70061	2.29804	FALSE	FALSE	FALSE	FALSE
Zm00001d005757	AT5G15210	ZF-HD	ATHB30,HB30,ZFHD3	homeobox protein 30	CLUSTER7	0.0177858	8.35144	0.275664	7.31073	0.0210283	9.3869	0.0807193	4.26949	FALSE	FALSE	FALSE	D
Zm00001d004095	AT4G29930	bHLH	.	basic helix-loop-helix (bHLH) DNA-binding superfamily protein	CLUSTER7	0.676395	8.14728	1.52559	7.34219	1.51193	2.8805	3.73762	3.65138	U	U	FALSE	FALSE
Zm00001d016952	AT3G01140	MYB	AtMYB106,MYB106,NOK	myb domain protein 106	CLUSTER7	0.0142943	3.82574	0	16.8306	0	1.98512	0	6.7842	FALSE	FALSE	U	U
Zm00001d010634	AT5G18240	G2-like	ATMYR1,MYR1	myb-related protein 1	CLUSTER7	2.39496	5.4737	0.545488	3.01039	5.83825	5.15336	1.75229	4.68092	D	D	FALSE	FALSE
Zm00001d013399	AT1G17950	MYB	ATMYB52,BW52,MYB52	myb domain protein 52	CLUSTER7	0.485148	9.97146	0.347149	5.73508	2.11625	5.61259	0.859607	3.6878	D	FALSE	FALSE	FALSE
Zm00001d046223	AT4G32980	TALE	ATH1	homeobox gene 1	CLUSTER7	0.400861	10.6777	0.117329	10.2081	0.0568525	3.88584	0.10246	2.85496	FALSE	FALSE	FALSE	FALSE
Zm00001d043420	AT2G42380	bZIP	ATBZIP34,BZIP34	Basic-leucine zipper (bZIP) transcription factor family protein	CLUSTER7	3.56778	4.73226	0.460195	4.38549	4.33323	5.46967	1.20491	4.12912	D	D	FALSE	FALSE
Zm00001d046621	AT4G36920	AP2	AP2,FL1,FLO2	Integrase-type DNA-binding superfamily protein	CLUSTER7	0.0295847	9.35968	0.0956366	4.3848	0.0440259	9.40408	0	4.9591	FALSE	FALSE	D	FALSE
Zm00001d026094	AT5G62020	HSF	AT-HSFB2A,HSFB2A	heat shock transcription factor B2A	CLUSTER7	3.52415	1.55455	1.60684	10.2838	3.36634	1.55091	1.13988	4.57115	D	D	U	U
Zm00001d044074	AT1G66810	C3H	.	Zinc finger C-x8-C-x5-C-x3-H type family protein	CLUSTER7	1.16883	13.7599	0.125187	5.83066	2.2611	2.84953	0.102719	1.41396	FALSE	FALSE	D	FALSE
Zm00001d033215	AT3G14020	NF-YA	NF-YA10	nuclear factor Y, subunit A10	CLUSTER7	1.95421	4.6345	2.71743	4.53517	4.63283	2.91493	3.16	2.50099	FALSE	FALSE	FALSE	FALSE
Zm00001d006110	AT5G50915	bHLH	.	basic helix-loop-helix (bHLH) DNA-binding superfamily protein	CLUSTER7	1.39625	3.97674	4.79028	5.76286	2.52889	1.96739	3.37013	3.07332	FALSE	U	FALSE	FALSE
Zm00001d043922	AT2G33860	ARF	ARF3,ETT	Transcriptional factor B3 family protein / auxin-responsive factor AUX/IAA-related	CLUSTER7	3.40619	5.55903	2.04209	3.81192	3.67544	3.95257	2.01059	2.29656	FALSE	FALSE	FALSE	FALSE
Zm00001d023931	AT5G12870	MYB	ATMYB46,MYB46	myb domain protein 46	CLUSTER7	1.59953	11.3024	0.112721	6.90032	1.38636	2.59986	0.721344	1.97924	FALSE	FALSE	FALSE	FALSE
Zm00001d044260	AT5G56930	C3H	emb1789	CCCH-type zinc finger family protein	CLUSTER7	2.406	4.6278	3.82423	4.90164	2.01753	2.26578	3.58556	2.85743	FALSE	FALSE	FALSE	FALSE
Zm00001d048400	AT3G48430	C2H2	REF6	relative of early flowering 6	CLUSTER7	2.43018	2.52307	3.32383	5.2791	2.8922	2.61404	3.78227	3.63035	FALSE	FALSE	U	FALSE
Zm00001d020457	AT3G28910	MYB	ATMYB30,MYB30	myb domain protein 30	CLUSTER7	0.364155	6.36287	0.127989	4.0754	0.0588991	10.9531	0	4.28593	FALSE	FALSE	FALSE	D
Zm00001d033815	AT1G73410	MYB	ATMYB54,MYB54	myb domain protein 54	CLUSTER7	0.872263	8.89966	2.11526	4.07895	3.59859	3.33975	1.25102	1.9912	D	U	D	FALSE
Zm00001d003180	AT1G06070	bZIP	.	Basic-leucine zipper (bZIP) transcription factor family protein	CLUSTER7	2.79236	3.40795	0.868641	3.81501	3.59671	4.50646	1.9729	5.04202	FALSE	D	FALSE	FALSE
Zm00001d008399	AT3G04070	NAC	anac047,NAC047	NAC domain containing protein 47	CLUSTER7	0.376598	0.167718	0.808223	0.779006	4.09713	10.0141	2.36103	7.2912	FALSE	FALSE	U	FALSE
Zm00001d049165	AT5G50570	SBP	.	Squamosa promoter-binding protein-like (SBP domain) transcription factor family protein	CLUSTER7	0.690387	4.1451	1.2833	6.03677	2.12781	4.72195	1.80027	5.05746	FALSE	FALSE	FALSE	FALSE
Zm00001d012719	AT3G58120	bZIP	ATBZIP61,BZIP61	Basic-leucine zipper (bZIP) transcription factor family protein	CLUSTER7	3.67278	3.3617	0.589471	5.73068	5.13597	2.91394	0.864532	3.59159	D	D	FALSE	FALSE
Zm00001d015759	AT1G15360	ERF	SHN1,WIN1	Integrase-type DNA-binding superfamily protein	CLUSTER7	0.153724	8.19795	0.517764	6.62498	0.894203	3.62808	1.37675	4.45156	FALSE	FALSE	FALSE	FALSE
Zm00001d023332	AT3G56400	WRKY	ATWRKY70,WRKY70	WRKY DNA-binding protein 70	CLUSTER7	0.114529	4.02766	0.111148	3.0098	0.0465488	16.2678	0.541941	0.968478	FALSE	FALSE	FALSE	D
Zm00001d049294	AT3G26744	bHLH	ATICE1,ICE1,SCRM	basic helix-loop-helix (bHLH) DNA-binding superfamily protein	CLUSTER7	1.24207	2.78305	2.8825	4.5622	1.59915	3.49223	1.22207	6.98872	FALSE	U	FALSE	U
Zm00001d005931	AT2G18350	ZF-HD	AtHB24,HB24	homeobox protein 24	CLUSTER7	0	3.13078	0	4.93284	0	11.1842	0	5.5142	FALSE	FALSE	FALSE	D
Zm00001d002288	AT2G20180	bHLH	PIF1,PIL5	phytochrome interacting factor 3-like 5	CLUSTER7	0.767006	3.17132	1.13208	5.96309	1.16963	7.91746	0.483986	3.81058	FALSE	FALSE	FALSE	D
Zm00001d032922	AT4G02670	C2H2	AtIDD12,IDD12	indeterminate(ID)-domain 12	CLUSTER7	0.0336881	6.19384	0.0622738	3.32009	0.0102403	8.66917	0.0179404	5.36031	FALSE	FALSE	FALSE	FALSE
Zm00001d017513	AT4G00150	GRAS	ATHAM3,HAM3	GRAS family transcription factor	CLUSTER7	3.13607	4.3042	1.14189	3.09781	2.34159	4.96109	1.08728	3.53127	D	D	FALSE	FALSE
Zm00001d050669	AT5G04840	bZIP	.	bZIP protein	CLUSTER7	2.53888	5.41811	1.2401	3.05584	3.31327	4.07277	1.10051	2.84614	D	D	FALSE	FALSE
Zm00001d048312	AT1G69780	HD-ZIP	ATHB13	Homeobox-leucine zipper protein family	CLUSTER7	3.05535	6.1642	0.81467	3.56635	3.49186	3.58831	0.562314	2.32593	D	D	FALSE	FALSE
Zm00001d006451	AT3G15270	SBP	SPL5	squamosa promoter binding protein-like 5	CLUSTER7	0.745177	3.99606	0.211132	4.71535	1.67969	5.5558	0.974913	5.66363	FALSE	FALSE	FALSE	FALSE
Zm00001d043968	AT4G39250	MYB_related	ATRL1,RL1,RSM2	RAD-like 1	CLUSTER7	0.402089	6.04687	0.78299	6.68474	0.00473535	1.82928	0.0117276	7.55938	FALSE	FALSE	FALSE	U
Zm00001d024630	AT1G63910	MYB	AtMYB103,MYB103	0	CLUSTER7	0.632641	9.34277	0.105544	3.25043	3.48335	3.87783	0.794108	1.78367	D	D	D	D
Zm00001d038801	AT5G25830	GATA	GATA12	GATA transcription factor 12	CLUSTER7	2.27181	3.02958	0.364658	3.14171	4.62325	3.96412	0.747898	5.01982	D	D	FALSE	FALSE
Zm00001d032249	AT1G32240	G2-like	KAN2	Homeodomain-like superfamily protein	CLUSTER7	0.0207899	5.04904	0.109368	4.95667	0.0122339	6.50266	0	6.31742	FALSE	FALSE	FALSE	FALSE
Zm00001d051788	AT1G66230	MYB	AtMYB20,MYB20	myb domain protein 20	CLUSTER7	1.13694	9.48124	1.39244	7.47382	0.589088	1.93922	0.176076	0.772176	FALSE	FALSE	FALSE	D
Zm00001d035918	AT5G16770	MYB	AtMYB9,MYB9	myb domain protein 9	CLUSTER7	1.91351	8.06491	0.304498	4.15779	2.08681	3.41409	0.429463	1.99272	D	D	FALSE	FALSE
Zm00001d039077	AT1G78080	ERF	RAP2.4	related to AP2 4	CLUSTER7	0.0237768	4.68952	0.130459	3.64234	0	8.28869	0	5.48911	FALSE	FALSE	FALSE	FALSE
Zm00001d011515	AT1G75250	MYB_related	ATRL6,RL6,RSM3	RAD-like 6	CLUSTER7	0.011874	12.3681	0.160578	1.75887	0	1.06683	0	6.51134	FALSE	FALSE	D	U
Zm00001d025964	AT2G46680	HD-ZIP	ATHB-7,ATHB7,HB-7	homeobox 7	CLUSTER7	1.63829	3.79898	3.09092	2.71432	0.476036	4.28922	0.905941	4.81302	FALSE	FALSE	FALSE	FALSE
Zm00001d010758	AT3G19510	HB-other	HAT3.1	Homeodomain-like protein with RING/FYVE/PHD-type zinc finger domain	CLUSTER7	2.25802	2.80445	1.8794	2.73609	3.89515	3.39687	2.03508	2.66447	FALSE	FALSE	FALSE	FALSE
Zm00001d002234	AT1G05230	HD-ZIP	ATML1	protodermal factor 2	CLUSTER7	0.0425366	6.10965	0.0805074	4.87722	0.0251725	6.46265	0.0408706	4.00292	FALSE	FALSE	FALSE	FALSE
Zm00001d011555	AT4G28500	NAC	ANAC073,NAC073,SND2	NAC domain containing protein 73	CLUSTER7	1.01191	5.02079	0.418638	3.66203	3.32466	5.31519	0.404278	2.08796	D	FALSE	FALSE	D
Zm00001d044065	AT1G14920	GRAS	GAI,RGA2	GRAS family transcription factor family protein	CLUSTER7	1.65726	3.06493	0.327053	1.95295	2.69683	5.8781	0.905542	4.58611	D	D	FALSE	FALSE
Zm00001d013625	AT2G30130	LBD	ASL5,LBD12,PCK1	Lateral organ boundaries (LOB) domain family protein	CLUSTER7	1.00477	4.44591	0.384642	2.3021	0.908823	6.92768	0.691714	4.07646	FALSE	D	FALSE	FALSE
Zm00001d023402	AT1G68670	G2-like	.	myb-like transcription factor family protein	CLUSTER7	1.5577	3.45627	2.91494	4.3303	1.20168	1.086	3.34603	2.60434	U	FALSE	FALSE	U
Zm00001d007188	AT2G27050	EIL	AtEIL1,EIL1	ETHYLENE-INSENSITIVE3-like 1	CLUSTER7	2.9809	3.77072	1.02971	1.32541	1.42473	6.05751	0.69272	2.82035	FALSE	D	D	D
Zm00001d004497	AT1G75710	C2H2	.	C2H2-like zinc finger protein	CLUSTER7	0.197942	8.42656	0.0796944	6.04244	0.0813456	2.15906	0.0148301	2.78881	FALSE	FALSE	FALSE	FALSE
Zm00001d047519	AT2G40620	bZIP	.	Basic-leucine zipper (bZIP) transcription factor family protein	CLUSTER7	1.74321	3.19878	0.357957	2.98656	2.68286	4.01507	1.09879	3.61151	D	D	FALSE	FALSE
Zm00001d028537	AT2G29660	C2H2	.	zinc finger (C2H2 type) family protein	CLUSTER7	1.24663	3.20758	0.0900242	2.86478	1.20237	5.53427	0.123834	5.29656	D	D	FALSE	FALSE
Zm00001d033404	AT4G08150	TALE	BP,BP1,KNAT1	KNOTTED-like from Arabidopsis thaliana	CLUSTER7	0.00859309	5.61247	0.0132197	6.17313	0.0416551	4.9005	0	2.60771	FALSE	FALSE	FALSE	FALSE
Zm00001d005760	AT3G28910	MYB	ATMYB30,MYB30	myb domain protein 30	CLUSTER7	0.216146	4.34025	0.070347	3.36888	0.134832	7.55897	0.0122726	3.60035	FALSE	FALSE	FALSE	D
Zm00001d027852	AT1G69780	HD-ZIP	ATHB13	Homeobox-leucine zipper protein family	CLUSTER7	1.26142	2.80564	0.19229	2.8193	4.64153	3.3639	0.711693	3.30845	D	D	FALSE	FALSE
Zm00001d040621	AT2G47460	MYB	ATMYB12,MYB12,PFG1	myb domain protein 12	CLUSTER7	1.23016	4.13031	0.244363	5.15463	0.956173	4.05398	0.485138	2.67888	FALSE	D	FALSE	FALSE
Zm00001d012789	AT5G41570	WRKY	ATWRKY24,WRKY24	WRKY DNA-binding protein 24	CLUSTER7	0.973671	3.92996	0.469534	1.8685	2.21048	4.90965	0.448444	3.38863	D	FALSE	D	FALSE
Zm00001d017788	AT5G62940	Dof	DOF5.6,HCA2	Dof-type zinc finger DNA-binding family protein	CLUSTER7	1.36359	3.14347	1.12367	2.75813	0.519303	5.07541	0.535619	3.56964	FALSE	FALSE	FALSE	FALSE
Zm00001d044117	AT1G75250	MYB_related	ATRL6,RL6,RSM3	RAD-like 6	CLUSTER7	0.505993	3.51871	0.871937	0.311787	0.529148	10.3555	0.107912	1.85584	D	FALSE	D	D
Zm00001d049000	AT2G02540	ZF-HD	ATHB21,HB21,ZFHD4	homeobox protein 21	CLUSTER7	0	4.15767	0.0190299	2.077	0.0648731	7.53099	0	4.08602	FALSE	FALSE	D	FALSE
Zm00001d050039	AT1G71930	NAC	ANAC030,VND7	vascular related NAC-domain protein 7	CLUSTER7	2.15559	3.72329	0.261822	4.98006	2.06841	1.55845	0.534912	2.58962	D	D	FALSE	FALSE
Zm00001d023282	AT3G28910	MYB	ATMYB30,MYB30	myb domain protein 30	CLUSTER7	0.0322256	6.58589	0	2.25502	0.281392	6.54639	0.190038	1.95458	FALSE	FALSE	D	D
Zm00001d052133	AT1G73360	HD-ZIP	ATHDG11,EDT1,HDG11	homeodomain GLABROUS 11	CLUSTER7	0.660046	4.43249	0.203077	5.40199	0.422353	2.75104	0.22302	3.66615	FALSE	D	FALSE	FALSE
Zm00001d035076	AT2G02450	NAC	anac034,ANAC035,LOV1,NAC035	NAC domain containing protein 35	CLUSTER7	0	5.36723	0.0703519	3.55826	0	5.28871	0	3.44464	FALSE	FALSE	FALSE	FALSE
Zm00001d047921	AT2G45420	LBD	LBD18	LOB domain-containing protein 18	CLUSTER7	0.777774	3.69853	0.445746	2.46685	1.5143	4.51756	0.795888	3.49985	FALSE	FALSE	FALSE	FALSE
Zm00001d011496	AT4G23810	WRKY	ATWRKY53,WRKY53	WRKY family transcription factor	CLUSTER7	0.652247	1.75745	0.907465	1.62807	0.367895	8.86733	0.543987	2.97657	FALSE	FALSE	FALSE	D
Zm00001d037737	AT4G18960	MIKC_MADS	AG	K-box region and MADS-box transcription factor family protein	CLUSTER7	0	5.46692	0.0593269	5.34218	0	3.14786	0	3.05374	FALSE	FALSE	FALSE	FALSE
Zm00001d023336	AT4G23810	WRKY	ATWRKY53,WRKY53	WRKY family transcription factor	CLUSTER7	1.04823	2.84729	2.36734	4.85266	1.03279	1.11324	1.46039	2.29736	FALSE	U	FALSE	U
Zm00001d039424	AT5G11590	ERF	TINY2	Integrase-type DNA-binding superfamily protein	CLUSTER7	2.24608	4.38569	0.740931	4.3523	0.214918	2.31712	0.257273	2.09903	FALSE	D	FALSE	FALSE
Zm00001d013732	AT5G66870	LBD	ASL1,LBD36	ASYMMETRIC LEAVES 2-like 1	CLUSTER7	1.84969	5.41536	0.729672	1.10755	1.4679	2.69971	0.858447	2.34183	FALSE	D	D	FALSE
Zm00001d052847	AT5G56270	WRKY	ATWRKY2,WRKY2	WRKY DNA-binding protein 2	CLUSTER7	0.293548	1.71445	1.01283	3.70649	0.391415	2.5401	1.85027	4.93799	U	U	U	FALSE
Zm00001d044538	#N/A	MYB	.	0	CLUSTER7	0.768908	6.35143	0.357526	6.48891	0.740887	1.0909	0.0822644	0.520964	D	FALSE	FALSE	FALSE
Zm00001d036050	AT2G46770	NAC	ANAC043,EMB2301,NST1	NAC (No Apical Meristem) domain transcriptional regulator superfamily protein	CLUSTER7	0.730924	7.36245	0.0393856	3.08598	3.40522	1.22606	0.0444628	0.356298	D	FALSE	D	D
Zm00001d041376	AT5G42630	G2-like	ATS,KAN4	Homeodomain-like superfamily protein	CLUSTER7	0.0616241	4.17135	0	2.42531	0.0605426	6.05035	0.0773368	3.28025	FALSE	FALSE	FALSE	FALSE
Zm00001d042560	AT1G65620	LBD	AS2	Lateral organ boundaries (LOB) domain family protein	CLUSTER7	0.20891	3.4021	0.469498	4.05178	0	4.282	0	2.80646	FALSE	FALSE	FALSE	FALSE
Zm00001d034984	AT1G71930	NAC	ANAC030,VND7	vascular related NAC-domain protein 7	CLUSTER7	0.941199	5.27646	0.25164	2.90239	1.197	1.65382	0.16566	1.60722	D	D	FALSE	FALSE
Zm00001d039206	AT1G32150	bZIP	AtbZIP68,bZIP68	basic region/leucine zipper transcription factor 68	CLUSTER7	0.847416	1.81399	1.82673	2.77745	0.864523	1.99922	1.2284	2.58844	FALSE	U	FALSE	FALSE
Zm00001d020923	AT3G57670	C2H2	NTT,WIP2	C2H2-type zinc finger family protein	CLUSTER7	0.0505304	2.1198	0.127005	1.29547	0.206927	7.42837	0.196865	2.34577	FALSE	FALSE	FALSE	D
Zm00001d034353	AT4G18390	TCP	TCP2	TEOSINTE BRANCHED 1, cycloidea and PCF transcription factor 2	CLUSTER7	0.627036	3.17454	0.208533	2.33149	0.723908	4.57454	0.184015	1.73126	FALSE	FALSE	FALSE	D
Zm00001d020459	AT3G50890	ZF-HD	AtHB28,HB28	homeobox protein 28	CLUSTER7	0	1.11133	0.195636	0.608189	0.261655	4.99292	0.0840578	6.26984	FALSE	FALSE	FALSE	FALSE
Zm00001d036889	AT1G15360	ERF	SHN1,WIN1	Integrase-type DNA-binding superfamily protein	CLUSTER7	0	2.41566	0	2.9811	0	4.00167	0.0157709	4.0328	FALSE	FALSE	FALSE	FALSE
Zm00001d042580	AT2G02450	NAC	anac034,ANAC035,LOV1,NAC035	NAC domain containing protein 35	CLUSTER7	1.35538	2.89723	1.17058	2.38201	1.34706	1.57875	1.17271	1.5357	FALSE	FALSE	FALSE	FALSE
Zm00001d038281	AT3G52440	Dof	.	Dof-type zinc finger DNA-binding family protein	CLUSTER7	0.0306454	7.075	0	4.09442	0.089439	1.17651	0.106025	0.811213	FALSE	FALSE	FALSE	FALSE
Zm00001d038207	AT2G02450	NAC	anac034,ANAC035,LOV1,NAC035	NAC domain containing protein 35	CLUSTER7	0.41987	2.24783	1.07261	3.30794	0.148794	2.58512	0.27192	3.31273	FALSE	U	FALSE	FALSE
Zm00001d047589	AT5G63420	Trihelix	emb2746	RNA-metabolising metallo-beta-lactamase family protein	CLUSTER7	0.539391	2.80797	0.771143	2.08278	0.428118	3.51593	0.471279	2.7318	FALSE	FALSE	FALSE	FALSE
Zm00001d002121	AT1G74500	bHLH	ATBS1,BS1,TMO7	activation-tagged BRI1(brassinosteroid-insensitive 1)-suppressor 1	CLUSTER7	0.641693	3.45245	0.0373071	2.34999	0.833176	4.32247	0.0566011	1.63394	D	FALSE	FALSE	D
Zm00001d043036	AT2G30340	LBD	LBD13	LOB domain-containing protein 13	CLUSTER7	1.76702	2.39444	0.759885	2.12204	2.04231	1.45622	1.61266	0.90433	FALSE	D	FALSE	FALSE
Zm00001d002476	AT1G79180	MYB	ATMYB63,MYB63	myb domain protein 63	CLUSTER7	1.03053	2.64858	0.812891	0.655369	3.43408	2.71514	0.962074	0.680713	D	FALSE	D	D
Zm00001d021573	AT1G53160	SBP	SPL4	squamosa promoter binding protein-like 4	CLUSTER7	0.202918	6.04563	0.0407109	1.44918	0.201991	4.09166	0	0.750341	FALSE	FALSE	D	D
Zm00001d010740	AT2G34140	Dof	.	Dof-type zinc finger DNA-binding family protein	CLUSTER7	1.09831	3.0445	0.445544	0.910441	1.75947	2.65495	0.566567	2.00151	FALSE	FALSE	D	FALSE
Zm00001d031745	AT5G06710	HD-ZIP	HAT14	homeobox from Arabidopsis thaliana	CLUSTER7	0.858064	3.41169	0.283287	4.71032	0.544187	1.1437	0.285056	1.22631	FALSE	D	FALSE	FALSE
Zm00001d035084	AT2G46770	NAC	ANAC043,EMB2301,NST1	NAC (No Apical Meristem) domain transcriptional regulator superfamily protein	CLUSTER7	0.863425	3.52089	0.157761	2.10456	3.50878	1.45074	0.379406	0.234073	D	D	FALSE	D
Zm00001d016260	AT5G11590	ERF	TINY2	Integrase-type DNA-binding superfamily protein	CLUSTER7	0.411264	3.46896	0.42835	3.646	1.42806	1.34093	0.0831242	1.35504	FALSE	FALSE	FALSE	FALSE
Zm00001d006028	AT2G42200	SBP	SPL9	squamosa promoter binding protein-like 9	CLUSTER7	1.86365	2.50205	0.712553	0.846536	0.72529	2.09492	0.649007	2.57917	FALSE	D	D	FALSE
Zm00001d022109	AT1G54160	NF-YA	ATHAP2C,HAP2C,NF-YA3	nuclear factor Y, subunit A5	CLUSTER7	0.2099	1.99718	0.297337	1.55448	0.377818	3.96806	0.266998	3.25965	FALSE	FALSE	FALSE	FALSE
Zm00001d053020	AT1G35560	TCP	.	TCP family transcription factor	CLUSTER7	1.5502	1.92647	0.818034	1.70564	2.47678	1.66419	0.900128	0.719629	D	FALSE	FALSE	FALSE
Zm00001d012584	AT1G28360	ERF	ATERF12,ERF12	ERF domain protein 12	CLUSTER7	1.66915	3.83628	1.06244	1.60431	0.219313	2.62565	0.106386	0.359849	FALSE	FALSE	D	D
Zm00001d032107	AT4G05160	MYB_related	.	AMP-dependent synthetase and ligase family protein	CLUSTER7	0.954497	1.60423	1.39239	1.76202	0.646611	2.41988	0.956793	1.53736	FALSE	FALSE	FALSE	FALSE
Zm00001d052254	AT3G28857	bHLH	.	basic helix-loop-helix (bHLH) DNA-binding family protein	CLUSTER7	1.25026	1.20594	0.526872	3.93539	0.613894	0.980181	0.36461	2.29302	FALSE	D	U	U
Zm00001d004358	AT1G26680	B3	.	Transcriptional factor B3 family protein	CLUSTER7	0.0785971	0.819226	0.0275485	1.3217	0.187645	4.76911	0.0716141	3.80902	FALSE	FALSE	FALSE	FALSE
Zm00001d051569	AT4G34530	bHLH	CIB1	cryptochrome-interacting basic-helix-loop-helix 1	CLUSTER7	1.67543	3.19661	0.501876	1.72245	0.646807	1.69633	0.213202	1.41184	D	D	FALSE	FALSE
Zm00001d009599	AT4G39250	MYB_related	ATRL1,RL1,RSM2	RAD-like 1	CLUSTER7	0.063918	1.6851	0.215313	0.147075	0.0655936	8.19756	0	0.543294	FALSE	FALSE	D	D
Zm00001d014723	AT1G67710	ARR-B	ARR11	response regulator 18	CLUSTER7	0.428173	1.3572	0.269048	1.13584	0.986726	3.49421	0.788278	2.37464	FALSE	FALSE	FALSE	FALSE
Zm00001d015990	AT4G29000	CPP	.	Tesmin/TSO1-like CXC domain-containing protein	CLUSTER7	1.1283	2.00341	1.00525	1.03044	1.51283	1.73436	0.900295	1.3741	FALSE	FALSE	FALSE	FALSE
Zm00001d017784	AT4G24660	ZF-HD	ATHB22,HB22,MEE68	homeobox protein 22	CLUSTER7	0.270577	3.11516	0.110688	1.07877	0.119795	3.2941	0.217191	1.96811	FALSE	FALSE	D	FALSE
Zm00001d040423	AT1G69560	MYB	ATMYB105,LOF2,MYB105	myb domain protein 105	CLUSTER7	0.640607	4.17305	0.383183	1.63382	0.603572	1.92124	0.322115	0.41626	FALSE	FALSE	D	D
Zm00001d035224	AT4G00610	GeBP	.	DNA-binding storekeeper protein-related transcriptional regulator	CLUSTER7	0.8267	1.01201	0.888254	0.983816	1.42625	1.79667	0.946274	2.11241	FALSE	FALSE	FALSE	FALSE
Zm00001d039101	AT1G66810	C3H	.	Zinc finger C-x8-C-x5-C-x3-H type family protein	CLUSTER7	0.360957	4.8348	0.124525	1.75743	0.609044	1.01741	0.181691	0.896626	D	FALSE	D	FALSE
Zm00001d032206	AT5G15310	MYB	ATMIXTA,ATMYB16,MYB16	myb domain protein 16	CLUSTER7	0.361613	1.41839	1.20608	2.02944	0.557778	1.27552	1.13634	1.69758	U	U	FALSE	FALSE
Zm00001d011745	AT4G34400	B3	.	AP2/B3-like transcriptional factor family protein	CLUSTER7	0.948826	2.06475	0.604423	2.42946	0.449183	1.12774	0.379057	1.66671	FALSE	FALSE	FALSE	FALSE
Zm00001d033466	AT2G30130	LBD	ASL5,LBD12,PCK1	Lateral organ boundaries (LOB) domain family protein	CLUSTER7	0.186555	3.3166	0.240745	3.68849	0.0229046	0.98514	0.0324055	1.01202	FALSE	FALSE	FALSE	FALSE
Zm00001d031781	AT5G67060	bHLH	HEC1	basic helix-loop-helix (bHLH) DNA-binding superfamily protein	CLUSTER7	0	5.26954	0	2.23924	0	1.11394	0	0.786399	FALSE	FALSE	D	FALSE
Zm00001d051316	AT1G76880	Trihelix	AT-GT2,GT2	Duplicated homeodomain-like superfamily protein	CLUSTER7	0.733206	2.09717	0.552606	2.17989	0.626282	0.882583	0.533068	1.7026	FALSE	FALSE	FALSE	FALSE
Zm00001d018225	AT1G73360	HD-ZIP	ATHDG11,EDT1,HDG11	homeodomain GLABROUS 11	CLUSTER7	0.306391	1.36085	0.120052	3.59011	0.117932	1.25029	0.156944	2.34805	FALSE	FALSE	U	FALSE
Zm00001d046981	AT1G14600	G2-like	.	Homeodomain-like superfamily protein	CLUSTER7	0.522894	0.914947	1.52351	2.68949	0.357686	0.506913	0.894353	1.5367	U	U	U	U
Zm00001d008919	AT3G15030	TCP	MEE35,TCP4	TCP family transcription factor 4	CLUSTER7	0.187768	0.784145	0.044016	1.08567	0.213456	3.51658	0.0407304	3.06871	FALSE	FALSE	FALSE	FALSE
Zm00001d039116	AT1G14440	ZF-HD	AtHB31,HB31	homeobox protein 31	CLUSTER7	0.209112	1.98786	0.0929008	1.42185	0.198122	2.73976	0.0602237	2.21746	FALSE	FALSE	FALSE	FALSE
Zm00001d046246	AT4G29230	NAC	anac075,NAC075	NAC domain containing protein 75	CLUSTER7	0.538688	1.36779	0.819116	0.945182	0.902467	2.13228	0.600192	1.59088	FALSE	FALSE	FALSE	FALSE
Zm00001d013346	AT2G22840	GRF	AtGRF1,GRF1	growth-regulating factor 1	CLUSTER7	0.213325	2.02338	0.123274	2.56973	1.04922	1.59996	0.42298	0.838823	D	FALSE	FALSE	FALSE
Zm00001d010785	AT5G25830	GATA	GATA12	GATA transcription factor 12	CLUSTER7	0.722133	3.00336	0.210944	1.41861	0.686977	1.94781	0.0756459	0.617233	FALSE	D	D	D
Zm00001d010239	AT2G02450	NAC	anac034,ANAC035,LOV1,NAC035	NAC domain containing protein 35	CLUSTER7	0.327014	1.7949	0.650656	2.68158	0.166116	1.02912	0.302438	1.68313	FALSE	FALSE	FALSE	FALSE
Zm00001d017396	AT1G12260	NAC	ANAC007,EMB2749,NAC007,VND4	NAC 007	CLUSTER7	0.389438	2.75102	0.128788	1.85371	0.782052	1.17923	0.670093	0.666893	FALSE	FALSE	FALSE	FALSE
Zm00001d047170	AT4G10200	C2H2	.	TTF-type zinc finger protein with HAT dimerisation domain	CLUSTER7	0.162085	3.52627	0.245258	2.76023	0.248754	0.665067	0.235765	0.52717	FALSE	FALSE	FALSE	FALSE
Zm00001d039584	AT4G39410	WRKY	ATWRKY13,WRKY13	WRKY DNA-binding protein 13	CLUSTER7	0.5349	1.37676	0.371921	0.926115	1.53204	1.4949	1.26374	0.850227	FALSE	FALSE	FALSE	FALSE
Zm00001d053006	AT1G75710	C2H2	.	C2H2-like zinc finger protein	CLUSTER7	1.20119	2.91298	0.491898	0.884469	0.345422	1.85482	0.13557	0.410006	FALSE	D	D	D
Zm00001d021423	AT3G17730	NAC	anac057,NAC057	NAC domain containing protein 57	CLUSTER7	0.528491	1.63034	0.1426	1.20871	0.52117	2.24195	0.15192	1.58723	FALSE	D	FALSE	FALSE
Zm00001d046292	AT4G32800	ERF	.	Integrase-type DNA-binding superfamily protein	CLUSTER7	0.19698	2.83273	0.134259	2.05877	0	1.72096	0	0.965328	FALSE	FALSE	FALSE	FALSE
Zm00001d009435	AT4G01680	MYB	AtMYB55,MYB55	myb domain protein 55	CLUSTER7	1.09012	2.63549	0.127929	1.91039	0.872496	0.64309	0.148997	0.442619	FALSE	FALSE	FALSE	FALSE
Zm00001d032179	AT3G28910	MYB	ATMYB30,MYB30	myb domain protein 30	CLUSTER7	0.0163158	2.17086	0	1.68179	0.0708766	2.60919	0	1.23039	FALSE	FALSE	FALSE	D
Zm00001d021424	AT3G17730	NAC	anac057,NAC057	NAC domain containing protein 57	CLUSTER7	0.919631	1.29189	0.114292	1.41036	0.688128	1.45177	0.465921	1.34943	FALSE	D	FALSE	FALSE
Zm00001d051216	AT5G23280	TCP	.	TCP family transcription factor	CLUSTER7	0	2.43816	0.09139	2.46523	0	0.772486	0.101592	1.70395	FALSE	FALSE	FALSE	FALSE
Zm00001d020384	AT5G16560	G2-like	KAN,KAN1	Homeodomain-like superfamily protein	CLUSTER7	0.278349	1.82751	0.344816	1.40075	0.231548	1.94048	0.184079	1.36412	FALSE	FALSE	FALSE	FALSE
Zm00001d033471	AT5G43290	WRKY	ATWRKY49,WRKY49	WRKY DNA-binding protein 49	CLUSTER7	0.408176	0.677525	0.74361	3.43655	0.271285	0.554739	0.501264	0.816529	FALSE	FALSE	U	FALSE
Zm00001d043243	AT5G54630	C2H2	.	zinc finger protein-related	CLUSTER7	0.549664	0.596157	0.599379	0.866616	0.610435	2.21006	0.558008	0.939082	FALSE	FALSE	FALSE	FALSE
Zm00001d033553	AT2G47850	C3H	HUA1	floral homeotic protein (HUA1)	CLUSTER7	0.12275	1.24347	0.141689	1.29277	0.860073	1.11816	0.748553	1.37913	FALSE	FALSE	FALSE	FALSE
Zm00001d013409	AT1G75240	ZF-HD	AtHB33,HB33	homeobox protein 33	CLUSTER7	1.12193	0.768177	0.035573	1.08908	0.395566	1.32545	0.148613	1.87221	FALSE	FALSE	FALSE	FALSE
Zm00001d046402	AT5G11260	bZIP	HY5,TED 5	Basic-leucine zipper (bZIP) transcription factor family protein	CLUSTER7	0.0140654	3.76814	0.0868257	1.67682	0	0.906347	0	0.103918	FALSE	FALSE	D	D
Zm00001d026147	AT1G63650	bHLH	ATMYC-2,EGL1,EGL3	basic helix-loop-helix (bHLH) DNA-binding superfamily protein	CLUSTER7	0.323246	0.172948	0.0861095	0.0487481	0.197466	5.44194	0	0.26666	FALSE	FALSE	FALSE	D
Zm00001d031665	AT5G50915	bHLH	.	basic helix-loop-helix (bHLH) DNA-binding superfamily protein	CLUSTER7	0.0085653	3.2544	0.00948938	1.58261	0.008229	0.417955	0	1.23215	FALSE	FALSE	D	U
Zm00001d037994	AT4G37260	MYB	ATMYB73,MYB73	myb domain protein 73	CLUSTER7	0.126954	3.06589	0	1.47124	0.314625	0.951985	0	0.549216	FALSE	FALSE	D	FALSE
Zm00001d049678	AT2G46770	NAC	ANAC043,EMB2301,NST1	NAC (No Apical Meristem) domain transcriptional regulator superfamily protein	CLUSTER7	0.0635214	2.58482	0.0265549	1.50554	0.641338	1.14175	0.106951	0.33064	D	FALSE	FALSE	D
Zm00001d047671	AT2G47460	MYB	ATMYB12,MYB12,PFG1	myb domain protein 12	CLUSTER7	0.0102189	0.674117	0.0220286	0.348006	0	3.90431	0.0312483	1.27578	FALSE	FALSE	FALSE	D
Zm00001d002649	AT1G14600	G2-like	.	Homeodomain-like superfamily protein	CLUSTER7	0.0166467	1.8948	0.02207	1.6084	0	1.63959	0	1.07294	FALSE	FALSE	FALSE	FALSE
Zm00001d031759	AT2G01940	C2H2	ATIDD15,SGR5	C2H2-like zinc finger protein	CLUSTER7	0.602978	1.23365	0.124426	0.370671	0.996967	1.55336	0.372621	0.937258	D	D	D	FALSE
Zm00001d017466	AT5G47230	ERF	ATERF-5,ATERF5,ERF5	ethylene responsive element binding factor 5	CLUSTER7	0.2395	0.739258	0.135031	1.33155	0.591529	1.44087	0.859028	0.800277	FALSE	FALSE	FALSE	FALSE
Zm00001d029711	AT4G38900	bZIP	.	Basic-leucine zipper (bZIP) transcription factor family protein	CLUSTER7	0.547365	0.76296	0.154685	1.43915	0.824371	1.20534	0.422674	0.571574	FALSE	D	FALSE	FALSE
Zm00001d008695	AT1G09540	MYB	ATMYB61,MYB61	myb domain protein 61	CLUSTER7	0.776573	0.130244	0.17223	0	0.382132	3.63838	0.0739355	0.615941	FALSE	FALSE	FALSE	D
Zm00001d014938	AT1G76890	Trihelix	AT-GT2,GT2	Duplicated homeodomain-like superfamily protein	CLUSTER7	0.147166	1.94018	0.102221	0.657922	0.248161	1.86999	0.0288759	0.675317	FALSE	FALSE	D	D
Zm00001d033093	AT5G65590	Dof	.	Dof-type zinc finger DNA-binding family protein	CLUSTER7	0	1.13122	0	1.6353	0.0960597	1.63011	0	1.08996	FALSE	FALSE	FALSE	FALSE
Zm00001d041580	#N/A	MYB	.	0	CLUSTER7	0.0974126	0.543048	0.158513	0.584626	0.405177	1.19554	0.0265359	2.46564	FALSE	FALSE	FALSE	FALSE
Zm00001d017742	AT3G13960	GRF	AtGRF5,GRF5	growth-regulating factor 5	CLUSTER7	0.0282669	0.825233	0	2.22979	0.0429549	1.01842	0	1.27145	FALSE	FALSE	U	FALSE
Zm00001d039049	AT4G39250	MYB_related	ATRL1,RL1,RSM2	RAD-like 1	CLUSTER7	0.0400863	2.2421	0.104781	0.153321	0.0356003	2.36448	0	0.436364	FALSE	FALSE	D	D
Zm00001d052396	AT4G14820	ZF-HD	.	Pentatricopeptide repeat (PPR) superfamily protein	CLUSTER7	0.471028	0.79199	0.261152	0.4633	0.793599	1.13541	0.608583	0.847315	FALSE	FALSE	FALSE	FALSE
Zm00001d033166	AT2G37650	GRAS	.	GRAS family transcription factor	CLUSTER7	0.119793	0.4983	0.0418237	0.530852	0.365545	1.93683	0.334442	1.43009	FALSE	FALSE	FALSE	FALSE
Zm00001d050452	AT3G28917	ZF-HD	MIF2	mini zinc finger 2	CLUSTER7	0	0.232994	0	0	0	2.40452	0	2.60498	FALSE	FALSE	FALSE	FALSE
Zm00001d010978	AT2G28500	LBD	LBD11	LOB domain-containing protein 11	CLUSTER7	0	1.4438	0	0.856764	0	1.89534	0	1.0365	FALSE	FALSE	FALSE	FALSE
Zm00001d043231	AT4G21750	HD-ZIP	ATML1	Homeobox-leucine zipper family protein / lipid-binding START domain-containing protein	CLUSTER7	0.0418169	2.35309	0.040564	2.28858	0.126063	0.200628	0.0412077	0.102038	FALSE	FALSE	FALSE	FALSE
Zm00001d006091	AT5G50570	SBP	.	Squamosa promoter-binding protein-like (SBP domain) transcription factor family protein	CLUSTER7	0.303215	1.25169	0.239642	1.2917	0.177701	1.32861	0.13963	0.438251	FALSE	FALSE	FALSE	D
Zm00001d047359	AT3G61970	B3	NGA2	AP2/B3-like transcriptional factor family protein	CLUSTER7	0.0397594	1.10634	0.0332938	0.991935	0.104102	1.34739	0.250955	1.29099	FALSE	FALSE	FALSE	FALSE
Zm00001d023296	AT1G20020	MYB_related	ATLFNR2,FNR2	ferredoxin-NADP(+)-oxidoreductase 2	CLUSTER7	0.109876	1.28912	0.119832	0.990101	0.0313748	1.58486	0.0146061	1.01873	FALSE	FALSE	FALSE	FALSE
Zm00001d006768	AT2G45120	C2H2	.	C2H2-like zinc finger protein	CLUSTER7	0.152749	2.24496	0.101749	0.92376	0.277072	0.763934	0.118838	0.495599	FALSE	FALSE	D	FALSE
Zm00001d008578	AT4G01250	WRKY	AtWRKY22,WRKY22	WRKY family transcription factor	CLUSTER7	0.358492	0.139282	0.894341	1.22247	0.217053	0.708425	0.831314	0.611951	U	U	U	FALSE
Zm00001d026005	AT2G46870	B3	NGA1	AP2/B3-like transcriptional factor family protein	CLUSTER7	0.123704	0.213709	0.0203206	0.166214	0.38532	1.80586	0.192889	2.01341	FALSE	FALSE	FALSE	FALSE
Zm00001d036118	AT4G16780	HD-ZIP	ATHB-2,ATHB2,HAT4,HB-2	homeobox protein 2	CLUSTER7	0.493462	0.64323	0	0.996895	1.75479	0.500372	0.188883	0.291222	D	FALSE	FALSE	FALSE
Zm00001d024781	AT4G37850	bHLH	.	basic helix-loop-helix (bHLH) DNA-binding superfamily protein	CLUSTER7	0.14869	1.77952	0.0200172	1.48072	0.566706	0.234516	0.398468	0.220281	FALSE	FALSE	FALSE	FALSE
Zm00001d050350	AT1G32240	G2-like	KAN2	Homeodomain-like superfamily protein	CLUSTER7	0	1.04652	0	1.35032	0	1.17923	0	1.25948	FALSE	FALSE	FALSE	FALSE
Zm00001d051520	AT1G79180	MYB	ATMYB63,MYB63	myb domain protein 63	CLUSTER7	0.520365	1.67483	0.102334	0.681402	0.876878	0.614335	0.115095	0.116594	D	D	D	D
Zm00001d002794	AT2G44745	WRKY	.	WRKY family transcription factor	CLUSTER7	0.0617975	1.15463	0.101835	0.944846	0.0370882	1.21381	0.0283982	1.07467	FALSE	FALSE	FALSE	FALSE
Zm00001d024701	AT4G04890	HD-ZIP	PDF2	protodermal factor 2	CLUSTER7	0.0106489	1.01871	0	0.86484	0	1.1018	0	1.46853	FALSE	FALSE	FALSE	FALSE
Zm00001d012180	AT1G65620	LBD	AS2	Lateral organ boundaries (LOB) domain family protein	CLUSTER7	0	1.42039	0.0587121	2.10776	0	0.255359	0	0.580362	FALSE	FALSE	FALSE	FALSE
Zm00001d042917	AT3G46550	Trihelix	SOS5	Fasciclin-like arabinogalactan family protein	CLUSTER7	0.247248	0.544879	0.450487	0.432224	0.341444	0.815676	0.507027	0.884905	FALSE	FALSE	FALSE	FALSE
Zm00001d051577	AT5G62940	Dof	DOF5.6,HCA2	Dof-type zinc finger DNA-binding family protein	CLUSTER7	0.499494	0.568065	0.253891	0.662376	0.276782	0.61304	0.43918	0.880635	FALSE	FALSE	FALSE	FALSE
Zm00001d036807	AT2G42300	bHLH	.	basic helix-loop-helix (bHLH) DNA-binding superfamily protein	CLUSTER7	0.2826	0.737471	0.189482	0.583336	0.512318	0.620288	0.346538	0.720571	FALSE	FALSE	FALSE	FALSE
Zm00001d038446	AT1G75490	ERF	.	Integrase-type DNA-binding superfamily protein	CLUSTER7	0.375849	0.531853	0	0.706519	0.0327644	1.40129	0.0872978	0.825258	FALSE	FALSE	FALSE	FALSE
Zm00001d007882	AT3G05690	NF-YA	ATHAP2B,HAP2B,NF-YA2,UNE8	nuclear factor Y, subunit A2	CLUSTER7	0.026887	1.29044	0	2.17674	0.0345355	0.277605	0	0.124612	FALSE	FALSE	FALSE	FALSE
Zm00001d051573	AT4G24660	ZF-HD	ATHB22,HB22,MEE68	homeobox protein 22	CLUSTER7	0.377436	1.68562	0.231173	0.748584	0.144787	0.397175	0.167948	0.155006	FALSE	FALSE	D	FALSE
Zm00001d028216	AT1G69180	YABBY	CRC	Plant-specific transcription factor YABBY family protein	CLUSTER7	0	1.27432	0	0.892269	0	1.12102	0	0.613006	FALSE	FALSE	FALSE	FALSE
Zm00001d036510	AT4G16780	HD-ZIP	ATHB-2,ATHB2,HAT4,HB-2	homeobox protein 2	CLUSTER7	0.247735	0.645089	0.0966207	2.66792	0.139803	0.0525985	0	0	FALSE	FALSE	U	FALSE
Zm00001d050787	AT5G25810	ERF	tny	Integrase-type DNA-binding superfamily protein	CLUSTER7	0	0.869978	0	0.440669	0	2.36237	0	0.0633681	FALSE	FALSE	FALSE	FALSE
Zm00001d021892	AT5G53290	ERF	CRF3	cytokinin response factor 3	CLUSTER7	0.291884	0.882677	0.251526	1.19145	0.119902	0.186074	0.0500874	0.747357	FALSE	FALSE	FALSE	FALSE
Zm00001d033314	AT4G33280	B3	.	AP2/B3-like transcriptional factor family protein	CLUSTER7	0.0948447	0.186826	0.174986	0.45066	0.177589	1.05062	0.301942	1.07478	FALSE	FALSE	FALSE	FALSE
Zm00001d044680	AT2G40750	WRKY	ATWRKY54,WRKY54	WRKY DNA-binding protein 54	CLUSTER7	0.0741984	1.13891	0.11715	0.698025	0.155331	0.984563	0.20898	0.0447769	FALSE	FALSE	FALSE	FALSE
Zm00001d017391	AT2G26580	YABBY	AFO,FIL,YAB1	plant-specific transcription factor YABBY family protein	CLUSTER7	0.0221674	0.228338	0.0309428	0.464331	0.103412	1.58973	0.198811	0.61154	FALSE	FALSE	FALSE	D
Zm00001d046759	AT2G42300	bHLH	.	basic helix-loop-helix (bHLH) DNA-binding superfamily protein	CLUSTER7	0.794914	0.347506	0.151307	0.538007	0.380239	0.387764	0.0716684	0.514634	FALSE	D	FALSE	FALSE
Zm00001d049137	#N/A	C2H2	.	0	CLUSTER7	0.188817	1.64691	0.0451544	0.623701	0.098017	0.228273	0.00620505	0.213442	FALSE	FALSE	D	FALSE
Zm00001d048083	AT1G69180	YABBY	CRC	Plant-specific transcription factor YABBY family protein	CLUSTER7	0	0.981832	0	0.739793	0	0.675433	0	0.611346	FALSE	FALSE	FALSE	FALSE
Zm00001d048347	AT2G17040	NAC	anac036,NAC036	NAC domain containing protein 36	CLUSTER7	0.305066	0.446103	0.181324	1.18371	0.153518	0.295643	0.164453	0.231089	FALSE	FALSE	U	FALSE
Zm00001d039254	AT5G44160	C2H2	NUC	C2H2-like zinc finger protein	CLUSTER7	0.274853	0.0187444	0.0840818	0	0.0805131	1.16465	0.125806	1.19374	FALSE	FALSE	FALSE	FALSE
Zm00001d034888	AT2G34830	WRKY	AtWRKY35,MEE24,WRKY35	WRKY DNA-binding protein 35	CLUSTER7	0	1.19072	0.0145156	0.949188	0.0119256	0.456445	0	0.265363	FALSE	FALSE	FALSE	FALSE
Zm00001d030069	AT5G46880	HD-ZIP	HB-7,HDG5	homeobox-7	CLUSTER7	0.0260971	0.418253	0	0.626397	0.0358055	0.726973	0.0297138	0.984888	FALSE	FALSE	FALSE	FALSE
Zm00001d005788	AT5G57520	C2H2	ATZFP2,ZFP2	zinc finger protein 2	CLUSTER7	0.0760323	0.672082	0	0.302643	0	1.57875	0	0.205194	FALSE	FALSE	FALSE	FALSE
Zm00001d005993	AT5G63470	NF-YC	NF-YC4	nuclear factor Y, subunit C4	CLUSTER7	0.125193	0.357371	0.104703	1.57835	0.0972798	0	0.209965	0.35791	FALSE	FALSE	U	FALSE
Zm00001d046774	AT3G57670	C2H2	NTT,WIP2	C2H2-type zinc finger family protein	CLUSTER7	0.0191098	0.866652	0.0646175	0.439408	0	0.875235	0.0108153	0.468786	FALSE	FALSE	FALSE	FALSE
Zm00001d013560	#N/A	TALE	.	0	CLUSTER7	0	1.05516	0	1.04666	0	0.527917	0	0.0344661	FALSE	FALSE	FALSE	FALSE
Zm00001d012280	AT1G21340	Dof	.	Dof-type zinc finger DNA-binding family protein	CLUSTER7	0.218691	0.371154	0.0286048	1.4049	0.167052	0.190185	0	0.153205	FALSE	FALSE	U	FALSE
Zm00001d033325	AT5G39660	Dof	CDF2	cycling DOF factor 2	CLUSTER7	0	0.695176	0.0344481	1.24474	0	0.235053	0	0.281844	FALSE	FALSE	FALSE	FALSE
Zm00001d004102	AT4G18020	ARR-B	APRR2,PRR2	CheY-like two-component responsive regulator family protein	CLUSTER7	0	0.228419	0	1.27128	0	0.046989	0	0.740495	FALSE	FALSE	U	FALSE
Zm00001d002929	AT1G77850	ARF	ARF17	auxin response factor 17	CLUSTER7	0.197442	0.868704	0.0827195	0.171496	0.0859629	0.42126	0.117753	0.336668	FALSE	FALSE	D	FALSE
Zm00001d033310	AT5G42630	G2-like	ATS,KAN4	Homeodomain-like superfamily protein	CLUSTER7	0	0.849578	0.0228875	0.680526	0	0.340675	0	0.387005	FALSE	FALSE	FALSE	FALSE
Zm00001d002005	AT1G02065	SBP	SPL8	squamosa promoter binding protein-like 8	CLUSTER7	0	0.81947	0	1.03361	0	0.237592	0	0.156448	FALSE	FALSE	FALSE	FALSE
Zm00001d043204	AT1G28360	ERF	ATERF12,ERF12	ERF domain protein 12	CLUSTER7	0	1.8194	0.0684873	0.156641	0	0.113839	0	0	FALSE	FALSE	FALSE	FALSE
Zm00001d033379	AT2G16400	TALE	BLH7	BEL1-like homeodomain 7	CLUSTER7	0	0.327655	0.0224573	0.404785	0.0471344	0.64337	0.147795	0.543771	FALSE	FALSE	FALSE	FALSE
Zm00001d049516	AT1G32360	C3H	.	Zinc finger (CCCH-type) family protein	CLUSTER7	0.235203	0.991983	0.0724171	0.802631	0	0	0	0	FALSE	FALSE	FALSE	FALSE
Zm00001d049822	AT5G50570	SBP	.	Squamosa promoter-binding protein-like (SBP domain) transcription factor family protein	CLUSTER7	0.0519343	0.668723	0	0.647991	0.064129	0.350708	0.0950876	0.208603	FALSE	FALSE	FALSE	FALSE
Zm00001d039482	AT1G51700	Dof	ADOF1,DOF1	DOF zinc finger protein 1	CLUSTER7	0.038293	0.505831	0.131967	0.482379	0.185009	0.668856	0	0	FALSE	FALSE	FALSE	D
Zm00001d002011	AT5G25190	ERF	.	Integrase-type DNA-binding superfamily protein	CLUSTER7	0.228027	0.339367	0.697056	0.231271	0	0.127145	0	0.303195	FALSE	FALSE	FALSE	FALSE
Zm00001d026106	AT1G14600	G2-like	.	Homeodomain-like superfamily protein	CLUSTER7	0.105021	0.0301387	0.0226089	0.0136371	0.00906279	1.1325	0.0112387	0.600769	FALSE	FALSE	FALSE	FALSE
Zm00001d025298	AT5G13910	ERF	LEP	Integrase-type DNA-binding superfamily protein	CLUSTER7	0.0523722	0.884721	0.0416338	0	0.0876417	0.33931	0.03731	0.380731	FALSE	FALSE	D	FALSE
Zm00001d038320	AT5G61890	ERF	.	Integrase-type DNA-binding superfamily protein	CLUSTER7	0.309215	0.0681887	0.0716185	0.774757	0.206	0	0.0389803	0.34026	FALSE	FALSE	FALSE	FALSE
Zm00001d049721	AT4G00120	bHLH	EDA33,GT140,IND,IND1	basic helix-loop-helix (bHLH) DNA-binding superfamily protein	CLUSTER7	0	0.652555	0.0884911	0.849229	0.0888844	0	0	0	FALSE	FALSE	FALSE	FALSE
Zm00001d053210	AT4G12350	MYB	AtMYB42,MYB42	myb domain protein 42	CLUSTER7	0.0705869	0.74429	0.0307028	0.212053	0.191163	0.197423	0.0614212	0.0961165	FALSE	FALSE	D	FALSE
Zm00001d036032	AT3G13850	LBD	LBD22	LOB domain-containing protein 22	CLUSTER7	0	0.158122	0	0	0.109425	0.603439	0	0.621196	FALSE	FALSE	FALSE	FALSE
Zm00001d048082	AT1G24260	MIKC_MADS	AGL4,SEP2	K-box region and MADS-box transcription factor family protein	CLUSTER7	0	0.421801	0	0.64938	0.0112015	0.126597	0	0.215031	FALSE	FALSE	FALSE	FALSE
Zm00001d027753	AT2G20180	bHLH	PIF1,PIL5	phytochrome interacting factor 3-like 5	CLUSTER7	0	0.43148	0	0.635464	0.0280602	0.115202	0.0148659	0.166684	FALSE	FALSE	FALSE	FALSE
Zm00001d002761	AT5G47230	ERF	ATERF-5,ATERF5,ERF5	ethylene responsive element binding factor 5	CLUSTER7	0.124687	0.143677	0.0888434	0.59848	0.0284761	0	0.185027	0.200502	FALSE	FALSE	FALSE	FALSE
Zm00001d039119	AT1G75250	MYB_related	ATRL6,RL6,RSM3	RAD-like 6	CLUSTER7	0	0.610334	0	0.168623	0.0240491	0.498931	0	0.0392724	FALSE	FALSE	FALSE	FALSE
Zm00001d043589	AT4G09960	MIKC_MADS	AGL11,STK	AGAMOUS-like 8	CLUSTER7	0	0.0933396	0	0.0238777	0.0442002	0.39326	0.0524799	0.724569	FALSE	FALSE	FALSE	FALSE
Zm00001d028217	AT3G02310	MIKC_MADS	AGL4,SEP2	K-box region and MADS-box transcription factor family protein	CLUSTER7	0	0.160691	0.00851948	0.141654	0	0.399786	0	0.53146	FALSE	FALSE	FALSE	FALSE
Zm00001d005875	AT5G06710	HD-ZIP	HAT14	homeobox from Arabidopsis thaliana	CLUSTER7	0.0659907	0.112135	0.0387803	0.073506	0.0800688	0.0840347	0.0173998	0.606061	FALSE	FALSE	FALSE	FALSE
Zm00001d037998	AT4G37260	MYB	ATMYB73,MYB73	myb domain protein 73	CLUSTER7	0	0	0	0	0	0.0950948	0	0.872485	FALSE	FALSE	FALSE	FALSE
Zm00001d021701	AT5G54680	bHLH	bHLH105,ILR3	basic helix-loop-helix (bHLH) DNA-binding superfamily protein	CLUSTER8	28.1635	42.6786	60.5661	53.8962	40.5606	73.0447	82.2691	80.1052	U	U	FALSE	FALSE
Zm00001d012255	AT4G09460	MYB	AtMYB6,MYB6	myb domain protein 6	CLUSTER8	7.9962	45.3161	23.1857	44.9091	31.9914	41.8468	181.715	75.6334	U	U	FALSE	FALSE
Zm00001d031625	AT5G51870	M-type_MADS	AGL71	AGAMOUS-like 71	CLUSTER8	10.0752	9.5732	43.9549	12.9459	33.5493	43.4699	63.5994	93.5701	FALSE	U	FALSE	U
Zm00001d042482	AT1G05805	bHLH	.	basic helix-loop-helix (bHLH) DNA-binding superfamily protein	CLUSTER8	20.8417	17.1429	14.907	52.8109	25.6309	37.9235	32.4237	99.9152	FALSE	FALSE	U	U
Zm00001d036494	AT3G21175	GATA	GATA24,TIFY2B,ZML1	ZIM-like 1	CLUSTER8	14.2506	15.9149	19.0248	19.992	31.4901	48.6302	47.0154	54.5085	FALSE	FALSE	FALSE	FALSE
Zm00001d018967	AT4G02590	bHLH	UNE12	basic helix-loop-helix (bHLH) DNA-binding superfamily protein	CLUSTER8	21.251	21.6768	20.5144	27.2083	50.5265	30.7099	35.0853	27.7148	FALSE	FALSE	FALSE	FALSE
Zm00001d038191	AT3G10760	G2-like	.	Homeodomain-like superfamily protein	CLUSTER8	13.3178	13.1346	30.7734	22.88	27.7108	15.6135	45.5758	35.7605	FALSE	U	FALSE	U
Zm00001d027317	AT5G60690	HD-ZIP	IFL,IFL1,REV	Homeobox-leucine zipper family protein / lipid-binding START domain-containing protein	CLUSTER8	15.703	21.9382	18.8598	19.0936	30.5672	27.8004	42.6561	20.3719	FALSE	FALSE	FALSE	FALSE
Zm00001d048901	AT3G47640	bHLH	PYE	basic helix-loop-helix (bHLH) DNA-binding superfamily protein	CLUSTER8	3.71488	0.960541	14.707	9.03051	6.65059	6.9606	70.9509	70.5409	U	U	U	U
Zm00001d036425	AT3G54340	MIKC_MADS	AP3,ATAP3	K-box region and MADS-box transcription factor family protein	CLUSTER8	0.260547	0.173226	0.262783	0.0208845	0.445146	0.447319	116.77	53.4901	U	FALSE	FALSE	U
Zm00001d027991	AT2G22430	HD-ZIP	ATHB-5,ATHB5,HB5	homeobox protein 6	CLUSTER8	15.2515	9.64894	10.4308	35.4042	21.0787	15.9965	16.6476	43.4519	FALSE	FALSE	U	U
Zm00001d002806	AT1G75540	DBB	STH2	salt tolerance homolog2	CLUSTER8	7.56116	5.86652	22.7099	2.91966	27.8097	24.2831	49.3402	23.4216	FALSE	U	D	FALSE
Zm00001d042721	AT1G03970	bZIP	GBF4	G-box binding factor 4	CLUSTER8	13.4982	9.68225	15.2689	18.6335	16.8345	18.976	39.6981	28.1075	U	FALSE	FALSE	FALSE
Zm00001d034447	AT5G28770	bZIP	AtbZIP63,BZO2H3	bZIP transcription factor family protein	CLUSTER8	2.47928	2.55384	1.71781	2.61926	15.3439	15.9804	80.3926	23.4042	U	FALSE	FALSE	FALSE
Zm00001d038930	AT5G57620	MYB	AtMYB36,MYB36	myb domain protein 36	CLUSTER8	11.6782	26.179	7.95514	22.4594	18.8945	17.4074	19.3537	18.4907	FALSE	FALSE	FALSE	FALSE
Zm00001d020947	AT2G44430	MYB_related	.	DNA-binding bromodomain-containing protein	CLUSTER8	11.2523	7.43065	18.3039	12.9634	15.7396	16.7696	25.9282	21.6573	FALSE	FALSE	FALSE	FALSE
Zm00001d005951	AT4G40060	HD-ZIP	ATHB-16,ATHB16,HB16	homeobox protein 16	CLUSTER8	5.2537	15.5317	2.94196	20.3113	21.4944	22.5102	21.2291	19.8354	FALSE	FALSE	FALSE	FALSE
Zm00001d006922	AT1G14350	MYB	AtMYB124,FLP,MYB124	Duplicated homeodomain-like superfamily protein	CLUSTER8	8.87589	10.045	10.9816	11.4564	19.3554	18.9433	20.6932	22.0376	FALSE	FALSE	FALSE	FALSE
Zm00001d045735	AT3G02380	CO-like	ATCOL1,COL1	0	CLUSTER8	3.53307	6.49112	7.22507	8.16672	17.9621	21.126	34.9474	22.4195	FALSE	U	FALSE	FALSE
Zm00001d005798	AT1G72360	ERF	HRE1	Integrase-type DNA-binding superfamily protein	CLUSTER8	19.2704	11.0689	4.98233	11.0747	24.4414	18.1768	6.79872	21.7804	D	D	FALSE	FALSE
Zm00001d050781	AT1G59750	ARF	ARF1	auxin response factor 1	CLUSTER8	7.13269	8.79969	10.3982	7.55178	16.02	20.1316	16.8684	17.6287	FALSE	FALSE	FALSE	FALSE
Zm00001d031266	AT2G44730	Trihelix	.	Alcohol dehydrogenase transcription factor Myb/SANT-like family protein	CLUSTER8	7.55268	10.5073	9.35427	7.90606	10.736	18.5943	16.0126	17.0432	FALSE	FALSE	FALSE	FALSE
Zm00001d039002	AT1G28420	HB-other	HB-1	Homeodomain-like transcriptional regulator	CLUSTER8	9.90949	8.09054	17.1246	6.7153	16.189	9.50652	16.2087	13.0414	FALSE	FALSE	FALSE	FALSE
Zm00001d039750	AT1G49950	MYB_related	ATTRB1,TRB1	telomere repeat binding factor 1	CLUSTER8	6.72311	9.57188	11.2979	10.4799	10.8099	14.2589	10.2108	17.5264	FALSE	FALSE	FALSE	FALSE
Zm00001d044261	AT1G55110	C2H2	AtIDD11,IDD11	indeterminate(ID)-domain 7	CLUSTER8	9.71435	7.49712	9.65534	7.46522	12.6995	11.5391	17.4982	13.5794	FALSE	FALSE	FALSE	FALSE
Zm00001d015747	AT2G17130	MYB_related	AtMYB45,MYB45	myb domain protein 45	CLUSTER8	3.14899	2.55942	5.55148	2.65226	15.104	17.8982	20.7686	20.2409	FALSE	FALSE	FALSE	FALSE
Zm00001d043904	AT1G29160	Dof	.	Dof-type zinc finger DNA-binding family protein	CLUSTER8	4.04037	3.38807	12.3347	8.39225	11.4432	7.61242	21.6754	13.7029	FALSE	U	U	FALSE
Zm00001d023659	AT5G62000	ARF	ARF1-BP,ARF2,HSS,ORE14	auxin response factor 2	CLUSTER8	2.14279	6.8615	5.12293	11.4916	10.1072	13.7542	9.92511	21.8672	FALSE	U	FALSE	FALSE
Zm00001d017609	AT1G01520	MYB_related	.	Homeodomain-like superfamily protein	CLUSTER8	3.16485	2.09634	6.40976	2.73788	7.0834	20.6901	7.96189	25.1135	FALSE	U	FALSE	FALSE
Zm00001d024894	AT2G17130	MYB_related	AtMYB45,MYB45	thioredoxin family protein	CLUSTER8	3.42571	2.78525	6.83518	3.99926	9.77188	15.4048	13.7192	17.1364	FALSE	FALSE	FALSE	FALSE
Zm00001d023316	AT2G30130	LBD	ASL5,LBD12,PCK1	Lateral organ boundaries (LOB) domain family protein	CLUSTER8	4.04224	1.0522	2.81733	1.83684	15.4667	11.4919	19.9215	10.7361	FALSE	FALSE	FALSE	FALSE
Zm00001d047968	AT1G66140	C2H2	ZFP4	zinc finger protein 4	CLUSTER8	3.82049	3.67788	5.21741	3.20768	10.448	14.6825	12.545	13.1795	FALSE	FALSE	FALSE	FALSE
Zm00001d030532	AT4G40060	HD-ZIP	ATHB-16,ATHB16,HB16	homeobox protein 16	CLUSTER8	12.6171	4.89237	6.73182	1.34834	22.3408	8.84544	5.75005	2.5117	D	FALSE	D	D
Zm00001d029489	AT3G14020	NF-YA	NF-YA6	0	CLUSTER8	6.02268	8.16982	7.34975	3.72799	10.8027	8.7534	8.2061	4.74208	FALSE	FALSE	D	FALSE
Zm00001d035053	AT1G71692	MIKC_MADS	AGL12,XAL1	AGAMOUS-like 12	CLUSTER8	0.127567	0.0625695	1.17533	0.0245783	20.8819	1.91986	28.7345	1.17798	FALSE	U	FALSE	FALSE
Zm00001d043117	AT3G56850	bZIP	AREB3,DPBF3	ABA-responsive element binding protein 3	CLUSTER8	5.1292	5.79923	2.65389	3.46652	9.54086	9.68457	5.62077	6.90853	FALSE	FALSE	FALSE	FALSE
Zm00001d020019	AT3G24120	G2-like	UNE16	Homeodomain-like superfamily protein	CLUSTER8	3.50839	5.0667	2.28532	3.34263	15.149	8.48059	4.18107	5.2889	D	FALSE	FALSE	FALSE
Zm00001d049369	AT3G19184	B3	.	AP2/B3-like transcriptional factor family protein	CLUSTER8	3.62688	4.9335	4.99118	4.17226	7.6949	6.97823	7.66244	6.54011	FALSE	FALSE	FALSE	FALSE
Zm00001d018191	AT1G21910	ERF	.	Integrase-type DNA-binding superfamily protein	CLUSTER8	3.52153	0.858438	0.696802	8.75666	8.59479	6.01473	3.87611	11.7299	D	D	U	FALSE
Zm00001d038504	AT5G58280	B3	.	AP2/B3-like transcriptional factor family protein	CLUSTER8	5.37907	3.07717	2.15995	3.33213	8.43892	5.75328	8.39698	7.39726	FALSE	D	FALSE	FALSE
Zm00001d021442	AT1G20640	Nin-like	.	Plant regulator RWP-RK family protein	CLUSTER8	3.35977	3.61032	1.3804	2.39128	10.1772	10.2884	3.11461	6.1751	D	D	FALSE	FALSE
Zm00001d006293	AT1G20640	Nin-like	.	Plant regulator RWP-RK family protein	CLUSTER8	2.73119	2.36659	5.8234	0.909107	9.66967	6.95939	5.50304	1.44922	FALSE	U	D	D
Zm00001d034457	AT4G02640	bZIP	ATBZIP10,BZO2H1	bZIP transcription factor family protein	CLUSTER8	1.32851	1.36723	1.18656	1.31922	3.68125	3.65959	15.202	5.21863	U	FALSE	FALSE	FALSE
Zm00001d018941	AT3G22830	HSF	AT-HSFA6B,HSFA6B	heat shock transcription factor A6B	CLUSTER8	3.25548	3.0384	1.62952	5.12956	6.09408	4.20613	3.27867	5.27668	FALSE	FALSE	FALSE	FALSE
Zm00001d025235	AT1G67310	CAMTA	CAMTA1,EICBP.B	ethylene induced calmodulin binding protein	CLUSTER8	2.56478	2.26127	3.04788	1.76029	7.34505	3.69358	6.73448	4.37255	FALSE	FALSE	FALSE	FALSE
Zm00001d036364	AT2G17040	NAC	anac036,NAC036	NAC domain containing protein 36	CLUSTER8	2.05245	0.80957	2.09987	2.92781	5.69835	3.52074	4.31778	10.0821	FALSE	FALSE	U	U
Zm00001d038355	AT5G02030	TALE	BLH9,BLR,HB-6,LSN,PNY,RPL,VAN	POX (plant homeobox) family protein	CLUSTER8	3.48254	3.94097	4.02348	1.7001	3.23376	5.61765	4.20152	4.29859	FALSE	FALSE	D	FALSE
Zm00001d027461	AT4G38900	bZIP	.	Basic-leucine zipper (bZIP) transcription factor family protein	CLUSTER8	2.69422	4.40522	0.852931	5.98451	2.84525	3.35141	3.50591	4.76652	FALSE	D	FALSE	FALSE
Zm00001d053442	AT3G58120	bZIP	ATBZIP61,BZIP61	Basic-leucine zipper (bZIP) transcription factor family protein	CLUSTER8	2.42515	1.97545	0.444406	2.31593	8.90576	3.06344	2.54157	4.4206	D	D	FALSE	FALSE
Zm00001d009619	AT4G23810	WRKY	ATWRKY30,WRKY30	WRKY family transcription factor	CLUSTER8	2.51211	2.08938	3.41969	1.58433	3.6141	4.62265	3.41714	4.68339	FALSE	FALSE	FALSE	FALSE
Zm00001d017507	AT4G39160	MYB_related	.	Homeodomain-like superfamily protein	CLUSTER8	0.330278	0.322101	0.431377	0.438821	4.64732	5.01923	7.41348	5.21728	FALSE	FALSE	FALSE	FALSE
Zm00001d020492	AT1G80840	WRKY	ATWRKY40,WRKY40	WRKY DNA-binding protein 40	CLUSTER8	1.81496	2.01526	1.46563	1.10786	2.91849	3.25933	8.72053	1.68047	U	FALSE	FALSE	FALSE
Zm00001d048600	AT2G37650	GRAS	.	GRAS family transcription factor	CLUSTER8	4.44044	0.141842	4.98805	0.0872376	1.22597	4.04141	2.53128	3.04349	U	FALSE	FALSE	FALSE
Zm00001d009802	AT4G16780	HB-other	ATHB-2,ATHB2,HAT4,HB-2	homeobox protein 2	CLUSTER8	0	0	0	0	4.48585	2.94904	7.15282	5.28421	FALSE	FALSE	FALSE	FALSE
Zm00001d020495	AT4G31800	WRKY	ATWRKY18,WRKY18	WRKY DNA-binding protein 18	CLUSTER8	0.422863	2.70322	0.685892	1.80323	2.1832	1.18684	9.22158	0.153975	U	FALSE	FALSE	D
Zm00001d049347	AT5G57660	CO-like	ATCOL5,COL5	CONSTANS-like 5	CLUSTER8	0.116779	0.118625	0	0.0413396	7.62696	2.12729	6.19292	1.1918	FALSE	FALSE	FALSE	FALSE
Zm00001d011058	AT3G55370	Dof	OBP3	OBF-binding protein 3	CLUSTER8	1.92312	1.16012	2.25618	0.711266	1.68424	2.9621	2.14749	2.58876	FALSE	FALSE	FALSE	FALSE
Zm00001d016907	AT1G14700	E2F/DP	ATPAP3,PAP3	purple acid phosphatase 3	CLUSTER8	0.0494722	0.0668857	0.0918083	0.0650931	2.28439	1.23923	8.46969	2.91294	U	FALSE	FALSE	U
Zm00001d013630	AT2G47260	WRKY	ATWRKY23,WRKY23	WRKY DNA-binding protein 23	CLUSTER8	0.361349	2.69065	0.665776	3.05315	1.80929	1.36991	2.07206	2.25668	FALSE	FALSE	FALSE	FALSE
Zm00001d002285	AT3G12977	NAC	.	NAC (No Apical Meristem) domain transcriptional regulator superfamily protein	CLUSTER8	0.176951	1.97116	0.141839	1.78427	2.10501	1.354	4.14428	2.20962	FALSE	FALSE	FALSE	FALSE
Zm00001d011212	AT5G56960	bHLH	.	basic helix-loop-helix (bHLH) DNA-binding family protein	CLUSTER8	2.17984	1.10443	0.715019	1.57352	2.07602	1.59672	0.961963	3.3606	D	D	FALSE	U
Zm00001d048309	AT3G28857	bHLH	.	basic helix-loop-helix (bHLH) DNA-binding family protein	CLUSTER8	0.787529	1.28117	0.452473	0.648806	2.77331	3.58207	2.0251	1.72005	FALSE	FALSE	FALSE	D
Zm00001d042758	AT5G22380	NAC	anac090,NAC090	NAC domain containing protein 90	CLUSTER8	0.618922	0.870931	0.43024	1.52235	1.87284	1.32558	2.09861	3.58875	FALSE	FALSE	FALSE	U
Zm00001d026120	AT1G31050	bHLH	.	basic helix-loop-helix (bHLH) DNA-binding superfamily protein	CLUSTER8	1.69368	1.46948	0.59129	0.805411	3.593	1.92209	1.07275	1.0834	D	D	FALSE	FALSE
Zm00001d031728	AT5G51990	ERF	CBF4,DREB1D	C-repeat-binding factor 4	CLUSTER8	0	0	0.0496155	0	3.11026	0.422612	7.10192	0.837868	U	FALSE	FALSE	FALSE
Zm00001d031736	AT4G11660	HSF	AT-HSFB2B,HSFB2B	winged-helix DNA-binding transcription factor family protein	CLUSTER8	0.873401	0.190506	0.0386214	0.124398	6.5339	1.15865	0.355975	2.21191	D	FALSE	FALSE	FALSE
Zm00001d017420	AT1G76880	Trihelix	AT-GT2,GT2	Duplicated homeodomain-like superfamily protein	CLUSTER8	0.725447	0.882827	0.636192	0.569808	1.66745	2.64438	1.67755	1.7932	FALSE	FALSE	FALSE	FALSE
Zm00001d047976	AT2G01940	C2H2	ATIDD15,SGR5	C2H2-like zinc finger protein	CLUSTER8	0.577969	0.542106	0.177616	0.237405	3.13282	1.76353	2.75582	0.613552	FALSE	FALSE	FALSE	D
Zm00001d037528	AT2G40200	bHLH	.	basic helix-loop-helix (bHLH) DNA-binding superfamily protein	CLUSTER8	1.80559	0.153471	0.495395	0.196278	0.880397	1.49508	0.980553	3.18752	FALSE	D	FALSE	U
Zm00001d033396	AT4G37740	GRF	AtGRF2,GRF2	growth-regulating factor 2	CLUSTER8	0.0611946	0.250547	0	0.219045	0.993574	2.84605	2.39771	2.39557	U	FALSE	FALSE	FALSE
Zm00001d051355	AT2G44940	ERF	.	Integrase-type DNA-binding superfamily protein	CLUSTER8	0.901915	1.08073	0	0.319153	2.33672	2.14113	1.20662	0.907869	FALSE	D	FALSE	FALSE
Zm00001d004230	AT2G21380	HD-ZIP	AHDP,ANL2	0	CLUSTER8	0.328305	0.268309	0.488247	0.338414	1.52674	1.92222	1.72688	2.07355	FALSE	FALSE	FALSE	FALSE
Zm00001d006813	AT4G14540	NF-YB	NF-YB3	nuclear factor Y, subunit B3	CLUSTER8	0.942846	0.861631	0.306	0.595384	1.44091	2.12602	1.26459	0.972353	FALSE	FALSE	FALSE	FALSE
Zm00001d007191	AT1G48000	MYB	AtMYB112,MYB112	myb domain protein 112	CLUSTER8	0.804433	0.955927	0.350506	0.273392	1.31618	1.73436	2.22848	0.594714	FALSE	FALSE	D	D
Zm00001d039383	AT3G58120	bZIP	ATBZIP61,BZIP61	Basic-leucine zipper (bZIP) transcription factor family protein	CLUSTER8	0.483033	0.32046	0.0151284	0.315823	2.39891	1.06705	1.01115	1.39091	D	FALSE	FALSE	FALSE
Zm00001d026204	AT1G79180	MYB	ATMYB63,MYB63	myb domain protein 63	CLUSTER8	0.784151	0.338105	0.149231	0.0429882	1.8183	1.74818	1.65723	0.288251	FALSE	D	FALSE	D
Zm00001d048682	AT2G29060	GRAS	.	GRAS family transcription factor	CLUSTER8	0.802108	0.682694	0.813568	0.443291	0.875975	0.768718	1.22974	1.16618	FALSE	FALSE	FALSE	FALSE
Zm00001d025233	AT3G18990	B3	REM39,VRN1	AP2/B3-like transcriptional factor family protein	CLUSTER8	0.164384	0.450927	0.0248339	0.710131	1.68279	1.81054	0.977785	0.841471	FALSE	FALSE	FALSE	FALSE
Zm00001d007384	AT2G36010	E2F/DP	ATE2FA,E2F3	E2F transcription factor 3	CLUSTER8	0.340776	0.261533	0.334497	0.143683	0.858827	0.944643	2.33531	1.30795	U	FALSE	FALSE	FALSE
Zm00001d006848	AT1G16470	MYB_related	PAB1	proteasome subunit PAB1	CLUSTER8	0.543325	0.428849	0.323028	0.306401	1.2124	1.11341	0.61376	0.944206	FALSE	FALSE	FALSE	FALSE
Zm00001d030862	AT5G19790	ERF	RAP2.11	related to AP2 11	CLUSTER8	0.438177	0.110344	0.0339984	0.0425505	1.03422	1.64852	0.419736	0.428564	D	FALSE	FALSE	D
Zm00001d022613	AT4G35900	bZIP	atbzip14,FD,FD-1	Basic-leucine zipper (bZIP) transcription factor family protein	CLUSTER8	0.322341	0.418305	0.383116	0.417833	0.866119	0.391056	0.328793	0.85609	FALSE	FALSE	FALSE	FALSE
Zm00001d042550	AT5G60440	M-type_MADS	AGL62	AGAMOUS-like 62	CLUSTER8	0	0	0	0	0.943678	0.405995	1.45434	0.997599	FALSE	FALSE	FALSE	FALSE
Zm00001d052464	AT1G50420	GRAS	SCL-3,SCL3	scarecrow-like 3	CLUSTER8	0.0289008	0.0907677	0	0	0.554094	1.29397	0.658878	1.14806	FALSE	FALSE	FALSE	FALSE
Zm00001d003168	AT5G23260	MIKC_MADS	ABS,AGL32,TT16	K-box region and MADS-box transcription factor family protein	CLUSTER8	0.041048	0.131768	0.0369051	0.0263152	0.719101	0.585174	1.27168	0.930425	FALSE	FALSE	FALSE	FALSE
Zm00001d012419	AT5G59340	WOX	WOX2	WUSCHEL related homeobox 2	CLUSTER8	0.342993	0.0637159	0.317245	0.217114	0.178702	0.0402281	2.07531	0.384261	U	FALSE	FALSE	FALSE
Zm00001d052463	AT1G50420	GRAS	SCL-3,SCL3	scarecrow-like 3	CLUSTER8	0	0	0.020771	0	0.292337	1.04972	1.0363	0.971147	U	FALSE	FALSE	FALSE
Zm00001d014345	AT4G25610	C2H2	.	C2H2-like zinc finger protein	CLUSTER8	0.0876248	0.0146546	0.0186611	0.0107799	1.04307	0.632456	0.482492	0.433638	D	FALSE	FALSE	FALSE
Zm00001d048455	AT4G38900	bZIP	.	Basic-leucine zipper (bZIP) transcription factor family protein	CLUSTER8	0.22082	0.0392945	0	0.452185	0.190398	0.453482	0.0608184	1.16841	FALSE	FALSE	FALSE	U
Zm00001d025664	AT5G56110	MYB	AtMYB103,ATMYB80,MS188,MYB103	myb domain protein 103	CLUSTER8	0.103514	0.0819317	0.0465163	0.0413095	0.543288	0.214748	1.12132	0.360441	FALSE	FALSE	FALSE	FALSE
Zm00001d040186	AT1G27660	bHLH	.	basic helix-loop-helix (bHLH) DNA-binding superfamily protein	CLUSTER8	0.535773	0.0532857	0.206324	0.0503436	0.584877	0.476492	0.159052	0.315997	D	D	FALSE	FALSE
Zm00001d018587	AT5G23260	MIKC_MADS	ABS,AGL32,TT16	K-box region and MADS-box transcription factor family protein	CLUSTER8	0	0.0671873	0.0309065	0	0.447798	0.37677	0.816928	0.500264	FALSE	FALSE	FALSE	FALSE
Zm00001d046519	AT2G32460	MYB	ATM1,ATMYB101,MYB101	myb domain protein 101	CLUSTER8	0.0423617	0.0579055	0.0804196	0.064768	0.629823	0.716721	0.315571	0.262344	FALSE	FALSE	FALSE	D
Zm00001d019744	AT5G43410	ERF	.	Integrase-type DNA-binding superfamily protein	CLUSTER8	0	0	0	0.0838651	0.71819	0	0.17247	0.658447	FALSE	FALSE	FALSE	U
Zm00001d047742	AT3G57230	MIKC_MADS	AGL16	AGAMOUS-like 16	CLUSTER8	0	0.0641215	0.0116377	0.0471094	0.278982	0.265445	0.505641	0.325667	FALSE	FALSE	FALSE	FALSE
Zm00001d033791	AT1G75240	ZF-HD	AtHB33,HB33	homeobox protein 33	CLUSTER8	0.0548712	0	0	0	0.716912	0.272227	0	0.325809	D	FALSE	FALSE	FALSE
Zm00001d009999	AT5G56960	bHLH	.	basic helix-loop-helix (bHLH) DNA-binding family protein	CLUSTER8	0.0222644	0.111618	0.057006	0.359228	0.0723451	0	0.119541	0.568889	FALSE	FALSE	FALSE	U
Zm00001d041886	AT4G28530	NAC	anac074,NAC074	NAC domain containing protein 74	CLUSTER8	0.171312	0	0	0	0.534393	0.313487	0.225226	0	FALSE	FALSE	FALSE	FALSE
Zm00001d030678	AT3G46130	MYB	ATMYB48,ATMYB48-1,ATMYB48-2,ATMYB48-3,MYB48	myb domain protein 59	CLUSTER9	8.33543	14.2012	12.7747	12.802	19.5857	14.8346	10.4013	9.45491	FALSE	FALSE	FALSE	FALSE
Zm00001d018435	AT4G28530	NAC	anac074,NAC074	NAC domain containing protein 74	CLUSTER9	0.178253	1.3584	0.75427	0.541459	2.32235	1.00491	0.211019	0.242593	D	U	D	D
