# Supplementary material for: Transcriptomic and volatile signatures associated with maize defense against corn leaf aphid
Source: BMC Plant Biol. 2021 Mar 16;21:138. doi: 10.1186/s12870-021-02910-0 (PMC7968207; doi:10.1186/s12870-021-02910-0)
Supplement: Supplementary file 4 — Additional file 4: Supplemental Table 4: DEGs expression level of genes involved in hormone pathways. [file 12870_2021_2910_MOESM4_ESM.xlsx]

## Sheet: Sheet1
Supplemental Table 4: DEGs expression level of genes involved in hormone pathways.
					FPKM (L: leaves anr R: roots)								U: upregulated genes (log2(FC)>2 and p-value < 0.0.5) are highlighted in red and D: downregulated (log2(FC)<2 and p-value < 0.05) genes in green.
gene_short_name	Enzymes	Associated hormone	Ftc	cluster	Mp708_0_R	Mp708_0_L	Mp708_24_R	Mp708_24_L	Tx601_0_R	Tx601_0_L	Tx601_24_R	Tx601_24_L	Mp708_24_R_VS_Mp708_0_R	Mp708_24_L_VS_Mp708_0_L	Tx601_24_R_VS_Tx601_0_R	Tx601_24_L_VS_Tx601_0_L
Zm00001d002000	OPDAa	Jasmonic acid	PLAT/LH2 domain-containing lipoxygenase family protein	CLUSTER7	12.8087	293.457	3.16049	124.488	6.01532	198.95	0.892425	32.8464	D	D	D	D
Zm00001d003533	OPDAb	Jasmonic acid	lipoxygenase 3	CLUSTER1	125.854	13.1833	186.767	46.9121	54.0075	19.7296	107.643	41.8352	FALSE	U	FALSE	U
Zm00001d013493	OPDAc	Jasmonic acid	lipoxygenase 1	CLUSTER7	20.5254	48.8395	14.8126	64.8236	0.457277	19.8264	1.87803	28.754	FALSE	FALSE	U	FALSE
Zm00001d015852	OPDAd	Jasmonic acid	0	CLUSTER4	67.572	27.5099	12.0142	9.82204	92.2243	20.9684	22.0886	7.24076	D	D	D	D
Zm00001d025524	OPDAe	Jasmonic acid	lipoxygenase 3	CLUSTER1	1.51511	0.205928	1.94018	1.11096	1.43528	1.21138	3.34786	1.14326	FALSE	U	U	FALSE
Zm00001d031449	OPDAg	Jasmonic acid	lipoxygenase 2	CLUSTER7	2.21948	10.5893	3.35887	6.35861	0.997456	9.77968	3.57964	5.70778	FALSE	FALSE	U	FALSE
Zm00001d033623	OPDAh	Jasmonic acid	lipoxygenase 1	CLUSTER1	402.681	69.6324	428.712	19.5206	230.902	89.8737	646.983	44.7148	FALSE	D	U	D
Zm00001d033624	OPDAi	Jasmonic acid	lipoxygenase 1	CLUSTER1	251.226	7.99581	475.696	39.8592	94.8723	15.1738	445.949	42.6931	FALSE	U	U	U
Zm00001d041204	OPDAj	Jasmonic acid	PLAT/LH2 domain-containing lipoxygenase family protein	CLUSTER7	3.96134	3.28723	1.2665	1.80151	2.56121	8.5623	2.53851	4.64564	D	FALSE	FALSE	FALSE
Zm00001d042540	OPDAk	Jasmonic acid	lipoxygenase 1	CLUSTER7	106.328	533.205	7.89776	76.1321	43.2829	426.672	27.5769	267.551	D	D	FALSE	FALSE
Zm00001d042541	OPDAl	Jasmonic acid	lipoxygenase 1	CLUSTER7	134.834	630.977	6.35422	65.1788	153.543	637.896	97.7283	483.518	D	D	FALSE	FALSE
Zm00001d053675	OPDAm	Jasmonic acid	lipoxygenase 2	CLUSTER7	4.53148	1965.49	11.2548	992.851	28.5447	1939.29	5.68174	1054.27	U	FALSE	D	FALSE
Zm00001d013185	AOSa	Jasmonic acid	allene oxide synthase	CLUSTER1	85.7267	24.3117	203.144	17.2338	52.4807	20.0207	138.043	18.3557	U	FALSE	U	FALSE
Zm00001d028282	AOSb	Jasmonic acid	allene oxide synthase	CLUSTER7	8.69235	158.469	7.66461	66.4383	7.97199	96.5371	6.32734	29.3645	FALSE	D	FALSE	D
Zm00001d029594	AOC3	Jasmonic acid	allene oxide cyclase 3	CLUSTER4	75.4505	58.814	30.2998	45.2032	49.1797	37.7856	27.2341	18.6441	D	FALSE	FALSE	D
Zm00001d008957	JAR1a	Jasmonic acid	Auxin-responsive GH3 family protein	CLUSTER3	81.9117	36.9272	196.215	30.8741	26.4692	28.8722	68.2808	11.2406	U	FALSE	U	D
Zm00001d011377	JAR1c	Jasmonic acid	Auxin-responsive GH3 family protein	CLUSTER8	7.75841	8.59942	10.68	10.466	12.9154	11.5689	28.7101	15.4892	FALSE	FALSE	U	FALSE
Zm00001d039345	JAR1d	Jasmonic acid	Auxin-responsive GH3 family protein	CLUSTER1	2.23611	0.221253	4.22997	0.185978	0.492556	0.308817	1.98522	0.479495	FALSE	FALSE	U	FALSE
Zm00001d003584	OPRa	Jasmonic acid	12-oxophytodienoate reductase 2	CLUSTER7	25.8078	26.6617	13.2806	22.2842	57.2077	61.1663	20.7246	43.841	FALSE	FALSE	D	FALSE
Zm00001d011097	OPRb	Jasmonic acid	12-oxophytodienoate reductase 1	CLUSTER1	55.3823	1.54288	4.8008	0.398076	24.0443	0.504644	4.21678	0.135698	D	D	D	FALSE
Zm00001d040842	OPRd	Jasmonic acid	12-oxophytodienoate reductase 1	CLUSTER7	0.0583124	5.75417	0.502327	33.1358	0.181445	1.82316	0.0406188	11.4388	FALSE	U	FALSE	U
Zm00001d044906	OPRe	Jasmonic acid	12-oxophytodienoate reductase 1	CLUSTER1	4.94694	1.00906	4.73948	1.8158	3.91216	0.964431	4.27826	4.16292	FALSE	FALSE	FALSE	U
Zm00001d044908	OPRf	Jasmonic acid	12-oxophytodienoate reductase 2	CLUSTER1	6.05918	1.08918	4.94295	1.85127	6.27965	3.95454	2.949	1.25788	FALSE	FALSE	D	D
Zm00001d002592	ACSa	Ethylene	1-aminocyclopropane-1-carboxylic acid (acc) synthase 6	CLUSTER1	15.6689	1.13274	13.8901	9.35631	9.10468	3.2331	9.92837	11.6558	FALSE	U	FALSE	U
Zm00001d033862	ACSc	Ethylene	1-amino-cyclopropane-1-carboxylate synthase 8	CLUSTER1	15.68	2.14683	6.7237	9.12252	5.75717	3.0987	7.61846	10.0666	D	U	FALSE	U
Zm00001d000163	ACOa	Ethylene	2-oxoglutarate (2OG) and Fe(II)-dependent oxygenase superfamily protein	CLUSTER1	8.43208	0.0448889	64.0764	0.091091	6.37286	0.0221778	24.5187	0.0163408	U	FALSE	U	FALSE
Zm00001d011208	ACOb	Ethylene	ACC oxidase 1	CLUSTER1	38.7297	1.19791	3.32995	2.62397	38.0997	4.50501	6.17185	5.6772	D	U	D	FALSE
Zm00001d020686	ACOd	Ethylene	ethylene-forming enzyme	CLUSTER7	24.1398	30.2957	11.4006	69.7631	6.8982	41.2348	18.0447	92.1987	D	U	U	U
Zm00001d024843	ACOe	Ethylene	2-oxoglutarate (2OG) and Fe(II)-dependent oxygenase superfamily protein	CLUSTER7	32.587	24.146	30.1159	140.025	20.5781	50.7793	22.7387	116.089	FALSE	U	FALSE	U
Zm00001d024852	ACOf	Ethylene	2-oxoglutarate (2OG) and Fe(II)-dependent oxygenase superfamily protein	CLUSTER1	1.10035	0.155528	0.393476	1.0289	2.97717	0.34542	0.54746	1.26208	D	U	D	U
Zm00001d024853	ACOg	Ethylene	2-oxoglutarate (2OG) and Fe(II)-dependent oxygenase superfamily protein	CLUSTER7	24.9079	15.0069	25.742	80.3098	18.8058	22.3104	17.5867	56.3165	FALSE	U	FALSE	U
Zm00001d052136	ACOi	Ethylene	ethylene-forming enzyme	CLUSTER1	9.65323	5.1346	62.0467	9.99869	19.7666	9.95171	181.848	17.4103	U	FALSE	U	FALSE
Zm00001d009146	SAMSa	Ethylene	S-adenosylmethionine synthetase family protein	CLUSTER7	166.671	232.675	18.6955	109.687	208.037	110.389	54.7495	49.7382	D	D	D	D
Zm00001d010920	SAMSb	Ethylene	S-adenosylmethionine synthetase family protein	CLUSTER1	1015.37	500.973	418.098	439.727	600.372	410.513	727.858	281.72	D	FALSE	FALSE	FALSE
Zm00001d018517	SAMSc	Ethylene	NAD(P)-binding Rossmann-fold superfamily protein	CLUSTER7	6.50763	14.8594	2.44863	12.2198	7.34021	13.9344	3.28231	12.1625	D	FALSE	D	FALSE
Zm00001d024754	SAMSd	Ethylene	S-adenosylmethionine synthetase family protein	CLUSTER4	825.746	667.657	271.636	627.036	1002.7	365.573	438.12	278.788	D	FALSE	D	FALSE
Zm00001d040697	SAMSe	Ethylene	S-adenosylmethionine synthetase family protein	CLUSTER4	375.705	549.093	56.1714	352.221	398.757	521.82	115.162	268.512	D	FALSE	D	FALSE
Zm00001d003451	EINa	Ethylene	Ethylene insensitive 3 family protein	CLUSTER4	2.69753	0.141886	0.625919	0.132427	0.928793	1.23244	0.273127	0.602154	D	FALSE	D	FALSE
Zm00001d007188	EINb	Ethylene	ETHYLENE-INSENSITIVE3-like 1	CLUSTER7	2.9809	3.77072	1.02971	1.32541	1.42473	6.05751	0.69272	2.82035	D	D	FALSE	D
Zm00001d016924	EINd	Ethylene	Ethylene insensitive 3 family protein	CLUSTER3	2.44651	0.0143225	10.7825	0.137849	0.0185947	0	0.104311	0.0484254	U	FALSE	FALSE	FALSE
Zm00001d022530	EINe	Ethylene	Ethylene insensitive 3 family protein	CLUSTER4	3.24933	0.100171	1.12476	0.312751	0.147324	0.38675	0.45132	0.378708	D	FALSE	FALSE	FALSE
Zm00001d028974	EINf	Ethylene	Ethylene insensitive 3 family protein	CLUSTER3	132.768	138.912	272.793	161.15	84.3548	104.928	157.909	112.314	U	FALSE	FALSE	FALSE
Zm00001d033625	EINh	Ethylene	NRAMP metal ion transporter family protein	CLUSTER2	2.04656	2.22865	6.66475	3.94236	2.57093	2.15087	4.91023	3.25065	U	FALSE	FALSE	FALSE
Zm00001d047563	EINi	Ethylene	Ethylene insensitive 3 family protein	CLUSTER3	110.737	89.1585	217.417	120.234	55.724	62.5379	157.672	70.0041	FALSE	FALSE	U	FALSE
Zm00001d020220	ATICS2,ICS2,ICS1	Salicylic acid	isochorismate synthase 2	CLUSTER7	0.905945	56.7565	2.10707	75.1692	0.0549952	105.087	0.0360032	89.2286	U	FALSE	FALSE	FALSE
Zm00001d017274	ATPAL1,PAL1	Salicylic acid	PHE ammonia lyase 1	CLUSTER8	364.531	790.776	153.667	1174.78	787.854	484.902	597.187	904.424	D	FALSE	FALSE	FALSE
Zm00001d033286	ATPAL1,PAL1	Salicylic acid	PHE ammonia lyase 1	CLUSTER1	35.6763	0.00971009	0.544287	0.011973	37.3416	0.0791652	1.09695	0	D	FALSE	D	FALSE
Zm00001d003015	ATPAL1,PAL1	Salicylic acid	PHE ammonia lyase 1	CLUSTER8	3.49045	2.96861	1.95736	0.986696	7.12077	5.5854	5.70857	0.919869	FALSE	D	FALSE	D
Zm00001d051166	ATPAL1,PAL1	Salicylic acid	PHE ammonia lyase 1	CLUSTER4	3.24226	2.99476	1.4785	0.425956	3.0268	3.80528	2.32654	0.360588	D	D	FALSE	D
Zm00001d051161	ATPAL2,PAL2	Salicylic acid	phenylalanine ammonia-lyase 2	CLUSTER7	162.321	536.979	43.3708	499.748	205.853	222.436	28.7094	120.51	D	FALSE	D	FALSE
Zm00001d003016	ATPAL2,PAL2	Salicylic acid	phenylalanine ammonia-lyase 2	CLUSTER7	52.2638	177.709	29.5652	72.2211	79.0641	98.9403	42.5234	19.5162	FALSE	D	FALSE	D
Zm00001d031496	0	Salicylic acid	Protein of unknown function (DUF1997)	CLUSTER7	0.596824	73.4871	1.51454	85.2937	1.13675	60.4909	0.523956	50.0987	U	FALSE	FALSE	FALSE
Zm00001d047301	0	Salicylic acid	Serine carboxypeptidase S28 family protein	CLUSTER7	0.572215	1.07435	1.36349	2.09357	0.866119	2.29694	1.22214	3.73857	U	FALSE	FALSE	FALSE
Zm00001d003930	0	Salicylic acid	Beta-1,3-N-Acetylglucosaminyltransferase family protein	CLUSTER8	3.49273	15.9217	4.83772	25.0019	10.0684	1.60579	29.7398	15.3303	FALSE	FALSE	U	U
Zm00001d038975	0	Salicylic acid	Ribosomal protein L1p/L10e family	CLUSTER4	14.26	9.49419	4.25747	3.7277	13.2362	8.38338	3.42372	4.0984	D	D	D	D
Zm00001d012603	ATMES1,MES1	Salicylic acid	methyl esterase 1	CLUSTER1	23.8441	3.13065	26.699	3.13331	6.40088	1.07305	22.9395	1.11841	FALSE	FALSE	U	FALSE
Zm00001d043235	ATMES1,MES1	Salicylic acid	methyl esterase 1	CLUSTER3	0.427035	1.35835	0.42481	0.951056	0.194089	0.225067	0.684772	0.335564	FALSE	FALSE	U	FALSE
Zm00001d025116	ATMES1,MES1	Salicylic acid	methyl esterase 1	CLUSTER8	1.42288	0.195298	1.77972	0.230696	7.49185	5.65646	18.2135	7.32334	FALSE	FALSE	U	FALSE
Zm00001d009398	ATMES1,MES1	Salicylic acid	methyl esterase 1	CLUSTER1	56.6656	3.60952	21.4135	1.91418	58.5881	6.32336	23.4713	4.43449	D	FALSE	D	FALSE
Zm00001d042209	ATMES1,MES1	Salicylic acid	methyl esterase 1	CLUSTER4	9.49985	1.6804	1.05287	0.756449	4.38906	13.1141	1.0109	0.942964	D	FALSE	D	D
Zm00001d025036	ATSAGT1,GT,SAGT1,SGT1,UGT74F2	Salicylic acid	Uridine diphosphate glycosyltransferase 74E2	CLUSTER1	3.54129	1.15495	3.72755	3.59187	4.74329	0.843808	5.6321	1.45	FALSE	U	FALSE	FALSE
Zm00001d025037	ATSAGT1,GT,SAGT1,SGT1,UGT74F2	Salicylic acid	UDP-glucosyltransferase 74F2	CLUSTER1	1.44044	0.591559	0.873488	0.967682	4.01493	0.596281	6.02183	1.21102	FALSE	FALSE	FALSE	U
Zm00001d004366	ATSAGT1,GT,SAGT1,SGT1,UGT74F2	Salicylic acid	UDP-Glycosyltransferase superfamily protein	CLUSTER3	7.52317	0.66138	4.62974	1.9275	1.85135	0.33926	3.05426	0.847764	FALSE	U	FALSE	U
Zm00001d021168	UGT74F1	Salicylic acid	UDP-glycosyltransferase 74 F1	CLUSTER1	85.1949	9.94375	3.89808	2.81956	104.24	19.5629	23.318	6.75467	D	D	D	D
