# Supplementary material for: Transcriptomic and volatile signatures associated with maize defense against corn leaf aphid
Source: BMC Plant Biol. 2021 Mar 16;21:138. doi: 10.1186/s12870-021-02910-0 (PMC7968207; doi:10.1186/s12870-021-02910-0)
Supplement: Supplementary file 5 — Additional file 5: Supplemental Table 5: DEGs expression level of TPS genes. [file 12870_2021_2910_MOESM5_ESM.xlsx]

## Sheet: Sheet1
Supplemental Table 5: DEGs expression level of TPS genes.
						FPKM (L: leaves anr R: roots)
gene_short_name	Ath-geneID	TPS	geneName	Ftc	cluster	Mp708_0_R	Mp708_0_L	Mp708_24_R	Mp708_24_L	Tx601_0_R	Tx601_0_L	Tx601_24_R	Tx601_24_L
Zm00001d002351	AT1G79460	tps1	ATKS,ATKS1,GA2,KS,KS1	Terpenoid cyclases/Protein prenyltransferases superfamily protein	CLUSTER7	0.0349422	0.544716	0.00429098	0.4345	0.00683092	23.2729	0	7.98987
Zm00001d015053	AT1G61680	tps2	ATTPS14,TPS14	terpene synthase 14	CLUSTER7	0.140214	0.0735111	0.031304	0.182421	0	0.936483	0	0.402612
Zm00001d015054	AT1G61680	tps3	ATTPS14,TPS14	terpene synthase 14	CLUSTER7	0.0208135	0.0539416	0	0.125694	0	1.17379	0	0.281346
Zm00001d024481	AT3G14490	tps5	.	Terpenoid cyclases/Protein prenyltransferases superfamily protein	CLUSTER7	0.00722487	1.21968	0	0.164321	0	0.0382341	0	0
Zm00001d032230	AT5G23960	tps7	ATTPS21,TPS21	terpene synthase 21	CLUSTER7	0.0140007	37.8535	0.271167	20.0393	0	20.3256	0	9.78434
Zm00001d029195	AT1G70080	tps8	ATTPS21,TPS21	Terpenoid cyclases/Protein prenyltransferases superfamily protein	CLUSTER3	15.9442	13.8192	10.551	8.02473	7.30096	5.22437	5.84672	3.10613
Zm00001d024486	AT3G29410	tps10	.	Terpenoid cyclases/Protein prenyltransferases superfamily protein	CLUSTER7	0	0.0204164	0.00985703	0.0105737	0	1.36135	0	0.117876
Zm00001d024210	AT1G70080	tps11	.	Terpenoid cyclases/Protein prenyltransferases superfamily protein	CLUSTER1	3.71642	0	0.562157	0.0305268	6.72231	0.0219698	1.25295	0.168844
Zm00001d004509	AT1G70080	tps17	.	Terpenoid cyclases/Protein prenyltransferases superfamily protein	CLUSTER1	1.9123	0.00850151	4.37406	0.0411114	5.33973	0.00870776	21.7282	0.0213065
Zm00001d024234	AT3G14520	tps23	.	Terpenoid cyclases/Protein prenyltransferases superfamily protein	CLUSTER7	0.139515	1.43195	0	0.13055	0.0083911	0.0154942	0	0
Zm00001d037092	AT5G23960	tps26	ATTPS21,TPS21	terpene synthase 21	CLUSTER7	0.120333	0.418917	0.238262	0.166949	4.68267	18.945	0.289444	3.30171
