# Supplementary material for: Transcriptomic and volatile signatures associated with maize defense against corn leaf aphid
Source: BMC Plant Biol. 2021 Mar 16;21:138. doi: 10.1186/s12870-021-02910-0 (PMC7968207; doi:10.1186/s12870-021-02910-0)
Supplement: Supplementary file 6 — Additional file 6: Supplemental Table 6: Trimming and mapping outputs. [file 12870_2021_2910_MOESM6_ESM.xlsx]

## Sheet: Sheet1
Supplemental Table 6: Trimming and mapping outputs
Genotype	Time (hours)	Treatment	Replicate	SRA#	#raw_reads_PE	#reads_after_trimming	#mapped_reads	%reads_after_trimming	%_mapped_reads
Mp708	0	Control	1	SRR12585968	55933456	46953354	36451230	83.945	77.6329
Mp708	0	Control	2	SRR12585967	50585720	42846812	33703737	84.7014	78.661
Mp708	0	Control	3	SRR12585956	52042150	42274581	33193798	81.2314	78.5195
Mp708	0	Control	1	SRR12585951	71103682	59452847	48412445	83.6143	81.43
Mp708	0	Control	2	SRR12585950	63867866	52419651	42647259	82.0752	81.3574
Mp708	0	Control	3	SRR12585949	67007424	55929585	45398030	83.4677	81.17
Mp708	24	CLA	1	SRR12585948	50858372	40164314	29673258	78.9729	73.8797
Mp708	24	CLA	2	SRR12585947	59163924	48728885	35970411	82.3625	73.8174
Mp708	24	CLA	3	SRR12585946	49870020	41056793	30271817	82.3276	73.7316
Mp708	24	CLA	1	SRR12585945	61592610	50586896	40295193	82.1314	79.6554
Mp708	24	CLA	2	SRR12585966	57357588	47825426	37867095	83.3812	79.1777
Mp708	24	CLA	3	SRR12585965	58757714	49584765	39519786	84.3885	79.7015
Tx601	0	Control	1	SRR12585964	54438436	46840504	37843606	86.0431	80.7925
Tx601	0	Control	2	SRR12585963	54211810	46543075	37086473	85.8541	79.682
Tx601	0	Control	3	SRR12585962	46414664	39753527	31816740	85.6486	80.035
Tx601	0	Control	1	SRR12585961	48119480	40793570	32822718	84.7756	80.4605
Tx601	0	Control	2	SRR12585960	41125712	34894109	28099106	84.8474	80.5268
Tx601	0	Control	3	SRR12585959	45435318	38232816	30559422	84.1478	79.9298
Tx601	24	CLA	1	SRR12585958	41003310	34596243	25877088	84.3743	74.7974
Tx601	24	CLA	2	SRR12585957	53296328	45206375	34132485	84.8208	75.5037
Tx601	24	CLA	3	SRR12585955	52606524	44226215	33640162	84.0698	76.0639
Tx601	24	CLA	1	SRR12585954	48828448	40721795	32118724	83.3977	78.8735
Tx601	24	CLA	2	SRR12585953	49904592	41258080	32808167	82.6739	79.5194
Tx601	24	CLA	3	SRR12585952	50920200	42437338	32872311	83.3409	77.4608
